# Supplementary material for: Tailoring the thermal and thermomechanical characteristics of novel MAX phase boron composites in high-temperature applications
Source: Nanoscale Adv. 2025 Mar 26;7(10):3077–87. doi: 10.1039/d5na00063g (PMC11974559; doi:10.1039/d5na00063g)
Supplement: NA-007-D5NA00063G-s001 [file NA-007-D5NA00063G-s001.zip]

Archive with 5 entries (5 files):
- 209(A)-Ti4AlB2C-(1325 C).xlsx
- 206(B)-Ti4AlB2N-(1050 C).xlsx
- 209(B)-Ti4AlB2C-(1050 C).xlsx
- 306(B)-Ti4AlB2N-(1250 C).xlsx
- 206(A)-Ti4AlB2N-(1325 C).xlsx
