# Supplementary material for: Tailoring the thermal and thermomechanical characteristics of novel MAX phase boron composites in high-temperature applications
Source: Nanoscale Adv. 2025 Mar 26;7(10):3077–87. doi: 10.1039/d5na00063g (PMC11974559; doi:10.1039/d5na00063g)
Supplement: NA-007-D5NA00063G-s001 [file NA-007-D5NA00063G-s001.zip › 209(A)-Ti4AlB2C-(1325 C).xlsx]

## Sheet: 209A sintered
Module	TG/DTA
Channel	1
Data Name	209A sintered
Measurement Time	3/9/2024 4:45:04 PM
Sample Name	Papia
Sample Weight	7.158	mg
Reference Name
Reference Weight	0	mg
Temperature Program		Cel	Cel	Cel/min	min	s	Gas1	Gas2	Store
	1	20	1000	20	0	0.5	On	Off	On
	Temperature Program Mode	Ramp
Operator Name	Service
Organization Name	PP&PDC, BCSIR
Comment	Operator: Service
	Gas1: Argon
	Pan: Al
Read
209A sintered DTA
No.	Time	Temp	DTA
	min	Cel	uV
1	10.05	198.28	-10.6632
2	15.9833	325.426	-9.55833
3	22.4917	460.767	-9.75752
4	31.6833	645.589	-10.1537
5	40.2417	818.153	-8.84348
209A sintered DTG
No.	Time	Temp	DTG
	min	Cel	ug/min
1	5.36667	100.187	10.3465
2	16.75	341.86	13.2161
3	37.6167	764.402	-34.1479
4	45.4167	926.375	-80.168
Y Difference
209A sintered TG
No.	TG
	%
1	1.43336
2	12.1901
Time	Temp.	DTA	TG	DTG
min	Cel	uV	ug	ug/min
0.00833333	30.7638	1.15904	7157.29	3.3031
0.0166667	30.7638	1.15871	7157.28	3.25388
0.025	30.7638	1.15835	7157.27	3.20662
0.0333333	30.76	1.15796	7157.26	3.15972
0.0416667	30.7588	1.15754	7157.25	3.11584
0.05	30.7576	1.1571	7157.24	3.07401
0.0583333	30.7526	1.15663	7157.23	3.03244
0.0666667	30.7464	1.15615	7157.22	2.99554
0.075	30.7452	1.15565	7157.21	2.95884
0.0833333	30.7427	1.15513	7157.2	2.919
0.0916667	30.7452	1.1546	7157.19	2.87428
0.1	30.7427	1.15408	7157.18	2.82444
0.108333	30.7464	1.15356	7157.17	2.77036
0.116667	30.7452	1.15306	7157.16	2.71513
0.125	30.7464	1.15256	7157.15	2.65781
0.133333	30.7477	1.15208	7157.13	2.59696
0.141667	30.7452	1.15162	7157.12	2.53414
0.15	30.7464	1.15119	7157.11	2.46649
0.158333	30.7464	1.15078	7157.11	2.39893
0.166667	30.7477	1.1504	7157.1	2.33263
0.175	30.7489	1.15003	7157.09	2.2658
0.183333	30.7501	1.14968	7157.08	2.20093
0.191667	30.7439	1.14932	7157.08	2.13977
0.2	30.7452	1.14897	7157.07	2.07895
0.208333	30.7415	1.14863	7157.07	2.01859
0.216667	30.7415	1.14828	7157.06	1.95864
0.225	30.7464	1.14794	7157.05	1.90143
0.233333	30.7489	1.14758	7157.05	1.84522
0.241667	30.7539	1.14719	7157.04	1.78869
0.25	30.7514	1.1468	7157.04	1.73432
0.258333	30.7489	1.14641	7157.03	1.68306
0.266667	30.7501	1.146	7157.03	1.63259
0.275	30.7563	1.14558	7157.02	1.58154
0.283333	30.7551	1.14513	7157.02	1.53053
0.291667	30.7588	1.14465	7157.01	1.48034
0.3	30.7625	1.14415	7157.01	1.42957
0.308333	30.7638	1.1436	7157	1.37565
0.316667	30.7613	1.14301	7157	1.32265
0.325	30.7563	1.14238	7156.99	1.26875
0.333333	30.7638	1.14167	7156.99	1.21299
0.341667	30.7662	1.1409	7156.98	1.15525
0.35	30.7687	1.14004	7156.98	1.09677
0.358333	30.7662	1.13912	7156.97	1.03654
0.366667	30.7699	1.13812	7156.97	0.97335
0.375	30.7662	1.13705	7156.97	0.908374
0.383333	30.765	1.13589	7156.96	0.843193
0.391667	30.7625	1.13465	7156.96	0.777104
0.4	30.7638	1.1333	7156.96	0.70728
0.408333	30.7675	1.13185	7156.96	0.635259
0.416667	30.7687	1.13028	7156.96	0.560581
0.425	30.7737	1.12859	7156.95	0.48376
0.433333	30.7749	1.12677	7156.95	0.398228
0.441667	30.7774	1.12481	7156.95	0.304302
0.45	30.7811	1.12271	7156.96	0.204336
0.458333	30.786	1.12046	7156.96	0.0939502
0.466667	30.7873	1.11807	7156.96	-0.0255762
0.475	30.791	1.11551	7156.97	-0.152568
0.483333	30.8009	1.11278	7156.97	-0.28686
0.491667	30.8046	1.10989	7156.98	-0.426348
0.5	30.8096	1.10682	7156.99	-0.564058
0.508333	30.8145	1.1036	7157	-0.696851
0.516667	30.8182	1.10021	7157.02	-0.823604
0.525	30.8232	1.09666	7157.04	-0.944521
0.533333	30.8306	1.09292	7157.06	-1.05824
0.541667	30.8418	1.089	7157.08	-1.16788
0.55	30.8529	1.08489	7157.1	-1.27346
0.558333	30.8616	1.08057	7157.12	-1.37512
0.566667	30.8665	1.07608	7157.15	-1.47363
0.575	30.8752	1.07139	7157.17	-1.56768
0.583333	30.8814	1.0665	7157.19	-1.65849
0.591667	30.89	1.0614	7157.21	-1.74895
0.6	30.9012	1.05608	7157.24	-1.83922
0.608333	30.9123	1.05055	7157.26	-1.92836
0.616667	30.9222	1.0448	7157.29	-2.01919
0.625	30.9297	1.03884	7157.31	-2.10604
0.633333	30.9371	1.03266	7157.33	-2.18921
0.641667	30.9495	1.02626	7157.36	-2.26784
0.65	30.9618	1.01966	7157.39	-2.33962
0.658333	30.9779	1.01284	7157.41	-2.40981
0.666667	30.9928	1.00583	7157.44	-2.47836
0.675	31.0064	0.998597	7157.47	-2.5456
0.683333	31.02	0.991142	7157.49	-2.61024
0.691667	31.0337	0.983475	7157.52	-2.67424
0.7	31.0473	0.975581	7157.55	-2.73615
0.708333	31.0683	0.967465	7157.57	-2.79413
0.716667	31.0881	0.959136	7157.6	-2.84981
0.725	31.1067	0.95059	7157.63	-2.90251
0.733333	31.1228	0.941807	7157.66	-2.95499
0.741667	31.1438	0.932796	7157.68	-3.00083
0.75	31.1624	0.923565	7157.71	-3.04144
0.758333	31.1797	0.914116	7157.74	-3.07392
0.766667	31.2008	0.904459	7157.77	-3.09838
0.775	31.2218	0.894595	7157.8	-3.1151
0.783333	31.2417	0.884525	7157.83	-3.12656
0.791667	31.259	0.874255	7157.85	-3.134
0.8	31.2776	0.863783	7157.88	-3.13648
0.808333	31.3023	0.853111	7157.91	-3.13768
0.816667	31.3271	0.842242	7157.94	-3.13286
0.825	31.3469	0.831174	7157.96	-3.126
0.833333	31.3729	0.819894	7157.99	-3.11981
0.841667	31.4014	0.808403	7158.01	-3.1165
0.85	31.4236	0.796713	7158.04	-3.11829
0.858333	31.4521	0.784808	7158.06	-3.1227
0.866667	31.4794	0.772716	7158.09	-3.1288
0.875	31.5054	0.760429	7158.11	-3.13869
0.883333	31.5375	0.747948	7158.13	-3.15209
0.891667	31.5636	0.735279	7158.16	-3.16655
0.9	31.5945	0.722427	7158.19	-3.18927
0.908333	31.6267	0.709404	7158.21	-3.21516
0.916667	31.6564	0.696218	7158.24	-3.23837
0.925	31.6923	0.682878	7158.27	-3.25806
0.933333	31.7307	0.669374	7158.29	-3.2711
0.941667	31.7654	0.65571	7158.32	-3.27779
0.95	31.8	0.641891	7158.35	-3.28028
0.958333	31.8384	0.627913	7158.38	-3.27761
0.966667	31.8731	0.613782	7158.41	-3.27075
0.975	31.9102	0.599497	7158.44	-3.26212
0.983333	31.9474	0.585055	7158.47	-3.24735
0.991667	31.9833	0.570462	7158.5	-3.2325
1	32.0241	0.555718	7158.52	-3.21714
1.00833	32.0575	0.540829	7158.55	-3.20048
1.01667	32.0959	0.525775	7158.58	-3.18806
1.025	32.1331	0.510582	7158.6	-3.18005
1.03333	32.1739	0.495243	7158.63	-3.17279
1.04167	32.216	0.479771	7158.65	-3.16796
1.05	32.2618	0.464171	7158.68	-3.16368
1.05833	32.3076	0.448433	7158.7	-3.16062
1.06667	32.3547	0.432564	7158.73	-3.15704
1.075	32.4017	0.416567	7158.75	-3.15043
1.08333	32.4463	0.400439	7158.78	-3.14502
1.09167	32.4921	0.38418	7158.8	-3.13793
1.1	32.5404	0.367792	7158.83	-3.12713
1.10833	32.5899	0.351277	7158.86	-3.11352
1.11667	32.6382	0.334633	7158.88	-3.09628
1.125	32.6877	0.317873	7158.91	-3.07607
1.13333	32.7348	0.300987	7158.93	-3.05166
1.14167	32.7855	0.283982	7158.96	-3.02304
1.15	32.8313	0.266872	7158.98	-2.99465
1.15833	32.8821	0.249654	7159.01	-2.96417
1.16667	32.9329	0.232341	7159.03	-2.93225
1.175	32.9873	0.214938	7159.05	-2.90238
1.18333	33.0381	0.197469	7159.08	-2.87478
1.19167	33.0938	0.179926	7159.1	-2.84809
1.2	33.1508	0.162306	7159.12	-2.82488
1.20833	33.2089	0.144607	7159.14	-2.80604
1.21667	33.2659	0.126822	7159.16	-2.79198
1.225	33.3204	0.108967	7159.18	-2.78083
1.23333	33.3798	0.0910468	7159.2	-2.76999
1.24167	33.4392	0.0730499	7159.22	-2.76384
1.25	33.5011	0.0549745	7159.24	-2.7604
1.25833	33.563	0.0368107	7159.26	-2.76104
1.26667	33.6237	0.0185805	7159.28	-2.766
1.275	33.6831	0.000279653	7159.3	-2.77457
1.28333	33.7426	-0.0180869	7159.32	-2.7875
1.29167	33.7995	-0.0365254	7159.35	-2.80242
1.3	33.8626	-0.0550388	7159.37	-2.81988
1.30833	33.9295	-0.0736138	7159.39	-2.83649
1.31667	33.9964	-0.0922584	7159.42	-2.85327
1.325	34.0595	-0.110963	7159.44	-2.86963
1.33333	34.1251	-0.129726	7159.47	-2.8866
1.34167	34.1895	-0.148551	7159.5	-2.90222
1.35	34.2564	-0.16744	7159.52	-2.91542
1.35833	34.3232	-0.186387	7159.55	-2.92725
1.36667	34.3925	-0.20539	7159.58	-2.93751
1.375	34.4619	-0.22445	7159.6	-2.94562
1.38333	34.5332	-0.243552	7159.63	-2.95232
1.39167	34.5985	-0.262697	7159.65	-2.96251
1.4	34.665	-0.281889	7159.68	-2.97235
1.40833	34.7363	-0.30112	7159.71	-2.98088
1.41667	34.8051	-0.32041	7159.73	-2.98669
1.425	34.874	-0.339731	7159.76	-2.99022
1.43333	34.9465	-0.359092	7159.78	-2.98928
1.44167	35.0201	-0.378489	7159.81	-2.9859
1.45	35.0937	-0.397923	7159.84	-2.97896
1.45833	35.1685	-0.417403	7159.86	-2.96984
1.46667	35.2362	-0.436913	7159.89	-2.95941
1.475	35.3122	-0.456458	7159.91	-2.94448
1.48333	35.3871	-0.476035	7159.94	-2.9288
1.49167	35.4619	-0.495645	7159.96	-2.91013
1.5	35.5379	-0.515286	7159.99	-2.89056
1.50833	35.6151	-0.534949	7160.01	-2.86856
1.51667	35.6887	-0.554649	7160.03	-2.84749
1.525	35.7647	-0.574387	7160.06	-2.8243
1.53333	35.8419	-0.594151	7160.08	-2.80172
1.54167	35.9238	-0.613944	7160.1	-2.7753
1.55	36.0034	-0.633761	7160.12	-2.74473
1.55833	36.0818	-0.653598	7160.14	-2.71276
1.56667	36.1649	-0.673452	7160.16	-2.67542
1.575	36.248	-0.693323	7160.18	-2.6375
1.58333	36.3312	-0.713192	7160.2	-2.59758
1.59167	36.4155	-0.733078	7160.22	-2.55983
1.6	36.5022	-0.752978	7160.24	-2.52117
1.60833	36.5865	-0.772889	7160.25	-2.482
1.61667	36.6708	-0.792829	7160.27	-2.44146
1.625	36.7539	-0.812762	7160.29	-2.40318
1.63333	36.8418	-0.832693	7160.3	-2.3673
1.64167	36.925	-0.852638	7160.32	-2.33124
1.65	37.0093	-0.872592	7160.34	-2.29849
1.65833	37.0924	-0.892561	7160.35	-2.26758
1.66667	37.1791	-0.912541	7160.37	-2.23678
1.675	37.2658	-0.932526	7160.38	-2.20354
1.68333	37.3549	-0.952504	7160.4	-2.1686
1.69167	37.4427	-0.972478	7160.41	-2.13224
1.7	37.5342	-0.99245	7160.43	-2.0903
1.70833	37.6221	-1.01242	7160.44	-2.0439
1.71667	37.7099	-1.03239	7160.46	-1.99153
1.725	37.8026	-1.05235	7160.47	-1.93707
1.73333	37.8881	-1.07232	7160.49	-1.87871
1.74167	37.9819	-1.0923	7160.5	-1.81632
1.75	38.0733	-1.11227	7160.51	-1.75334
1.75833	38.1636	-1.13225	7160.52	-1.68919
1.76667	38.2574	-1.15223	7160.53	-1.62821
1.775	38.3512	-1.1722	7160.54	-1.57031
1.78333	38.4427	-1.19216	7160.55	-1.52024
1.79167	38.5389	-1.21212	7160.56	-1.47733
1.8	38.6351	-1.23207	7160.57	-1.44261
1.80833	38.7336	-1.25201	7160.57	-1.41034
1.81667	38.8381	-1.27195	7160.58	-1.38192
1.825	38.9331	-1.29189	7160.59	-1.35644
1.83333	39.0329	-1.31183	7160.59	-1.33396
1.84167	39.1338	-1.33177	7160.6	-1.31514
1.85	39.2324	-1.3517	7160.61	-1.29325
1.85833	39.3333	-1.37165	7160.62	-1.27298
1.86667	39.4378	-1.39161	7160.63	-1.253
1.875	39.54	-1.41158	7160.64	-1.2317
1.88333	39.6409	-1.43157	7160.65	-1.20877
1.89167	39.7431	-1.45156	7160.65	-1.18881
1.9	39.8416	-1.47157	7160.66	-1.16858
1.90833	39.9461	-1.49156	7160.67	-1.15084
1.91667	40.0483	-1.51155	7160.68	-1.13551
1.925	40.154	-1.53152	7160.69	-1.1254
1.93333	40.2585	-1.55146	7160.7	-1.1208
1.94167	40.3653	-1.5714	7160.71	-1.1124
1.95	40.4698	-1.59132	7160.71	-1.10675
1.95833	40.5732	-1.61122	7160.72	-1.10322
1.96667	40.6812	-1.63108	7160.73	-1.1024
1.975	40.7845	-1.65094	7160.74	-1.09924
1.98333	40.895	-1.67077	7160.75	-1.09703
1.99167	41.0031	-1.69057	7160.76	-1.09467
2	41.1088	-1.71035	7160.77	-1.08928
2.00833	41.2121	-1.73011	7160.78	-1.07746
2.01667	41.3213	-1.74985	7160.79	-1.06148
2.025	41.427	-1.76957	7160.79	-1.04396
2.03333	41.5315	-1.78926	7160.8	-1.01736
2.04167	41.6384	-1.80894	7160.81	-0.983223
2.05	41.7441	-1.8286	7160.82	-0.940625
2.05833	41.8569	-1.84826	7160.83	-0.89439
2.06667	41.965	-1.86789	7160.84	-0.844497
2.075	42.0731	-1.88752	7160.85	-0.787373
2.08333	42.1835	-1.90714	7160.85	-0.72375
2.09167	42.2987	-1.92677	7160.85	-0.653853
2.1	42.4103	-1.94641	7160.86	-0.578237
2.10833	42.5255	-1.96605	7160.86	-0.500166
2.11667	42.6395	-1.98569	7160.86	-0.417295
2.125	42.7559	-2.00532	7160.86	-0.331641
2.13333	42.8711	-2.02497	7160.85	-0.242256
2.14167	42.9875	-2.04461	7160.85	-0.152261
2.15	43.1039	-2.06425	7160.84	-0.0599902
2.15833	43.2203	-2.08387	7160.84	0.0321289
2.16667	43.3366	-2.10348	7160.83	0.124072
2.175	43.4518	-2.12308	7160.82	0.214033
2.18333	43.567	-2.14266	7160.81	0.299878
2.19167	43.6858	-2.16224	7160.8	0.384678
2.2	43.8045	-2.1818	7160.79	0.46458
2.20833	43.9209	-2.20134	7160.78	0.543774
2.21667	44.0409	-2.22088	7160.76	0.620356
2.225	44.1572	-2.2404	7160.75	0.699199
2.23333	44.276	-2.25991	7160.74	0.779492
2.24167	44.3971	-2.27942	7160.72	0.857241
2.25	44.5159	-2.29893	7160.71	0.932632
2.25833	44.637	-2.31843	7160.69	1.00875
2.26667	44.757	-2.3379	7160.68	1.08581
2.275	44.8733	-2.35734	7160.66	1.16531
2.28333	44.9957	-2.37677	7160.65	1.24412
2.29167	45.1204	-2.39619	7160.63	1.31768
2.3	45.2415	-2.4156	7160.62	1.38695
2.30833	45.3638	-2.435	7160.6	1.4507
2.31667	45.4873	-2.45438	7160.58	1.5095
2.325	45.6108	-2.47376	7160.56	1.56802
2.33333	45.7391	-2.49312	7160.54	1.62477
2.34167	45.8638	-2.51248	7160.52	1.677
2.35	45.992	-2.53183	7160.5	1.72406
2.35833	46.1203	-2.55118	7160.49	1.76298
2.36667	46.245	-2.57052	7160.47	1.79998
2.375	46.3709	-2.58983	7160.45	1.83046
2.38333	46.4968	-2.60912	7160.43	1.85582
2.39167	46.6262	-2.62838	7160.41	1.87788
2.4	46.7509	-2.64763	7160.39	1.89474
2.40833	46.8768	-2.66685	7160.38	1.90661
2.41667	47.0038	-2.68604	7160.36	1.9139
2.425	47.1297	-2.70519	7160.34	1.92107
2.43333	47.2556	-2.72433	7160.32	1.92765
2.44167	47.3827	-2.74346	7160.31	1.93132
2.45	47.5102	-2.76256	7160.29	1.93228
2.45833	47.6364	-2.78165	7160.28	1.93769
2.46667	47.7604	-2.80072	7160.26	1.943
2.475	47.882	-2.81976	7160.25	1.94911
2.48333	48.0094	-2.83878	7160.23	1.95527
2.49167	48.1333	-2.85778	7160.22	1.96211
2.5	48.2573	-2.87677	7160.2	1.96869
2.50833	48.3835	-2.89575	7160.18	1.97027
2.51667	48.5086	-2.91469	7160.17	1.97042
2.525	48.6325	-2.9336	7160.15	1.97042
2.53333	48.761	-2.95249	7160.14	1.96533
2.54167	48.8849	-2.97136	7160.12	1.95689
2.55	49.0123	-2.99021	7160.1	1.94611
2.55833	49.1362	-3.00905	7160.09	1.93365
2.56667	49.2624	-3.02785	7160.07	1.92339
2.575	49.392	-3.04663	7160.05	1.91314
2.58333	49.5205	-3.0654	7160.04	1.90506
2.59167	49.6512	-3.08416	7160.02	1.89805
2.6	49.7808	-3.10289	7160.01	1.89331
2.60833	49.9126	-3.1216	7160	1.89025
2.61667	50.0422	-3.1403	7159.98	1.89284
2.625	50.1684	-3.15897	7159.97	1.89929
2.63333	50.3002	-3.17763	7159.95	1.91307
2.64167	50.4355	-3.19626	7159.94	1.92853
2.65	50.5628	-3.21488	7159.92	1.94579
2.65833	50.6935	-3.23349	7159.91	1.96548
2.66667	50.822	-3.25205	7159.89	1.98689
2.675	50.9493	-3.27058	7159.87	2.01264
2.68333	51.0789	-3.28908	7159.85	2.03859
2.69167	51.2085	-3.30757	7159.84	2.06664
2.7	51.3369	-3.32604	7159.82	2.09861
2.70833	51.4699	-3.34446	7159.8	2.13245
2.71667	51.5984	-3.36286	7159.78	2.16697
2.725	51.7268	-3.38123	7159.76	2.2048
2.73333	51.8598	-3.39958	7159.74	2.24141
2.74167	51.9916	-3.41792	7159.71	2.27752
2.75	52.1291	-3.43623	7159.69	2.31326
2.75833	52.2654	-3.45454	7159.67	2.34876
2.76667	52.3995	-3.47282	7159.65	2.38414
2.775	52.5325	-3.49111	7159.62	2.41471
2.78333	52.67	-3.50939	7159.6	2.44317
2.79167	52.8029	-3.52767	7159.58	2.4699
2.8	52.9382	-3.54594	7159.55	2.49444
2.80833	53.0745	-3.56422	7159.53	2.51694
2.81667	53.2108	-3.58249	7159.5	2.54059
2.825	53.3495	-3.60075	7159.48	2.56353
2.83333	53.4813	-3.61903	7159.46	2.58504
2.84167	53.6165	-3.63732	7159.43	2.60506
2.85	53.7529	-3.65562	7159.41	2.62527
2.85833	53.8937	-3.67396	7159.38	2.64778
2.86667	54.0278	-3.69231	7159.36	2.66672
2.875	54.1675	-3.71068	7159.34	2.68401
2.88333	54.3039	-3.72909	7159.31	2.69983
2.89167	54.438	-3.74754	7159.29	2.71448
2.9	54.5743	-3.76601	7159.26	2.72905
2.90833	54.7062	-3.78451	7159.24	2.7439
2.91667	54.8436	-3.80304	7159.22	2.75809
2.925	54.9755	-3.82158	7159.19	2.77374
2.93333	55.1096	-3.84015	7159.17	2.78905
2.94167	55.2459	-3.85873	7159.14	2.80647
2.95	55.3856	-3.87733	7159.12	2.82369
2.95833	55.5242	-3.89595	7159.1	2.84208
2.96667	55.6595	-3.91458	7159.07	2.85883
2.975	55.8003	-3.93323	7159.05	2.87539
2.98333	55.9434	-3.95188	7159.02	2.89009
2.99167	56.0865	-3.97054	7159	2.90633
3	56.2263	-3.98919	7158.97	2.92132
3.00833	56.3694	-4.00781	7158.95	2.93485
3.01667	56.5147	-4.02639	7158.92	2.94982
3.025	56.6556	-4.04489	7158.9	2.9648
3.03333	56.7942	-4.06331	7158.87	2.98284
3.04167	56.9362	-4.08164	7158.85	3
3.05	57.0827	-4.09987	7158.82	3.01958
3.05833	57.2224	-4.11798	7158.79	3.03826
3.06667	57.3621	-4.13597	7158.77	3.05594
3.075	57.5018	-4.15381	7158.74	3.07274
3.08333	57.6438	-4.17151	7158.72	3.09232
3.09167	57.7869	-4.18906	7158.69	3.11181
3.1	57.9323	-4.20647	7158.66	3.12982
3.10833	58.0765	-4.22373	7158.63	3.14503
3.11667	58.223	-4.24086	7158.61	3.15864
3.125	58.3639	-4.25783	7158.58	3.17321
3.13333	58.5081	-4.27467	7158.55	3.18861
3.14167	58.6568	-4.29135	7158.52	3.20543
3.15	58.8033	-4.3079	7158.49	3.23118
3.15833	58.9498	-4.3243	7158.46	3.25448
3.16667	59.0941	-4.34059	7158.44	3.2764
3.175	59.2417	-4.35677	7158.41	3.29835
3.18333	59.3848	-4.37288	7158.38	3.32321
3.19167	59.529	-4.38891	7158.35	3.35303
3.2	59.6744	-4.40488	7158.32	3.38356
3.20833	59.8208	-4.42079	7158.29	3.41592
3.21667	59.9633	-4.43666	7158.26	3.45022
3.225	60.1036	-4.45249	7158.23	3.48643
3.23333	60.2406	-4.4683	7158.2	3.51554
3.24167	60.3831	-4.48409	7158.17	3.54798
3.25	60.5266	-4.49989	7158.14	3.58206
3.25833	60.6701	-4.5157	7158.1	3.61744
3.26667	60.8115	-4.5315	7158.07	3.65111
3.275	60.9572	-4.54731	7158.04	3.68508
3.28333	61.0964	-4.56311	7158	3.71966
3.29167	61.2421	-4.57892	7157.97	3.75314
3.3	61.3857	-4.59474	7157.94	3.78756
3.30833	61.5292	-4.61059	7157.9	3.8195
3.31667	61.6749	-4.62645	7157.87	3.85278
3.325	61.8185	-4.64233	7157.83	3.88533
3.33333	61.962	-4.65823	7157.8	3.91759
3.34167	62.1056	-4.67413	7157.76	3.94962
3.35	62.2524	-4.69002	7157.73	3.98067
3.35833	62.3938	-4.7059	7157.69	4.01037
3.36667	62.5417	-4.72178	7157.65	4.0417
3.375	62.6895	-4.73767	7157.62	4.0714
3.38333	62.8353	-4.75354	7157.58	4.09592
3.39167	62.981	-4.76941	7157.55	4.1205
3.4	63.13	-4.78528	7157.51	4.14167
3.40833	63.2768	-4.80113	7157.47	4.16312
3.41667	63.4258	-4.81697	7157.43	4.18187
3.425	63.5726	-4.83279	7157.4	4.19986
3.43333	63.7172	-4.8486	7157.36	4.21802
3.44167	63.8673	-4.8644	7157.32	4.23566
3.45	64.0152	-4.88018	7157.29	4.25159
3.45833	64.162	-4.89596	7157.25	4.26924
3.46667	64.3099	-4.91171	7157.21	4.28793
3.475	64.461	-4.92743	7157.18	4.30832
3.48333	64.6067	-4.94313	7157.14	4.33121
3.49167	64.7535	-4.9588	7157.1	4.35352
3.5	64.9025	-4.97446	7157.07	4.37567
3.50833	65.0526	-4.99009	7157.03	4.39474
3.51667	65.2027	-5.00569	7156.99	4.41194
3.525	65.3506	-5.02128	7156.95	4.42908
3.53333	65.4984	-5.03685	7156.91	4.4448
3.54167	65.6474	-5.05239	7156.88	4.45773
3.55	65.7953	-5.06793	7156.84	4.46879
3.55833	65.9432	-5.08345	7156.8	4.4801
3.56667	66.09	-5.09896	7156.76	4.49097
3.575	66.2401	-5.11446	7156.72	4.49959
3.58333	66.3891	-5.12993	7156.68	4.51008
3.59167	66.5381	-5.14539	7156.65	4.52216
3.6	66.6892	-5.16085	7156.61	4.53514
3.60833	66.836	-5.1763	7156.57	4.54702
3.61667	66.9872	-5.19176	7156.53	4.55744
3.625	67.1329	-5.2072	7156.49	4.56804
3.63333	67.2851	-5.22264	7156.45	4.57973
3.64167	67.433	-5.23808	7156.41	4.58772
3.65	67.5842	-5.25353	7156.38	4.59362
3.65833	67.7343	-5.26899	7156.34	4.6005
3.66667	67.8865	-5.28446	7156.3	4.60783
3.675	68.0355	-5.29992	7156.26	4.61292
3.68333	68.1845	-5.31538	7156.22	4.61578
3.69167	68.3378	-5.33083	7156.18	4.61657
3.7	68.4911	-5.34627	7156.14	4.62034
3.70833	68.6434	-5.3617	7156.1	4.62488
3.71667	68.7945	-5.37711	7156.06	4.62812
3.725	68.9457	-5.39252	7156.02	4.63125
3.73333	69.1023	-5.40792	7155.98	4.63555
3.74167	69.2578	-5.42331	7155.95	4.63733
3.75	69.4111	-5.43869	7155.91	4.63524
3.75833	69.5655	-5.45407	7155.87	4.63256
3.76667	69.7199	-5.46943	7155.83	4.6295
3.775	69.8733	-5.48479	7155.79	4.62504
3.78333	70.0288	-5.50015	7155.75	4.61573
3.79167	70.1843	-5.51549	7155.71	4.60574
3.8	70.3387	-5.53082	7155.67	4.5949
3.80833	70.4942	-5.54613	7155.64	4.58252
3.81667	70.6476	-5.56143	7155.6	4.56942
3.825	70.8031	-5.57668	7155.56	4.55371
3.83333	70.9564	-5.59191	7155.52	4.53955
3.84167	71.1108	-5.60712	7155.49	4.52836
3.85	71.2641	-5.62232	7155.45	4.51733
3.85833	71.4218	-5.63752	7155.41	4.50715
3.86667	71.5751	-5.65271	7155.38	4.49832
3.875	71.7317	-5.6679	7155.34	4.48829
3.88333	71.8786	-5.68308	7155.31	4.47911
3.89167	72.0285	-5.69825	7155.27	4.47343
3.9	72.1783	-5.71341	7155.23	4.46827
3.90833	72.3282	-5.72856	7155.2	4.4675
3.91667	72.4781	-5.7437	7155.16	4.46494
3.925	72.629	-5.75884	7155.13	4.45915
3.93333	72.7799	-5.77396	7155.09	4.45566
3.94167	72.9287	-5.78908	7155.05	4.45249
3.95	73.0765	-5.80418	7155.02	4.45208
3.95833	73.2264	-5.81926	7154.98	4.45288
3.96667	73.3805	-5.83433	7154.94	4.45461
3.975	73.5356	-5.84938	7154.91	4.45575
3.98333	73.6886	-5.86443	7154.87	4.45375
3.99167	73.8385	-5.87948	7154.83	4.45209
4	73.9915	-5.89452	7154.79	4.45331
4.00833	74.1414	-5.90955	7154.76	4.45802
4.01667	74.2965	-5.92457	7154.72	4.46187
4.025	74.4506	-5.93958	7154.68	4.46638
4.03333	74.6057	-5.95458	7154.64	4.46981
4.04167	74.7576	-5.96958	7154.61	4.47451
4.05	74.9086	-5.98457	7154.57	4.47926
4.05833	75.0626	-5.99955	7154.53	4.48291
4.06667	75.2157	-6.0145	7154.49	4.49015
4.075	75.3687	-6.02944	7154.46	4.49779
4.08333	75.5206	-6.04436	7154.42	4.50564
4.09167	75.6768	-6.05925	7154.38	4.51057
4.1	75.8319	-6.07413	7154.34	4.51735
4.10833	75.9849	-6.08898	7154.3	4.52529
4.11667	76.139	-6.1038	7154.26	4.53316
4.125	76.292	-6.11859	7154.23	4.54041
4.13333	76.4461	-6.13336	7154.19	4.54621
4.14167	76.5981	-6.14812	7154.15	4.55456
4.15	76.75	-6.16284	7154.11	4.56392
4.15833	76.9062	-6.17755	7154.07	4.57089
4.16667	77.0624	-6.19225	7154.03	4.57694
4.175	77.2185	-6.20695	7153.99	4.58614
4.18333	77.3684	-6.22163	7153.95	4.59619
4.19167	77.5256	-6.2363	7153.92	4.6048
4.2	77.6797	-6.25095	7153.88	4.61405
4.20833	77.8369	-6.26559	7153.84	4.62407
4.21667	77.9994	-6.28023	7153.8	4.63737
4.225	78.1587	-6.29487	7153.76	4.65162
4.23333	78.3169	-6.30952	7153.72	4.665
4.24167	78.471	-6.32417	7153.68	4.67922
4.25	78.6282	-6.33883	7153.64	4.69611
4.25833	78.7844	-6.35351	7153.6	4.71378
4.26667	78.9447	-6.36818	7153.56	4.73135
4.275	79.0998	-6.38285	7153.52	4.74893
4.28333	79.257	-6.39752	7153.48	4.767
4.29167	79.4143	-6.41219	7153.44	4.78528
4.3	79.5694	-6.42688	7153.4	4.80354
4.30833	79.7234	-6.44155	7153.36	4.8198
4.31667	79.8807	-6.45622	7153.32	4.83585
4.325	80.041	-6.47087	7153.27	4.8532
4.33333	80.2014	-6.4855	7153.23	4.87125
4.34167	80.3607	-6.50011	7153.19	4.89213
4.35	80.521	-6.51471	7153.15	4.91516
4.35833	80.6814	-6.52931	7153.1	4.94193
4.36667	80.8438	-6.5439	7153.06	4.96864
4.375	81.0052	-6.55849	7153.02	4.99734
4.38333	81.1625	-6.57305	7152.98	5.02676
4.39167	81.326	-6.58761	7152.93	5.05639
4.4	81.4853	-6.60217	7152.89	5.08725
4.40833	81.6456	-6.61673	7152.85	5.12059
4.41667	81.8049	-6.63129	7152.8	5.1536
4.425	81.9642	-6.64584	7152.76	5.18546
4.43333	82.1235	-6.6604	7152.71	5.21756
4.44167	82.2807	-6.67497	7152.66	5.24983
4.45	82.4359	-6.68954	7152.62	5.28575
4.45833	82.5952	-6.70414	7152.57	5.32118
4.46667	82.7566	-6.71874	7152.52	5.35849
4.475	82.9127	-6.73334	7152.48	5.39811
4.48333	83.0731	-6.74795	7152.43	5.43897
4.49167	83.2321	-6.76257	7152.38	5.48012
4.5	83.3874	-6.7772	7152.33	5.51893
4.50833	83.5427	-6.79184	7152.28	5.5604
4.51667	83.7011	-6.80649	7152.23	5.60243
4.525	83.8574	-6.82113	7152.18	5.64562
4.53333	84.0189	-6.83579	7152.13	5.6863
4.54167	84.1773	-6.85045	7152.08	5.72554
4.55	84.3316	-6.86511	7152.03	5.76271
4.55833	84.4889	-6.87977	7151.98	5.80251
4.56667	84.6473	-6.89443	7151.93	5.84332
4.575	84.8067	-6.9091	7151.88	5.88513
4.58333	84.9671	-6.92376	7151.82	5.93138
4.59167	85.1265	-6.93842	7151.77	5.97582
4.6	85.2818	-6.95308	7151.72	6.02269
4.60833	85.4423	-6.96774	7151.67	6.07111
4.61667	85.6007	-6.9824	7151.61	6.12051
4.625	85.7601	-6.99704	7151.56	6.1716
4.63333	85.9205	-7.01168	7151.5	6.22611
4.64167	86.0799	-7.02634	7151.45	6.28055
4.65	86.2393	-7.04101	7151.39	6.33642
4.65833	86.3967	-7.0557	7151.34	6.39664
4.66667	86.5561	-7.07039	7151.28	6.45691
4.675	86.7165	-7.08509	7151.22	6.51613
4.68333	86.8779	-7.0998	7151.16	6.57452
4.69167	87.0322	-7.11452	7151.11	6.63292
4.7	87.1927	-7.12927	7151.05	6.69324
4.70833	87.351	-7.14404	7150.99	6.75671
4.71667	87.5105	-7.15882	7150.92	6.82133
4.725	87.6709	-7.17361	7150.86	6.88718
4.73333	87.8293	-7.18841	7150.8	6.95354
4.74167	87.9917	-7.20322	7150.74	7.01633
4.75	88.1491	-7.21804	7150.68	7.08002
4.75833	88.3095	-7.23286	7150.61	7.14809
4.76667	88.4659	-7.2477	7150.55	7.21471
4.775	88.6324	-7.26255	7150.48	7.28106
4.78333	88.7928	-7.27741	7150.42	7.34843
4.79167	88.9563	-7.29227	7150.35	7.41664
4.8	89.1168	-7.30712	7150.28	7.48445
4.80833	89.2782	-7.32196	7150.22	7.55088
4.81667	89.4427	-7.33679	7150.15	7.61323
4.825	89.6062	-7.35161	7150.08	7.67667
4.83333	89.7707	-7.36643	7150.01	7.74112
4.84167	89.9312	-7.38124	7149.94	7.802
4.85	90.0957	-7.39606	7149.87	7.86557
4.85833	90.2602	-7.41089	7149.8	7.93021
4.86667	90.4227	-7.42571	7149.73	7.99397
4.875	90.58	-7.44052	7149.66	8.0568
4.88333	90.7456	-7.45534	7149.59	8.11941
4.89167	90.907	-7.47017	7149.51	8.18331
4.9	91.0736	-7.48504	7149.44	8.25188
4.90833	91.236	-7.49992	7149.37	8.31728
4.91667	91.4005	-7.51483	7149.29	8.38088
4.925	91.5681	-7.52975	7149.22	8.44815
4.93333	91.7337	-7.54469	7149.14	8.51165
4.94167	91.8982	-7.55965	7149.07	8.57685
4.95	92.0606	-7.57463	7148.99	8.64356
4.95833	92.2282	-7.58965	7148.92	8.70981
4.96667	92.3917	-7.6047	7148.84	8.77526
4.975	92.5552	-7.61979	7148.76	8.83708
4.98333	92.7187	-7.63491	7148.68	8.89604
4.99167	92.8822	-7.65006	7148.6	8.9569
5	93.0447	-7.66524	7148.52	9.02031
5.00833	93.2061	-7.68044	7148.44	9.08226
5.01667	93.3727	-7.69569	7148.36	9.14462
5.025	93.5362	-7.71095	7148.28	9.2048
5.03333	93.7058	-7.72625	7148.2	9.26256
5.04167	93.8703	-7.74159	7148.12	9.31786
5.05	94.0338	-7.75698	7148.04	9.37234
5.05833	94.2034	-7.77241	7147.96	9.42706
5.06667	94.3669	-7.78787	7147.87	9.48301
5.075	94.5264	-7.80338	7147.79	9.53757
5.08333	94.6852	-7.81892	7147.71	9.58689
5.09167	94.8421	-7.83451	7147.62	9.63442
5.1	95.001	-7.85016	7147.54	9.68051
5.10833	95.1619	-7.86585	7147.45	9.72525
5.11667	95.3208	-7.88159	7147.37	9.76917
5.125	95.4816	-7.89737	7147.28	9.8104
5.13333	95.6444	-7.91318	7147.2	9.84996
5.14167	95.8053	-7.92903	7147.11	9.89033
5.15	95.9662	-7.94492	7147.03	9.9278
5.15833	96.129	-7.96085	7146.94	9.96242
5.16667	96.2879	-7.97681	7146.86	9.99483
5.175	96.4537	-7.99282	7146.77	10.0247
5.18333	96.6135	-8.00883	7146.68	10.0509
5.19167	96.7734	-8.02485	7146.6	10.0734
5.2	96.9303	-8.04088	7146.51	10.0932
5.20833	97.0911	-8.05692	7146.42	10.113
5.21667	97.254	-8.07294	7146.34	10.132
5.225	97.4168	-8.08894	7146.25	10.1472
5.23333	97.5777	-8.1049	7146.16	10.1603
5.24167	97.7395	-8.12081	7146.08	10.1737
5.25	97.9043	-8.13666	7145.99	10.1882
5.25833	98.0642	-8.15245	7145.91	10.2014
5.26667	98.229	-8.16815	7145.82	10.2157
5.275	98.3898	-8.18376	7145.74	10.2297
5.28333	98.5546	-8.19928	7145.65	10.2425
5.29167	98.7175	-8.2147	7145.57	10.2546
5.3	98.8793	-8.23001	7145.48	10.2638
5.30833	99.0402	-8.2452	7145.39	10.2735
5.31667	99.2	-8.26028	7145.31	10.2845
5.325	99.3609	-8.27523	7145.22	10.2953
5.33333	99.5227	-8.29005	7145.13	10.3071
5.34167	99.6905	-8.30473	7145.05	10.3175
5.35	99.8543	-8.31925	7144.96	10.3284
5.35833	100.022	-8.33362	7144.88	10.3378
5.36667	100.187	-8.34783	7144.79	10.3465
5.375	100.353	-8.36185	7144.7	10.3572
5.38333	100.516	-8.37567	7144.62	10.3678
5.39167	100.683	-8.38929	7144.53	10.3774
5.4	100.85	-8.40272	7144.44	10.3826
5.40833	101.018	-8.41595	7144.35	10.3861
5.41667	101.188	-8.42898	7144.27	10.3873
5.425	101.349	-8.44179	7144.18	10.3887
5.43333	101.516	-8.4544	7144.09	10.3885
5.44167	101.682	-8.4668	7144	10.3864
5.45	101.844	-8.47898	7143.92	10.3855
5.45833	102.01	-8.49096	7143.83	10.3793
5.46667	102.177	-8.50272	7143.74	10.3724
5.475	102.339	-8.51428	7143.66	10.3646
5.48333	102.505	-8.52562	7143.57	10.3564
5.49167	102.669	-8.53674	7143.49	10.3444
5.5	102.835	-8.54767	7143.4	10.3319
5.50833	103.005	-8.5584	7143.31	10.3171
5.51667	103.168	-8.56892	7143.23	10.2999
5.525	103.332	-8.57925	7143.14	10.2831
5.53333	103.503	-8.5894	7143.06	10.2638
5.54167	103.673	-8.59938	7142.97	10.2451
5.55	103.84	-8.6092	7142.89	10.223
5.55833	104.012	-8.61885	7142.8	10.1974
5.56667	104.182	-8.62834	7142.72	10.1722
5.575	104.353	-8.63767	7142.64	10.1483
5.58333	104.52	-8.64684	7142.56	10.1219
5.59167	104.689	-8.65585	7142.47	10.0943
5.6	104.859	-8.66471	7142.39	10.0652
5.60833	105.029	-8.67343	7142.31	10.0343
5.61667	105.197	-8.68201	7142.23	10.0017
5.625	105.361	-8.69044	7142.15	9.9657
5.63333	105.527	-8.69875	7142.07	9.9292
5.64167	105.693	-8.70691	7141.99	9.89323
5.65	105.86	-8.71495	7141.91	9.85389
5.65833	106.027	-8.72288	7141.83	9.81303
5.66667	106.196	-8.73068	7141.75	9.7699
5.675	106.364	-8.73837	7141.67	9.72706
5.68333	106.532	-8.74597	7141.59	9.68351
5.69167	106.701	-8.75346	7141.51	9.63972
5.7	106.875	-8.76086	7141.44	9.59437
5.70833	107.044	-8.76815	7141.36	9.54949
5.71667	107.213	-8.77534	7141.28	9.50397
5.725	107.379	-8.78245	7141.21	9.45699
5.73333	107.55	-8.78948	7141.13	9.41356
5.74167	107.717	-8.79642	7141.06	9.37048
5.75	107.883	-8.80329	7140.98	9.32722
5.75833	108.051	-8.81009	7140.91	9.2805
5.76667	108.217	-8.81682	7140.84	9.2329
5.775	108.387	-8.82349	7140.76	9.18066
5.78333	108.556	-8.83008	7140.69	9.12917
5.79167	108.723	-8.83661	7140.62	9.07643
5.8	108.894	-8.84307	7140.54	9.02397
5.80833	109.063	-8.84947	7140.47	8.97389
5.81667	109.235	-8.85582	7140.4	8.92224
5.825	109.408	-8.8621	7140.33	8.87047
5.83333	109.58	-8.86832	7140.26	8.81529
5.84167	109.746	-8.87448	7140.19	8.76037
5.85	109.921	-8.88057	7140.12	8.7056
5.85833	110.093	-8.88661	7140.05	8.65571
5.86667	110.262	-8.89259	7139.98	8.60469
5.875	110.434	-8.89853	7139.92	8.55655
5.88333	110.604	-8.90444	7139.85	8.50602
5.89167	110.778	-8.9103	7139.78	8.45245
5.9	110.951	-8.91613	7139.72	8.39793
5.90833	111.118	-8.92193	7139.65	8.34168
5.91667	111.289	-8.92769	7139.58	8.28945
5.925	111.462	-8.93341	7139.52	8.2377
5.93333	111.632	-8.93909	7139.45	8.18678
5.94167	111.804	-8.94473	7139.39	8.13644
5.95	111.977	-8.95036	7139.32	8.08643
5.95833	112.15	-8.95595	7139.26	8.03635
5.96667	112.325	-8.96152	7139.2	7.98886
5.975	112.496	-8.96707	7139.14	7.94117
5.98333	112.669	-8.97259	7139.07	7.89446
5.99167	112.844	-8.9781	7139.01	7.84875
6	113.02	-8.9836	7138.95	7.80514
6.00833	113.194	-8.9891	7138.89	7.76188
6.01667	113.37	-8.99461	7138.83	7.72048
6.025	113.543	-9.00014	7138.77	7.67682
6.03333	113.715	-9.00567	7138.7	7.63558
6.04167	113.889	-9.01122	7138.64	7.5935
6.05	114.06	-9.01677	7138.58	7.55135
6.05833	114.234	-9.02233	7138.52	7.5131
6.06667	114.403	-9.02789	7138.46	7.4746
6.075	114.575	-9.03348	7138.4	7.43791
6.08333	114.746	-9.03908	7138.35	7.40292
6.09167	114.918	-9.04471	7138.29	7.37323
6.1	115.09	-9.05036	7138.23	7.34316
6.10833	115.261	-9.05602	7138.17	7.31618
6.11667	115.434	-9.06169	7138.11	7.28991
6.125	115.605	-9.06737	7138.05	7.26395
6.13333	115.784	-9.07305	7138	7.23882
6.14167	115.958	-9.07871	7137.94	7.21304
6.15	116.129	-9.08435	7137.88	7.18679
6.15833	116.297	-9.08996	7137.82	7.15953
6.16667	116.467	-9.09554	7137.76	7.13246
6.175	116.638	-9.10105	7137.7	7.10469
6.18333	116.808	-9.1065	7137.65	7.07868
6.19167	116.98	-9.11187	7137.59	7.0543
6.2	117.148	-9.11717	7137.53	7.03185
6.20833	117.316	-9.12239	7137.47	7.01198
6.21667	117.482	-9.12753	7137.42	6.99514
6.225	117.654	-9.1326	7137.36	6.97782
6.23333	117.825	-9.13758	7137.3	6.96312
6.24167	117.996	-9.14249	7137.25	6.94937
6.25	118.167	-9.14731	7137.19	6.93144
6.25833	118.338	-9.15206	7137.14	6.911
6.26667	118.509	-9.15674	7137.08	6.88619
6.275	118.674	-9.16133	7137.02	6.85762
6.28333	118.846	-9.16584	7136.97	6.82821
6.29167	119.016	-9.1703	7136.91	6.79582
6.3	119.189	-9.17469	7136.85	6.75872
6.30833	119.358	-9.17903	7136.8	6.71887
6.31667	119.525	-9.18332	7136.74	6.67551
6.325	119.693	-9.18757	7136.69	6.62819
6.33333	119.861	-9.19179	7136.64	6.57856
6.34167	120.03	-9.19599	7136.58	6.5277
6.35	120.201	-9.20016	7136.53	6.47676
6.35833	120.373	-9.20432	7136.48	6.42354
6.36667	120.544	-9.20845	7136.43	6.3646
6.375	120.717	-9.21257	7136.38	6.30442
6.38333	120.888	-9.21667	7136.33	6.24303
6.39167	121.058	-9.22076	7136.28	6.18351
6.4	121.231	-9.22484	7136.24	6.12371
6.40833	121.405	-9.2289	7136.19	6.06492
6.41667	121.583	-9.23295	7136.14	6.00756
6.425	121.755	-9.237	7136.1	5.95078
6.43333	121.923	-9.24106	7136.06	5.89524
6.44167	122.094	-9.24512	7136.01	5.84148
6.45	122.268	-9.2492	7135.97	5.78972
6.45833	122.442	-9.2533	7135.93	5.74091
6.46667	122.615	-9.25743	7135.88	5.69261
6.475	122.789	-9.26159	7135.84	5.64561
6.48333	122.962	-9.26579	7135.8	5.60111
6.49167	123.135	-9.27002	7135.76	5.55593
6.5	123.304	-9.27429	7135.71	5.51157
6.50833	123.478	-9.27859	7135.67	5.46743
6.51667	123.654	-9.28293	7135.63	5.42227
6.525	123.828	-9.2873	7135.59	5.37547
6.53333	123.999	-9.29171	7135.55	5.33018
6.54167	124.174	-9.29616	7135.5	5.28437
6.55	124.345	-9.30063	7135.46	5.24058
6.55833	124.514	-9.30511	7135.42	5.19546
6.56667	124.685	-9.30962	7135.38	5.14604
6.575	124.859	-9.31415	7135.34	5.09918
6.58333	125.034	-9.31869	7135.3	5.05502
6.59167	125.208	-9.32325	7135.26	5.01197
6.6	125.382	-9.32782	7135.23	4.97247
6.60833	125.554	-9.33239	7135.19	4.93674
6.61667	125.728	-9.33698	7135.15	4.89978
6.625	125.9	-9.34158	7135.11	4.86377
6.63333	126.074	-9.34619	7135.07	4.82881
6.64167	126.251	-9.35082	7135.04	4.79545
6.65	126.423	-9.35547	7135	4.76542
6.65833	126.598	-9.36012	7134.96	4.73817
6.66667	126.768	-9.36479	7134.92	4.71363
6.675	126.939	-9.36948	7134.89	4.69095
6.68333	127.111	-9.37417	7134.85	4.66879
6.69167	127.287	-9.37887	7134.81	4.64595
6.7	127.463	-9.38359	7134.78	4.62657
6.70833	127.633	-9.38832	7134.74	4.6083
6.71667	127.807	-9.39306	7134.7	4.59531
6.725	127.976	-9.3978	7134.67	4.5837
6.73333	128.149	-9.40255	7134.63	4.57455
6.74167	128.321	-9.4073	7134.59	4.56445
6.75	128.495	-9.41206	7134.55	4.55288
6.75833	128.669	-9.41681	7134.52	4.54145
6.76667	128.84	-9.42158	7134.48	4.53038
6.775	129.013	-9.42637	7134.44	4.52178
6.78333	129.185	-9.43114	7134.41	4.51428
6.79167	129.357	-9.4359	7134.37	4.50649
6.8	129.529	-9.44065	7134.33	4.49526
6.80833	129.704	-9.44537	7134.29	4.48616
6.81667	129.879	-9.45009	7134.26	4.47795
6.825	130.052	-9.45479	7134.22	4.47109
6.83333	130.228	-9.45948	7134.18	4.4642
6.84167	130.403	-9.46416	7134.15	4.45886
6.85	130.58	-9.46882	7134.11	4.45261
6.85833	130.758	-9.47346	7134.07	4.44844
6.86667	130.933	-9.47809	7134.04	4.44461
6.875	131.11	-9.48271	7134	4.44155
6.88333	131.286	-9.48733	7133.96	4.43815
6.89167	131.46	-9.49195	7133.93	4.43161
6.9	131.632	-9.49657	7133.89	4.42463
6.90833	131.808	-9.50118	7133.85	4.41555
6.91667	131.98	-9.50578	7133.82	4.40302
6.925	132.152	-9.51035	7133.78	4.38532
6.93333	132.323	-9.51491	7133.74	4.36729
6.94167	132.494	-9.51947	7133.71	4.34634
6.95	132.665	-9.52402	7133.67	4.32218
6.95833	132.839	-9.52859	7133.63	4.29988
6.96667	133.011	-9.53316	7133.6	4.27948
6.975	133.186	-9.53774	7133.56	4.26011
6.98333	133.364	-9.54232	7133.53	4.24097
6.99167	133.536	-9.54691	7133.5	4.22145
7	133.711	-9.55151	7133.46	4.20211
7.00833	133.885	-9.55613	7133.43	4.1836
7.01667	134.062	-9.56075	7133.4	4.16396
7.025	134.238	-9.56537	7133.37	4.14487
7.03333	134.414	-9.56997	7133.33	4.12573
7.04167	134.591	-9.57456	7133.3	4.10232
7.05	134.767	-9.57914	7133.27	4.07537
7.05833	134.946	-9.58372	7133.24	4.04858
7.06667	135.119	-9.58828	7133.2	4.02227
7.075	135.295	-9.59285	7133.17	3.99901
7.08333	135.468	-9.59741	7133.14	3.98161
7.09167	135.645	-9.60195	7133.11	3.96806
7.1	135.822	-9.60649	7133.08	3.95922
7.10833	135.999	-9.61102	7133.05	3.95426
7.11667	136.175	-9.61554	7133.02	3.95058
7.125	136.35	-9.62005	7132.99	3.95311
7.13333	136.523	-9.62454	7132.95	3.96212
7.14167	136.696	-9.62902	7132.92	3.97715
7.15	136.869	-9.63348	7132.89	3.99583
7.15833	137.043	-9.63792	7132.86	4.01723
7.16667	137.219	-9.64233	7132.83	4.04014
7.175	137.393	-9.64672	7132.79	4.06616
7.18333	137.566	-9.65109	7132.76	4.09415
7.19167	137.737	-9.65544	7132.72	4.12189
7.2	137.909	-9.65979	7132.68	4.15471
7.20833	138.083	-9.66412	7132.65	4.18594
7.21667	138.258	-9.66845	7132.61	4.21755
7.225	138.433	-9.67277	7132.57	4.24615
7.23333	138.607	-9.67707	7132.53	4.27375
7.24167	138.78	-9.68138	7132.5	4.30271
7.25	138.954	-9.68568	7132.46	4.33083
7.25833	139.129	-9.68999	7132.42	4.35867
7.26667	139.305	-9.6943	7132.38	4.38456
7.275	139.482	-9.69861	7132.34	4.40919
7.28333	139.656	-9.7029	7132.3	4.43136
7.29167	139.828	-9.70718	7132.26	4.45341
7.3	140.006	-9.71145	7132.22	4.47432
7.30833	140.18	-9.7157	7132.18	4.49532
7.31667	140.354	-9.71992	7132.14	4.5162
7.325	140.526	-9.72411	7132.1	4.53367
7.33333	140.699	-9.72828	7132.06	4.5501
7.34167	140.876	-9.73242	7132.02	4.56513
7.35	141.053	-9.73653	7131.98	4.58133
7.35833	141.222	-9.74064	7131.94	4.59804
7.36667	141.397	-9.74473	7131.9	4.61446
7.375	141.572	-9.74879	7131.86	4.62864
7.38333	141.745	-9.75284	7131.82	4.6415
7.39167	141.917	-9.75687	7131.78	4.65532
7.4	142.094	-9.76089	7131.74	4.66788
7.40833	142.27	-9.76488	7131.7	4.68054
7.41667	142.446	-9.76887	7131.66	4.69186
7.425	142.62	-9.77283	7131.62	4.70354
7.43333	142.791	-9.77677	7131.58	4.71281
7.44167	142.972	-9.7807	7131.54	4.721
7.45	143.145	-9.78462	7131.5	4.72837
7.45833	143.325	-9.78853	7131.46	4.73816
7.46667	143.497	-9.79243	7131.42	4.74731
7.475	143.673	-9.79632	7131.38	4.75331
7.48333	143.845	-9.8002	7131.34	4.76002
7.49167	144.02	-9.80408	7131.3	4.76486
7.5	144.195	-9.80796	7131.26	4.77009
7.50833	144.37	-9.81184	7131.22	4.77358
7.51667	144.544	-9.81571	7131.18	4.77752
7.525	144.716	-9.81958	7131.14	4.78238
7.53333	144.894	-9.82343	7131.1	4.7871
7.54167	145.067	-9.82728	7131.06	4.78958
7.55	145.243	-9.83113	7131.02	4.7905
7.55833	145.417	-9.83496	7130.98	4.79433
7.56667	145.597	-9.83879	7130.94	4.79738
7.575	145.772	-9.84261	7130.9	4.80178
7.58333	145.948	-9.84642	7130.86	4.80616
7.59167	146.125	-9.85021	7130.82	4.81185
7.6	146.299	-9.85398	7130.78	4.81807
7.60833	146.474	-9.85773	7130.74	4.82043
7.61667	146.648	-9.86147	7130.7	4.82122
7.625	146.822	-9.86519	7130.66	4.82402
7.63333	146.994	-9.86891	7130.62	4.82877
7.64167	147.169	-9.87263	7130.58	4.83144
7.65	147.337	-9.87634	7130.54	4.83375
7.65833	147.514	-9.88003	7130.5	4.83729
7.66667	147.69	-9.88371	7130.46	4.84162
7.675	147.858	-9.88735	7130.41	4.84482
7.68333	148.03	-9.89098	7130.37	4.84966
7.69167	148.201	-9.89459	7130.33	4.85515
7.7	148.373	-9.8982	7130.29	4.86051
7.70833	148.545	-9.9018	7130.25	4.866
7.71667	148.716	-9.90538	7130.21	4.87223
7.725	148.888	-9.90894	7130.17	4.87959
7.73333	149.06	-9.9125	7130.13	4.88916
7.74167	149.229	-9.91606	7130.09	4.89819
7.75	149.397	-9.91962	7130.05	4.91028
7.75833	149.569	-9.92318	7130.01	4.92301
7.76667	149.74	-9.92675	7129.96	4.93676
7.775	149.913	-9.93032	7129.92	4.95167
7.78333	150.084	-9.93387	7129.88	4.97072
7.79167	150.255	-9.93741	7129.84	4.98803
7.8	150.427	-9.94094	7129.8	5.00261
7.80833	150.596	-9.94444	7129.75	5.01729
7.81667	150.769	-9.94793	7129.71	5.02963
7.825	150.942	-9.95142	7129.67	5.04292
7.83333	151.115	-9.9549	7129.62	5.05213
7.84167	151.288	-9.9584	7129.58	5.06275
7.85	151.465	-9.96189	7129.54	5.07147
7.85833	151.638	-9.9654	7129.49	5.07921
7.86667	151.812	-9.96892	7129.45	5.08413
7.875	151.988	-9.97245	7129.4	5.08984
7.88333	152.163	-9.976	7129.36	5.09683
7.89167	152.339	-9.97957	7129.32	5.10318
7.9	152.515	-9.98316	7129.28	5.10948
7.90833	152.688	-9.98673	7129.23	5.11298
7.91667	152.864	-9.99031	7129.19	5.11941
7.925	153.038	-9.99387	7129.15	5.12341
7.93333	153.211	-9.99742	7129.1	5.12555
7.94167	153.388	-10.001	7129.06	5.12952
7.95	153.561	-10.0045	7129.02	5.13394
7.95833	153.737	-10.008	7128.97	5.13825
7.96667	153.912	-10.0116	7128.93	5.14277
7.975	154.088	-10.0151	7128.89	5.14589
7.98333	154.261	-10.0187	7128.84	5.14991
7.99167	154.437	-10.0222	7128.8	5.15587
8	154.608	-10.0258	7128.76	5.1577
8.00833	154.784	-10.0293	7128.72	5.15862
8.01667	154.961	-10.0328	7128.67	5.16106
8.025	155.135	-10.0363	7128.63	5.16449
8.03333	155.31	-10.0398	7128.59	5.16748
8.04167	155.484	-10.0433	7128.54	5.17142
8.05	155.658	-10.0467	7128.5	5.17719
8.05833	155.834	-10.0501	7128.46	5.18442
8.06667	156.012	-10.0535	7128.41	5.19198
8.075	156.187	-10.0569	7128.37	5.19842
8.08333	156.363	-10.0603	7128.33	5.20676
8.09167	156.534	-10.0637	7128.28	5.21655
8.1	156.705	-10.0671	7128.24	5.22648
8.10833	156.881	-10.0705	7128.2	5.23685
8.11667	157.055	-10.0739	7128.15	5.24641
8.125	157.227	-10.0773	7128.11	5.25492
8.13333	157.4	-10.0807	7128.06	5.26254
8.14167	157.577	-10.084	7128.02	5.27126
8.15	157.749	-10.0874	7127.97	5.28029
8.15833	157.925	-10.0908	7127.93	5.29118
8.16667	158.099	-10.0942	7127.88	5.30377
8.175	158.277	-10.0975	7127.84	5.31906
8.18333	158.451	-10.1009	7127.79	5.33531
8.19167	158.624	-10.1042	7127.75	5.35218
8.2	158.799	-10.1076	7127.7	5.37334
8.20833	158.976	-10.111	7127.66	5.39782
8.21667	159.152	-10.1143	7127.61	5.42427
8.225	159.326	-10.1177	7127.56	5.45055
8.23333	159.503	-10.1211	7127.52	5.47945
8.24167	159.678	-10.1244	7127.47	5.50819
8.25	159.855	-10.1278	7127.42	5.53662
8.25833	160.031	-10.1312	7127.38	5.56306
8.26667	160.209	-10.1345	7127.33	5.59003
8.275	160.382	-10.1379	7127.28	5.61767
8.28333	160.558	-10.1412	7127.23	5.64545
8.29167	160.732	-10.1446	7127.18	5.67329
8.3	160.909	-10.148	7127.13	5.70015
8.30833	161.08	-10.1513	7127.08	5.72835
8.31667	161.254	-10.1547	7127.03	5.75367
8.325	161.429	-10.158	7126.98	5.77914
8.33333	161.6	-10.1614	7126.93	5.80438
8.34167	161.776	-10.1647	7126.88	5.83174
8.35	161.948	-10.168	7126.83	5.85932
8.35833	162.124	-10.1713	7126.78	5.88526
8.36667	162.302	-10.1746	7126.72	5.9082
8.375	162.483	-10.1779	7126.67	5.9288
8.38333	162.658	-10.1811	7126.62	5.94931
8.39167	162.837	-10.1844	7126.57	5.96757
8.4	163.017	-10.1876	7126.52	5.98653
8.40833	163.194	-10.1908	7126.47	6.00466
8.41667	163.37	-10.194	7126.41	6.02438
8.425	163.545	-10.1972	7126.36	6.04186
8.43333	163.724	-10.2004	7126.31	6.05871
8.44167	163.9	-10.2035	7126.26	6.07771
8.45	164.072	-10.2067	7126.21	6.10021
8.45833	164.244	-10.2098	7126.16	6.12315
8.46667	164.418	-10.2129	7126.1	6.14854
8.475	164.593	-10.216	7126.05	6.17659
8.48333	164.765	-10.2191	7126	6.20385
8.49167	164.94	-10.2222	7125.95	6.23201
8.5	165.121	-10.2252	7125.89	6.25755
8.50833	165.3	-10.2282	7125.84	6.28468
8.51667	165.477	-10.2313	7125.79	6.30964
8.525	165.654	-10.2342	7125.73	6.33318
8.53333	165.832	-10.2372	7125.68	6.35541
8.54167	166.012	-10.2401	7125.62	6.37755
8.55	166.186	-10.2429	7125.57	6.39782
8.55833	166.361	-10.2457	7125.51	6.4153
8.56667	166.536	-10.2484	7125.45	6.43247
8.575	166.713	-10.2511	7125.4	6.44987
8.58333	166.887	-10.2537	7125.34	6.46507
8.59167	167.062	-10.2562	7125.29	6.48146
8.6	167.236	-10.2587	7125.23	6.49701
8.60833	167.412	-10.2611	7125.18	6.51136
8.61667	167.59	-10.2635	7125.12	6.52366
8.625	167.765	-10.2658	7125.07	6.53687
8.63333	167.942	-10.2681	7125.01	6.55256
8.64167	168.116	-10.2703	7124.96	6.56776
8.65	168.29	-10.2725	7124.9	6.58592
8.65833	168.467	-10.2747	7124.84	6.60513
8.66667	168.641	-10.2769	7124.79	6.63017
8.675	168.818	-10.279	7124.73	6.65407
8.68333	168.997	-10.2811	7124.68	6.68203
8.69167	169.173	-10.2832	7124.62	6.71203
8.7	169.351	-10.2853	7124.56	6.74766
8.70833	169.525	-10.2874	7124.51	6.78309
8.71667	169.701	-10.2896	7124.45	6.81778
8.725	169.88	-10.2917	7124.39	6.85822
8.73333	170.06	-10.2939	7124.33	6.89873
8.74167	170.236	-10.2961	7124.27	6.93956
8.75	170.416	-10.2983	7124.21	6.9767
8.75833	170.594	-10.3005	7124.15	7.01644
8.76667	170.77	-10.3027	7124.09	7.05768
8.775	170.947	-10.305	7124.02	7.09889
8.78333	171.124	-10.3072	7123.96	7.13778
8.79167	171.304	-10.3095	7123.9	7.17786
8.8	171.482	-10.3117	7123.84	7.21613
8.80833	171.658	-10.314	7123.77	7.25204
8.81667	171.835	-10.3162	7123.71	7.28644
8.825	172.013	-10.3185	7123.64	7.32054
8.83333	172.19	-10.3208	7123.58	7.359
8.84167	172.365	-10.3231	7123.52	7.39744
8.85	172.54	-10.3254	7123.45	7.43354
8.85833	172.718	-10.3277	7123.39	7.46934
8.86667	172.894	-10.33	7123.32	7.50406
8.875	173.068	-10.3323	7123.26	7.53808
8.88333	173.244	-10.3347	7123.19	7.5708
8.89167	173.422	-10.337	7123.12	7.60182
8.9	173.598	-10.3393	7123.06	7.63164
8.90833	173.775	-10.3417	7122.99	7.65898
8.91667	173.952	-10.344	7122.92	7.68441
8.925	174.13	-10.3464	7122.86	7.7061
8.93333	174.31	-10.3488	7122.79	7.72794
8.94167	174.489	-10.3512	7122.72	7.75255
8.95	174.669	-10.3537	7122.66	7.77821
8.95833	174.85	-10.3562	7122.59	7.80364
8.96667	175.03	-10.3587	7122.52	7.83042
8.975	175.208	-10.3612	7122.46	7.85577
8.98333	175.389	-10.3638	7122.39	7.88073
8.99167	175.565	-10.3664	7122.32	7.90927
9	175.741	-10.369	7122.26	7.93651
9.00833	175.919	-10.3717	7122.19	7.96315
9.01667	176.096	-10.3744	7122.12	7.98894
9.025	176.275	-10.3772	7122.05	8.01012
9.03333	176.452	-10.38	7121.99	8.02817
9.04167	176.627	-10.3828	7121.92	8.04513
9.05	176.801	-10.3857	7121.85	8.06073
9.05833	176.981	-10.3886	7121.78	8.07823
9.06667	177.156	-10.3916	7121.71	8.09681
9.075	177.334	-10.3945	7121.64	8.11155
9.08333	177.508	-10.3975	7121.57	8.12682
9.09167	177.686	-10.4005	7121.5	8.14279
9.1	177.864	-10.4036	7121.43	8.15668
9.10833	178.038	-10.4066	7121.37	8.16841
9.11667	178.212	-10.4096	7121.3	8.17968
9.125	178.388	-10.4126	7121.23	8.18694
9.13333	178.567	-10.4157	7121.16	8.19674
9.14167	178.744	-10.4187	7121.09	8.20279
9.15	178.925	-10.4217	7121.02	8.20811
9.15833	179.104	-10.4247	7120.95	8.21267
9.16667	179.283	-10.4277	7120.88	8.2146
9.175	179.463	-10.4307	7120.81	8.21258
9.18333	179.641	-10.4337	7120.74	8.21206
9.19167	179.821	-10.4366	7120.67	8.211
9.2	180.001	-10.4396	7120.6	8.20875
9.20833	180.18	-10.4425	7120.54	8.20959
9.21667	180.358	-10.4454	7120.47	8.20817
9.225	180.538	-10.4483	7120.4	8.20729
9.23333	180.714	-10.4512	7120.33	8.20441
9.24167	180.891	-10.4541	7120.26	8.20511
9.25	181.069	-10.457	7120.2	8.20592
9.25833	181.245	-10.4599	7120.13	8.20962
9.26667	181.425	-10.4628	7120.06	8.2098
9.275	181.604	-10.4657	7119.99	8.21069
9.28333	181.781	-10.4687	7119.92	8.21072
9.29167	181.959	-10.4716	7119.86	8.20822
9.3	182.14	-10.4745	7119.79	8.1996
9.30833	182.317	-10.4774	7119.72	8.18789
9.31667	182.498	-10.4803	7119.65	8.17571
9.325	182.678	-10.4833	7119.58	8.15757
9.33333	182.857	-10.4861	7119.51	8.13849
9.34167	183.038	-10.489	7119.45	8.11478
9.35	183.218	-10.4919	7119.38	8.09108
9.35833	183.395	-10.4947	7119.31	8.06969
9.36667	183.574	-10.4975	7119.25	8.04734
9.375	183.755	-10.5002	7119.18	8.02499
9.38333	183.933	-10.503	7119.12	8.00402
9.39167	184.11	-10.5057	7119.05	7.98581
9.4	184.288	-10.5083	7118.99	7.96562
9.40833	184.468	-10.511	7118.92	7.94406
9.41667	184.649	-10.5136	7118.86	7.92161
9.425	184.828	-10.5161	7118.79	7.89942
9.43333	185.005	-10.5186	7118.73	7.87778
9.44167	185.182	-10.5211	7118.67	7.85304
9.45	185.363	-10.5236	7118.6	7.82954
9.45833	185.543	-10.526	7118.54	7.80457
9.46667	185.72	-10.5284	7118.48	7.77828
9.475	185.9	-10.5307	7118.41	7.75108
9.48333	186.077	-10.533	7118.35	7.72223
9.49167	186.255	-10.5354	7118.29	7.6925
9.5	186.434	-10.5377	7118.22	7.66098
9.50833	186.609	-10.5399	7118.16	7.62954
9.51667	186.785	-10.5422	7118.1	7.59503
9.525	186.963	-10.5445	7118.04	7.55991
9.53333	187.142	-10.5468	7117.98	7.52066
9.54167	187.322	-10.5491	7117.92	7.48358
9.55	187.502	-10.5513	7117.86	7.44946
9.55833	187.68	-10.5536	7117.8	7.41
9.56667	187.859	-10.5559	7117.74	7.37116
9.575	188.04	-10.5581	7117.68	7.33352
9.58333	188.217	-10.5604	7117.62	7.29572
9.59167	188.398	-10.5627	7117.57	7.2576
9.6	188.575	-10.565	7117.51	7.21876
9.60833	188.754	-10.5673	7117.45	7.17911
9.61667	188.929	-10.5696	7117.39	7.14112
9.625	189.104	-10.572	7117.34	7.10055
9.63333	189.281	-10.5743	7117.28	7.05729
9.64167	189.459	-10.5767	7117.23	7.01518
9.65	189.638	-10.5791	7117.17	6.97354
9.65833	189.814	-10.5814	7117.11	6.93243
9.66667	189.994	-10.5838	7117.06	6.89179
9.675	190.171	-10.5862	7117	6.852
9.68333	190.351	-10.5886	7116.95	6.81616
9.69167	190.53	-10.591	7116.9	6.78025
9.7	190.713	-10.5934	7116.84	6.74611
9.70833	190.892	-10.5957	7116.79	6.71468
9.71667	191.073	-10.5981	7116.74	6.68603
9.725	191.251	-10.6004	7116.69	6.66172
9.73333	191.43	-10.6028	7116.63	6.64222
9.74167	191.609	-10.6051	7116.58	6.62499
9.75	191.788	-10.6073	7116.53	6.60866
9.75833	191.969	-10.6096	7116.48	6.59293
9.76667	192.149	-10.6117	7116.42	6.57632
9.775	192.331	-10.6139	7116.37	6.55709
9.78333	192.509	-10.616	7116.32	6.53931
9.79167	192.689	-10.6181	7116.26	6.52218
9.8	192.871	-10.6202	7116.21	6.50572
9.80833	193.051	-10.6222	7116.16	6.4892
9.81667	193.232	-10.6242	7116.1	6.46969
9.825	193.414	-10.6262	7116.05	6.44778
9.83333	193.592	-10.6281	7116	6.42736
9.84167	193.77	-10.63	7115.94	6.40792
9.85	193.947	-10.6319	7115.89	6.38709
9.85833	194.127	-10.6338	7115.84	6.37127
9.86667	194.307	-10.6356	7115.79	6.35308
9.875	194.487	-10.6373	7115.73	6.33145
9.88333	194.666	-10.639	7115.68	6.30813
9.89167	194.843	-10.6407	7115.63	6.28209
9.9	195.022	-10.6423	7115.58	6.25369
9.90833	195.203	-10.6438	7115.53	6.22793
9.91667	195.383	-10.6453	7115.48	6.19774
9.925	195.562	-10.6468	7115.43	6.16586
9.93333	195.744	-10.6483	7115.38	6.135
9.94167	195.922	-10.6497	7115.33	6.10286
9.95	196.101	-10.651	7115.28	6.07109
9.95833	196.281	-10.6523	7115.23	6.04174
9.96667	196.46	-10.6535	7115.18	6.00923
9.975	196.645	-10.6547	7115.13	5.97975
9.98333	196.827	-10.6558	7115.09	5.95332
9.99167	197.007	-10.6569	7115.04	5.92588
10	197.189	-10.6579	7114.99	5.90146
10.0083	197.37	-10.6589	7114.95	5.87928
10.0167	197.553	-10.6598	7114.9	5.85419
10.025	197.734	-10.6607	7114.85	5.83047
10.0333	197.918	-10.6615	7114.81	5.80954
10.0417	198.099	-10.6624	7114.76	5.78691
10.05	198.28	-10.6632	7114.72	5.76602
10.0583	198.461	-10.6639	7114.67	5.74558
10.0667	198.642	-10.6647	7114.62	5.72364
10.075	198.824	-10.6655	7114.58	5.69754
10.0833	199.002	-10.6663	7114.53	5.66845
10.0917	199.182	-10.6671	7114.49	5.63533
10.1	199.364	-10.6679	7114.44	5.60426
10.1083	199.544	-10.6687	7114.39	5.57016
10.1167	199.725	-10.6696	7114.35	5.53366
10.125	199.904	-10.6705	7114.31	5.49907
10.1333	200.088	-10.6713	7114.26	5.46548
10.1417	200.27	-10.6722	7114.22	5.42956
10.15	200.452	-10.6732	7114.18	5.39349
10.1583	200.633	-10.6741	7114.13	5.36002
10.1667	200.818	-10.675	7114.09	5.3273
10.175	201.004	-10.676	7114.05	5.29842
10.1833	201.186	-10.6769	7114.01	5.27045
10.1917	201.369	-10.6779	7113.97	5.24114
10.2	201.548	-10.6788	7113.93	5.21008
10.2083	201.731	-10.6798	7113.88	5.176
10.2167	201.914	-10.6808	7113.84	5.14355
10.225	202.094	-10.6818	7113.8	5.1122
10.2333	202.274	-10.6828	7113.76	5.08283
10.2417	202.455	-10.6837	7113.72	5.05636
10.25	202.638	-10.6847	7113.68	5.03306
10.2583	202.822	-10.6856	7113.64	5.00995
10.2667	203.005	-10.6865	7113.6	4.98816
10.275	203.19	-10.6873	7113.56	4.97169
10.2833	203.375	-10.6881	7113.53	4.95694
10.2917	203.551	-10.6889	7113.49	4.94565
10.3	203.732	-10.6896	7113.45	4.93426
10.3083	203.913	-10.6902	7113.41	4.92335
10.3167	204.093	-10.6908	7113.37	4.91323
10.325	204.268	-10.6913	7113.33	4.90202
10.3333	204.448	-10.6918	7113.29	4.89065
10.3417	204.626	-10.6922	7113.25	4.87955
10.35	204.803	-10.6926	7113.21	4.87008
10.3583	204.977	-10.6929	7113.17	4.85898
10.3667	205.151	-10.6931	7113.13	4.85119
10.375	205.331	-10.6933	7113.09	4.8432
10.3833	205.508	-10.6934	7113.05	4.83439
10.3917	205.685	-10.6935	7113.01	4.82774
10.4	205.861	-10.6934	7112.97	4.82209
10.4083	206.041	-10.6933	7112.93	4.81746
10.4167	206.219	-10.6932	7112.89	4.81539
10.425	206.399	-10.6929	7112.85	4.81758
10.4333	206.577	-10.6925	7112.81	4.82022
10.4417	206.757	-10.6921	7112.77	4.82329
10.45	206.937	-10.6916	7112.73	4.82466
10.4583	207.118	-10.691	7112.69	4.82489
10.4667	207.296	-10.6902	7112.65	4.82637
10.475	207.475	-10.6894	7112.61	4.82983
10.4833	207.657	-10.6885	7112.57	4.83399
10.4917	207.835	-10.6875	7112.52	4.84135
10.5	208.018	-10.6864	7112.48	4.8527
10.5083	208.198	-10.6852	7112.44	4.86142
10.5167	208.376	-10.6839	7112.4	4.86915
10.525	208.557	-10.6825	7112.36	4.87972
10.5333	208.738	-10.6811	7112.32	4.89383
10.5417	208.919	-10.6795	7112.28	4.90913
10.55	209.1	-10.6778	7112.24	4.92686
10.5583	209.28	-10.6761	7112.2	4.94416
10.5667	209.459	-10.6742	7112.15	4.95862
10.575	209.639	-10.6723	7112.11	4.96937
10.5833	209.817	-10.6703	7112.07	4.97704
10.5917	209.993	-10.6681	7112.03	4.98483
10.6	210.174	-10.666	7111.98	4.99477
10.6083	210.354	-10.6637	7111.94	5.00539
10.6167	210.536	-10.6614	7111.9	5.01341
10.625	210.715	-10.659	7111.85	5.02266
10.6333	210.894	-10.6566	7111.81	5.03037
10.6417	211.074	-10.6542	7111.77	5.03683
10.65	211.253	-10.6517	7111.73	5.04608
10.6583	211.435	-10.6491	7111.68	5.0574
10.6667	211.613	-10.6465	7111.64	5.06848
10.675	211.796	-10.6439	7111.6	5.07998
10.6833	211.976	-10.6412	7111.55	5.09133
10.6917	212.152	-10.6386	7111.51	5.10165
10.7	212.332	-10.6358	7111.47	5.11391
10.7083	212.507	-10.6331	7111.42	5.12934
10.7167	212.685	-10.6303	7111.38	5.1454
10.725	212.862	-10.6276	7111.34	5.16171
10.7333	213.041	-10.6248	7111.29	5.17763
10.7417	213.221	-10.622	7111.25	5.19298
10.75	213.4	-10.6191	7111.21	5.20994
10.7583	213.577	-10.6163	7111.16	5.22745
10.7667	213.756	-10.6134	7111.12	5.24546
10.775	213.938	-10.6106	7111.07	5.26227
10.7833	214.119	-10.6077	7111.03	5.2775
10.7917	214.299	-10.6048	7110.98	5.28922
10.8	214.479	-10.6019	7110.94	5.30222
10.8083	214.658	-10.5991	7110.89	5.31684
10.8167	214.841	-10.5962	7110.84	5.32916
10.825	215.018	-10.5933	7110.8	5.34063
10.8333	215.198	-10.5903	7110.75	5.34983
10.8417	215.378	-10.5874	7110.71	5.35734
10.85	215.557	-10.5844	7110.66	5.36306
10.8583	215.737	-10.5815	7110.62	5.3697
10.8667	215.917	-10.5785	7110.57	5.37682
10.875	216.095	-10.5754	7110.52	5.38582
10.8833	216.271	-10.5724	7110.48	5.39425
10.8917	216.449	-10.5692	7110.43	5.40098
10.9	216.627	-10.5661	7110.39	5.41115
10.9083	216.805	-10.5629	7110.34	5.42269
10.9167	216.98	-10.5597	7110.3	5.43593
10.925	217.155	-10.5564	7110.25	5.45166
10.9333	217.333	-10.5531	7110.21	5.46974
10.9417	217.513	-10.5498	7110.16	5.49104
10.95	217.69	-10.5464	7110.11	5.51303
10.9583	217.868	-10.543	7110.07	5.53476
10.9667	218.047	-10.5395	7110.02	5.55836
10.975	218.225	-10.5359	7109.97	5.58552
10.9833	218.403	-10.5322	7109.92	5.61245
10.9917	218.587	-10.5284	7109.88	5.6434
11	218.771	-10.5246	7109.83	5.67642
11.0083	218.953	-10.5206	7109.78	5.70937
11.0167	219.134	-10.5167	7109.73	5.74321
11.025	219.315	-10.5126	7109.68	5.77491
11.0333	219.497	-10.5085	7109.63	5.80883
11.0417	219.679	-10.5043	7109.58	5.84398
11.05	219.861	-10.5001	7109.53	5.87683
11.0583	220.046	-10.4958	7109.48	5.90875
11.0667	220.228	-10.4915	7109.42	5.9394
11.075	220.405	-10.4872	7109.37	5.96652
11.0833	220.584	-10.4828	7109.32	5.9907
11.0917	220.763	-10.4784	7109.27	6.01318
11.1	220.945	-10.474	7109.21	6.03311
11.1083	221.125	-10.4695	7109.16	6.04954
11.1167	221.303	-10.465	7109.11	6.06234
11.125	221.48	-10.4604	7109.05	6.07332
11.1333	221.662	-10.4558	7109	6.08431
11.1417	221.844	-10.4512	7108.95	6.09311
11.15	222.024	-10.4466	7108.89	6.102
11.1583	222.208	-10.4419	7108.84	6.11257
11.1667	222.389	-10.4373	7108.79	6.12194
11.175	222.574	-10.4326	7108.74	6.13013
11.1833	222.755	-10.428	7108.69	6.13662
11.1917	222.936	-10.4233	7108.64	6.14381
11.2	223.119	-10.4186	7108.58	6.15043
11.2083	223.301	-10.4139	7108.53	6.15439
11.2167	223.48	-10.4092	7108.48	6.15784
11.225	223.66	-10.4044	7108.43	6.15979
11.2333	223.841	-10.3996	7108.38	6.16022
11.2417	224.019	-10.3948	7108.33	6.15595
11.25	224.197	-10.39	7108.27	6.14877
11.2583	224.38	-10.3851	7108.22	6.13765
11.2667	224.56	-10.3802	7108.17	6.12731
11.275	224.743	-10.3754	7108.12	6.11752
11.2833	224.921	-10.3705	7108.07	6.10871
11.2917	225.101	-10.3656	7108.02	6.10221
11.3	225.285	-10.3606	7107.97	6.09773
11.3083	225.465	-10.3557	7107.92	6.09264
11.3167	225.646	-10.3508	7107.87	6.08631
11.325	225.831	-10.3459	7107.82	6.0755
11.3333	226.015	-10.3409	7107.77	6.06213
11.3417	226.194	-10.336	7107.73	6.05041
11.35	226.375	-10.331	7107.68	6.03608
11.3583	226.556	-10.326	7107.63	6.01874
11.3667	226.737	-10.321	7107.58	5.99741
11.375	226.921	-10.316	7107.53	5.97664
11.3833	227.103	-10.311	7107.48	5.94906
11.3917	227.285	-10.306	7107.43	5.92001
11.4	227.466	-10.301	7107.38	5.8908
11.4083	227.645	-10.296	7107.33	5.86504
11.4167	227.825	-10.291	7107.29	5.84275
11.425	228.007	-10.2861	7107.24	5.82041
11.4333	228.187	-10.2811	7107.19	5.7971
11.4417	228.368	-10.2761	7107.15	5.77441
11.45	228.551	-10.2712	7107.1	5.75182
11.4583	228.732	-10.2663	7107.06	5.72815
11.4667	228.912	-10.2614	7107.01	5.70697
11.475	229.093	-10.2565	7106.96	5.68606
11.4833	229.275	-10.2516	7106.92	5.6649
11.4917	229.458	-10.2469	7106.87	5.6433
11.5	229.639	-10.2421	7106.83	5.62045
11.5083	229.821	-10.2374	7106.78	5.59559
11.5167	230.002	-10.2327	7106.74	5.57122
11.525	230.18	-10.2282	7106.69	5.54636
11.5333	230.355	-10.2236	7106.65	5.52193
11.5417	230.531	-10.2192	7106.6	5.49489
11.55	230.705	-10.2148	7106.56	5.46702
11.5583	230.881	-10.2105	7106.52	5.44044
11.5667	231.056	-10.2063	7106.47	5.41719
11.575	231.231	-10.2021	7106.43	5.39402
11.5833	231.412	-10.198	7106.39	5.37156
11.5917	231.586	-10.194	7106.34	5.3524
11.6	231.765	-10.1901	7106.3	5.33486
11.6083	231.943	-10.1862	7106.26	5.32042
11.6167	232.123	-10.1825	7106.22	5.30793
11.625	232.3	-10.1788	7106.17	5.29692
11.6333	232.477	-10.1752	7106.13	5.28693
11.6417	232.655	-10.1717	7106.09	5.27629
11.65	232.833	-10.1683	7106.05	5.26513
11.6583	233.01	-10.1649	7106	5.25655
11.6667	233.185	-10.1617	7105.96	5.25015
11.675	233.361	-10.1585	7105.92	5.24664
11.6833	233.535	-10.1554	7105.87	5.24401
11.6917	233.711	-10.1524	7105.83	5.24189
11.7	233.886	-10.1494	7105.79	5.24244
11.7083	234.064	-10.1464	7105.74	5.2439
11.7167	234.243	-10.1436	7105.7	5.24604
11.725	234.419	-10.1407	7105.66	5.24791
11.7333	234.595	-10.1379	7105.61	5.24769
11.7417	234.773	-10.1352	7105.57	5.24798
11.75	234.951	-10.1326	7105.52	5.24817
11.7583	235.128	-10.1299	7105.48	5.24599
11.7667	235.307	-10.1274	7105.43	5.24405
11.775	235.488	-10.1249	7105.39	5.24036
11.7833	235.664	-10.1224	7105.35	5.23639
11.7917	235.842	-10.12	7105.3	5.23232
11.8	236.017	-10.1176	7105.26	5.2283
11.8083	236.191	-10.1153	7105.21	5.22365
11.8167	236.369	-10.113	7105.17	5.22018
11.825	236.547	-10.1108	7105.13	5.21282
11.8333	236.722	-10.1086	7105.08	5.20691
11.8417	236.899	-10.1065	7105.04	5.20124
11.85	237.071	-10.1044	7105	5.19521
11.8583	237.247	-10.1024	7104.95	5.19239
11.8667	237.425	-10.1004	7104.91	5.18712
11.875	237.597	-10.0986	7104.87	5.18445
11.8833	237.774	-10.0967	7104.83	5.18389
11.8917	237.952	-10.095	7104.78	5.1837
11.9	238.128	-10.0933	7104.74	5.18513
11.9083	238.301	-10.0917	7104.7	5.19031
11.9167	238.478	-10.0902	7104.66	5.19337
11.925	238.653	-10.0887	7104.61	5.19868
11.9333	238.831	-10.0872	7104.57	5.2042
11.9417	239.007	-10.0858	7104.53	5.2114
11.95	239.183	-10.0845	7104.48	5.22269
11.9583	239.362	-10.0832	7104.44	5.2341
11.9667	239.537	-10.0819	7104.4	5.24493
11.975	239.715	-10.0807	7104.35	5.25921
11.9833	239.893	-10.0795	7104.31	5.27428
11.9917	240.07	-10.0784	7104.26	5.28705
12	240.244	-10.0773	7104.22	5.30061
12.0083	240.421	-10.0762	7104.17	5.31442
12.0167	240.601	-10.0751	7104.13	5.32791
12.025	240.778	-10.074	7104.08	5.33959
12.0333	240.953	-10.0729	7104.04	5.34731
12.0417	241.131	-10.0718	7103.99	5.35422
12.05	241.308	-10.0707	7103.94	5.36002
12.0583	241.485	-10.0696	7103.9	5.36418
12.0667	241.66	-10.0684	7103.85	5.36587
12.075	241.838	-10.0672	7103.81	5.37004
12.0833	242.018	-10.0659	7103.76	5.37448
12.0917	242.193	-10.0646	7103.71	5.37763
12.1	242.368	-10.0633	7103.67	5.37974
12.1083	242.546	-10.062	7103.62	5.37989
12.1167	242.723	-10.0605	7103.58	5.38104
12.125	242.898	-10.0591	7103.53	5.38382
12.1333	243.076	-10.0576	7103.49	5.38527
12.1417	243.252	-10.056	7103.44	5.38549
12.15	243.431	-10.0544	7103.4	5.38656
12.1583	243.609	-10.0527	7103.35	5.38777
12.1667	243.788	-10.051	7103.31	5.38807
12.175	243.969	-10.0493	7103.26	5.38864
12.1833	244.148	-10.0475	7103.22	5.38946
12.1917	244.324	-10.0456	7103.17	5.39018
12.2	244.506	-10.0438	7103.13	5.38949
12.2083	244.685	-10.0419	7103.08	5.38238
12.2167	244.864	-10.04	7103.04	5.37851
12.225	245.044	-10.0381	7102.99	5.37367
12.2333	245.22	-10.0361	7102.95	5.36678
12.2417	245.398	-10.0342	7102.9	5.36074
12.25	245.575	-10.0323	7102.86	5.35347
12.2583	245.755	-10.0304	7102.82	5.34637
12.2667	245.933	-10.0284	7102.77	5.34061
12.275	246.109	-10.0265	7102.73	5.33425
12.2833	246.282	-10.0246	7102.69	5.33074
12.2917	246.46	-10.0227	7102.64	5.32629
12.3	246.64	-10.0208	7102.6	5.31978
12.3083	246.816	-10.0189	7102.55	5.31434
12.3167	246.998	-10.0171	7102.51	5.31042
12.325	247.174	-10.0152	7102.47	5.30409
12.3333	247.351	-10.0134	7102.42	5.29734
12.3417	247.526	-10.0116	7102.38	5.29104
12.35	247.706	-10.0098	7102.34	5.28452
12.3583	247.887	-10.008	7102.29	5.27971
12.3667	248.066	-10.0063	7102.25	5.27468
12.375	248.247	-10.0045	7102.21	5.27309
12.3833	248.424	-10.0027	7102.16	5.27296
12.3917	248.604	-10.001	7102.12	5.27391
12.4	248.779	-9.99923	7102.08	5.2722
12.4083	248.958	-9.99748	7102.03	5.27197
12.4167	249.138	-9.99573	7101.99	5.27423
12.425	249.32	-9.99397	7101.94	5.27501
12.4333	249.497	-9.99222	7101.9	5.2765
12.4417	249.674	-9.99046	7101.86	5.27695
12.45	249.855	-9.98871	7101.81	5.27689
12.4583	250.032	-9.98694	7101.77	5.27762
12.4667	250.211	-9.98514	7101.72	5.2779
12.475	250.39	-9.98331	7101.68	5.2773
12.4833	250.572	-9.98144	7101.63	5.27953
12.4917	250.75	-9.97953	7101.59	5.28157
12.5	250.931	-9.97757	7101.55	5.28141
12.5083	251.108	-9.97557	7101.5	5.28067
12.5167	251.288	-9.97353	7101.46	5.27886
12.525	251.466	-9.97142	7101.41	5.27572
12.5333	251.643	-9.96927	7101.37	5.26865
12.5417	251.822	-9.96706	7101.33	5.26228
12.55	252	-9.9648	7101.28	5.25733
12.5583	252.177	-9.9625	7101.24	5.25431
12.5667	252.353	-9.96017	7101.19	5.25147
12.575	252.533	-9.9578	7101.15	5.24766
12.5833	252.71	-9.95543	7101.11	5.2462
12.5917	252.889	-9.95306	7101.06	5.24622
12.6	253.066	-9.95069	7101.02	5.24526
12.6083	253.247	-9.94833	7100.98	5.24599
12.6167	253.428	-9.94599	7100.93	5.24875
12.625	253.61	-9.94368	7100.89	5.25107
12.6333	253.788	-9.94141	7100.85	5.25356
12.6417	253.97	-9.93921	7100.8	5.25571
12.65	254.153	-9.93706	7100.76	5.25919
12.6583	254.331	-9.93498	7100.72	5.26413
12.6667	254.512	-9.93297	7100.67	5.26534
12.675	254.692	-9.93102	7100.63	5.26631
12.6833	254.873	-9.92912	7100.58	5.26895
12.6917	255.053	-9.92725	7100.54	5.26931
12.7	255.234	-9.92542	7100.49	5.27175
12.7083	255.413	-9.92361	7100.45	5.2719
12.7167	255.595	-9.9218	7100.41	5.26846
12.725	255.775	-9.91998	7100.36	5.2638
12.7333	255.954	-9.91815	7100.32	5.2579
12.7417	256.137	-9.91629	7100.27	5.25101
12.75	256.318	-9.91436	7100.23	5.24908
12.7583	256.494	-9.91238	7100.19	5.24646
12.7667	256.672	-9.91034	7100.14	5.24306
12.775	256.851	-9.90822	7100.1	5.24121
12.7833	257.029	-9.90602	7100.06	5.23661
12.7917	257.207	-9.90375	7100.01	5.23399
12.8	257.382	-9.90139	7099.97	5.23338
12.8083	257.558	-9.89895	7099.93	5.23199
12.8167	257.739	-9.89642	7099.88	5.22974
12.825	257.913	-9.89381	7099.84	5.2273
12.8333	258.09	-9.89113	7099.8	5.22276
12.8417	258.268	-9.88839	7099.75	5.21854
12.85	258.447	-9.88559	7099.71	5.2161
12.8583	258.623	-9.88276	7099.67	5.21317
12.8667	258.799	-9.87993	7099.62	5.21118
12.875	258.977	-9.87711	7099.58	5.2087
12.8833	259.156	-9.87431	7099.54	5.20547
12.8917	259.333	-9.87157	7099.49	5.20146
12.9	259.508	-9.86887	7099.45	5.19666
12.9083	259.686	-9.86625	7099.41	5.1912
12.9167	259.862	-9.86372	7099.36	5.18165
12.925	260.041	-9.86128	7099.32	5.17123
12.9333	260.218	-9.85894	7099.28	5.15876
12.9417	260.396	-9.85673	7099.24	5.1458
12.95	260.576	-9.85464	7099.19	5.13312
12.9583	260.752	-9.85265	7099.15	5.11685
12.9667	260.93	-9.85077	7099.11	5.1
12.975	261.109	-9.84898	7099.07	5.0838
12.9833	261.289	-9.84729	7099.03	5.06665
12.9917	261.469	-9.84567	7098.98	5.04726
13	261.647	-9.84411	7098.94	5.02945
13.0083	261.823	-9.84259	7098.9	5.00859
13.0167	262.003	-9.84107	7098.86	4.98715
13.025	262.183	-9.83955	7098.82	4.96712
13.0333	262.358	-9.83798	7098.78	4.94619
13.0417	262.534	-9.83637	7098.74	4.92889
13.05	262.713	-9.83468	7098.7	4.91189
13.0583	262.893	-9.8329	7098.66	4.89585
13.0667	263.073	-9.83101	7098.62	4.88358
13.075	263.25	-9.82901	7098.59	4.8735
13.0833	263.43	-9.82689	7098.55	4.86429
13.0917	263.608	-9.82465	7098.51	4.85742
13.1	263.786	-9.82228	7098.47	4.85091
13.1083	263.964	-9.8198	7098.43	4.84434
13.1167	264.144	-9.8172	7098.39	4.83763
13.125	264.325	-9.81451	7098.35	4.83201
13.1333	264.506	-9.81174	7098.31	4.8273
13.1417	264.685	-9.80893	7098.27	4.82233
13.15	264.862	-9.80608	7098.23	4.81736
13.1583	265.041	-9.80324	7098.19	4.81479
13.1667	265.218	-9.80041	7098.15	4.81487
13.175	265.398	-9.79764	7098.11	4.81663
13.1833	265.579	-9.79495	7098.07	4.81986
13.1917	265.756	-9.79237	7098.03	4.82423
13.2	265.935	-9.78989	7097.99	4.83021
13.2083	266.112	-9.78752	7097.95	4.83674
13.2167	266.291	-9.78525	7097.91	4.84535
13.225	266.469	-9.78309	7097.87	4.85579
13.2333	266.649	-9.78105	7097.83	4.86656
13.2417	266.827	-9.77909	7097.79	4.87999
13.25	267.007	-9.77721	7097.75	4.89472
13.2583	267.188	-9.77539	7097.71	4.90977
13.2667	267.364	-9.77359	7097.66	4.92511
13.275	267.543	-9.77181	7097.62	4.93996
13.2833	267.722	-9.77004	7097.58	4.95542
13.2917	267.901	-9.76825	7097.54	4.97396
13.3	268.078	-9.76643	7097.49	4.99052
13.3083	268.256	-9.76456	7097.45	5.00682
13.3167	268.43	-9.76262	7097.41	5.02047
13.325	268.61	-9.7606	7097.36	5.03299
13.3333	268.791	-9.75847	7097.32	5.04584
13.3417	268.97	-9.75624	7097.28	5.05877
13.35	269.149	-9.75391	7097.23	5.07396
13.3583	269.325	-9.75147	7097.19	5.0906
13.3667	269.501	-9.74892	7097.15	5.10885
13.375	269.682	-9.74625	7097.1	5.12452
13.3833	269.862	-9.74347	7097.06	5.13923
13.3917	270.042	-9.74059	7097.01	5.15284
13.4	270.225	-9.73762	7096.97	5.16882
13.4083	270.402	-9.73459	7096.93	5.18337
13.4167	270.58	-9.73151	7096.88	5.19542
13.425	270.76	-9.72841	7096.84	5.20769
13.4333	270.941	-9.72532	7096.79	5.21927
13.4417	271.12	-9.72225	7096.75	5.22935
13.45	271.301	-9.71923	7096.7	5.23698
13.4583	271.481	-9.71628	7096.66	5.24444
13.4667	271.66	-9.71345	7096.61	5.25203
13.475	271.838	-9.71074	7096.57	5.26101
13.4833	272.019	-9.70817	7096.52	5.26943
13.4917	272.199	-9.70576	7096.48	5.27898
13.5	272.379	-9.70349	7096.44	5.29269
13.5083	272.557	-9.70136	7096.39	5.30557
13.5167	272.737	-9.69936	7096.35	5.32062
13.525	272.918	-9.69748	7096.3	5.33653
13.5333	273.096	-9.69573	7096.26	5.35289
13.5417	273.275	-9.69409	7096.21	5.3702
13.55	273.455	-9.69256	7096.17	5.39119
13.5583	273.634	-9.69112	7096.12	5.41394
13.5667	273.806	-9.68972	7096.08	5.4379
13.575	273.985	-9.68836	7096.03	5.46149
13.5833	274.16	-9.68699	7095.98	5.4822
13.5917	274.336	-9.6856	7095.94	5.50318
13.6	274.511	-9.68415	7095.89	5.52271
13.6083	274.691	-9.68264	7095.84	5.54296
13.6167	274.869	-9.68104	7095.79	5.56521
13.625	275.045	-9.67931	7095.74	5.58634
13.6333	275.22	-9.67744	7095.7	5.60752
13.6417	275.393	-9.67542	7095.65	5.62738
13.65	275.573	-9.67325	7095.6	5.64711
13.6583	275.752	-9.67094	7095.55	5.66802
13.6667	275.929	-9.6685	7095.5	5.69101
13.675	276.107	-9.66597	7095.45	5.71748
13.6833	276.282	-9.66337	7095.4	5.74087
13.6917	276.456	-9.66073	7095.35	5.76552
13.7	276.633	-9.65805	7095.3	5.79063
13.7083	276.811	-9.65538	7095.25	5.81714
13.7167	276.988	-9.65272	7095.2	5.84328
13.725	277.167	-9.6501	7095.15	5.87282
13.7333	277.34	-9.64753	7095.1	5.90312
13.7417	277.515	-9.64504	7095.05	5.93577
13.75	277.691	-9.64263	7095	5.9707
13.7583	277.867	-9.6403	7094.95	6.00382
13.7667	278.046	-9.63804	7094.89	6.041
13.775	278.225	-9.63583	7094.84	6.07792
13.7833	278.403	-9.63367	7094.79	6.11383
13.7917	278.578	-9.63152	7094.74	6.15057
13.8	278.754	-9.6294	7094.68	6.18698
13.8083	278.932	-9.62727	7094.63	6.22199
13.8167	279.109	-9.62514	7094.57	6.26009
13.825	279.284	-9.623	7094.52	6.29849
13.8333	279.46	-9.62084	7094.46	6.33731
13.8417	279.637	-9.61863	7094.41	6.37806
13.85	279.81	-9.61638	7094.35	6.41929
13.8583	279.988	-9.61411	7094.29	6.45846
13.8667	280.166	-9.61181	7094.24	6.49877
13.875	280.341	-9.6095	7094.18	6.53766
13.8833	280.518	-9.60719	7094.12	6.57711
13.8917	280.691	-9.6049	7094.07	6.61777
13.9	280.871	-9.60262	7094.01	6.65688
13.9083	281.049	-9.60036	7093.95	6.69529
13.9167	281.226	-9.59812	7093.89	6.73325
13.925	281.404	-9.59591	7093.83	6.77275
13.9333	281.582	-9.59372	7093.77	6.81313
13.9417	281.758	-9.59156	7093.71	6.85568
13.95	281.934	-9.58942	7093.65	6.89916
13.9583	282.113	-9.5873	7093.59	6.94316
13.9667	282.292	-9.5852	7093.53	6.98643
13.975	282.471	-9.58312	7093.47	7.02792
13.9833	282.648	-9.58105	7093.41	7.06193
13.9917	282.827	-9.57899	7093.35	7.09118
14	283.003	-9.57696	7093.28	7.11256
14.0083	283.179	-9.57496	7093.22	7.12455
14.0167	283.36	-9.57301	7093.16	7.12994
14.025	283.537	-9.5711	7093.09	7.12701
14.0333	283.713	-9.56923	7093.03	7.11828
14.0417	283.89	-9.56739	7092.97	7.10576
14.05	284.066	-9.56558	7092.91	7.08877
14.0583	284.244	-9.56377	7092.85	7.06745
14.0667	284.424	-9.56196	7092.79	7.04954
14.075	284.603	-9.56013	7092.73	7.02692
14.0833	284.78	-9.55827	7092.67	7.00451
14.0917	284.957	-9.55637	7092.62	6.98595
14.1	285.134	-9.55443	7092.56	6.96771
14.1083	285.314	-9.55247	7092.51	6.9559
14.1167	285.492	-9.55049	7092.45	6.94695
14.125	285.672	-9.5485	7092.4	6.93797
14.1333	285.851	-9.54653	7092.34	6.93255
14.1417	286.032	-9.5446	7092.29	6.93128
14.15	286.209	-9.54273	7092.23	6.93233
14.1583	286.386	-9.54094	7092.18	6.93709
14.1667	286.566	-9.53921	7092.12	6.94493
14.175	286.747	-9.53755	7092.06	6.95335
14.1833	286.929	-9.53595	7092.01	6.96201
14.1917	287.108	-9.53439	7091.95	6.97074
14.2	287.29	-9.53283	7091.89	6.98083
14.2083	287.468	-9.53126	7091.83	6.9929
14.2167	287.649	-9.52964	7091.77	7.00743
14.225	287.828	-9.52796	7091.72	7.0209
14.2333	288.008	-9.52623	7091.66	7.03422
14.2417	288.186	-9.52445	7091.6	7.05118
14.25	288.368	-9.52265	7091.54	7.06538
14.2583	288.548	-9.52085	7091.48	7.08152
14.2667	288.725	-9.51908	7091.42	7.09937
14.275	288.902	-9.51737	7091.36	7.1165
14.2833	289.077	-9.51576	7091.3	7.13081
14.2917	289.257	-9.51426	7091.23	7.14229
14.3	289.435	-9.51287	7091.17	7.14737
14.3083	289.614	-9.51159	7091.11	7.14953
14.3167	289.793	-9.51037	7091.05	7.14744
14.325	289.972	-9.5092	7090.99	7.14357
14.3333	290.149	-9.50803	7090.93	7.13894
14.3417	290.329	-9.50681	7090.86	7.13368
14.35	290.507	-9.50551	7090.8	7.12553
14.3583	290.687	-9.50411	7090.74	7.11785
14.3667	290.867	-9.50259	7090.68	7.11208
14.375	291.047	-9.50096	7090.62	7.10854
14.3833	291.229	-9.49922	7090.57	7.10694
14.3917	291.408	-9.49736	7090.51	7.10412
14.4	291.585	-9.4954	7090.45	7.10145
14.4083	291.763	-9.49332	7090.39	7.09542
14.4167	291.943	-9.49113	7090.33	7.08783
14.425	292.12	-9.48881	7090.27	7.07642
14.4333	292.298	-9.48636	7090.21	7.06264
14.4417	292.474	-9.48373	7090.16	7.04072
14.45	292.654	-9.48092	7090.1	7.01193
14.4583	292.833	-9.47788	7090.04	6.97651
14.4667	293.007	-9.47461	7089.98	6.93572
14.475	293.187	-9.47111	7089.92	6.89324
14.4833	293.365	-9.46739	7089.87	6.84937
14.4917	293.544	-9.46347	7089.81	6.80302
14.5	293.725	-9.45936	7089.76	6.75995
14.5083	293.905	-9.4551	7089.71	6.715
14.5167	294.082	-9.45069	7089.65	6.67594
14.525	294.264	-9.44616	7089.6	6.64232
14.5333	294.445	-9.44152	7089.55	6.61558
14.5417	294.627	-9.43681	7089.5	6.59572
14.55	294.81	-9.43202	7089.45	6.58209
14.5583	294.991	-9.42717	7089.4	6.5735
14.5667	295.172	-9.42225	7089.35	6.56928
14.575	295.353	-9.41725	7089.3	6.56973
14.5833	295.538	-9.41215	7089.25	6.57411
14.5917	295.721	-9.4069	7089.2	6.58314
14.6	295.903	-9.4015	7089.14	6.59274
14.6083	296.082	-9.3959	7089.09	6.60643
14.6167	296.264	-9.39009	7089.03	6.61958
14.625	296.444	-9.38405	7088.98	6.63282
14.6333	296.623	-9.37778	7088.92	6.64565
14.6417	296.803	-9.37126	7088.87	6.65965
14.65	296.984	-9.36449	7088.81	6.67268
14.6583	297.167	-9.35749	7088.75	6.68831
14.6667	297.342	-9.35031	7088.69	6.7009
14.675	297.52	-9.34298	7088.63	6.71486
14.6833	297.7	-9.33553	7088.58	6.72729
14.6917	297.88	-9.32799	7088.52	6.73968
14.7	298.061	-9.3204	7088.46	6.75508
14.7083	298.24	-9.31278	7088.4	6.77332
14.7167	298.423	-9.30519	7088.34	6.79068
14.725	298.602	-9.29765	7088.28	6.806
14.7333	298.78	-9.29019	7088.23	6.8178
14.7417	298.96	-9.28288	7088.17	6.8246
14.75	299.14	-9.27577	7088.11	6.83164
14.7583	299.322	-9.26889	7088.05	6.83492
14.7667	299.502	-9.26232	7087.99	6.839
14.775	299.682	-9.25611	7087.93	6.83942
14.7833	299.862	-9.25029	7087.87	6.83481
14.7917	300.042	-9.24487	7087.82	6.83016
14.8	300.219	-9.23984	7087.76	6.82894
14.8083	300.399	-9.23522	7087.7	6.83046
14.8167	300.579	-9.23097	7087.64	6.84167
14.825	300.754	-9.22706	7087.58	6.85854
14.8333	300.932	-9.22346	7087.53	6.88092
14.8417	301.107	-9.22015	7087.47	6.91256
14.85	301.285	-9.21712	7087.42	6.94717
14.8583	301.468	-9.21435	7087.36	6.98909
14.8667	301.646	-9.21185	7087.3	7.03731
14.875	301.824	-9.20962	7087.24	7.08671
14.8833	302.003	-9.20768	7087.18	7.1367
14.8917	302.181	-9.20603	7087.12	7.1865
14.9	302.359	-9.20471	7087.06	7.23208
14.9083	302.538	-9.20373	7087	7.27756
14.9167	302.716	-9.2031	7086.93	7.31888
14.925	302.895	-9.20283	7086.87	7.35437
14.9333	303.073	-9.2029	7086.8	7.38582
14.9417	303.247	-9.2033	7086.73	7.41298
14.95	303.425	-9.20404	7086.67	7.4342
14.9583	303.602	-9.20513	7086.6	7.45038
14.9667	303.777	-9.20659	7086.54	7.46348
14.975	303.956	-9.20841	7086.47	7.47396
14.9833	304.132	-9.21062	7086.41	7.48158
14.9917	304.311	-9.21322	7086.34	7.48536
15	304.491	-9.21619	7086.28	7.48768
15.0083	304.668	-9.21953	7086.21	7.488
15.0167	304.848	-9.22322	7086.15	7.48971
15.025	305.025	-9.22725	7086.09	7.48919
15.0333	305.201	-9.23158	7086.02	7.48805
15.0417	305.379	-9.23616	7085.96	7.48645
15.05	305.555	-9.24093	7085.9	7.48152
15.0583	305.735	-9.24583	7085.84	7.4776
15.0667	305.913	-9.25074	7085.77	7.47366
15.075	306.091	-9.25561	7085.71	7.4686
15.0833	306.267	-9.26037	7085.65	7.46685
15.0917	306.443	-9.26494	7085.59	7.46378
15.1	306.621	-9.26926	7085.53	7.45811
15.1083	306.8	-9.27326	7085.47	7.45274
15.1167	306.977	-9.27691	7085.4	7.45193
15.125	307.157	-9.28019	7085.34	7.45451
15.1333	307.337	-9.28309	7085.28	7.4678
15.1417	307.515	-9.28564	7085.22	7.48281
15.15	307.695	-9.28787	7085.16	7.50107
15.1583	307.875	-9.28984	7085.1	7.52091
15.1667	308.052	-9.2916	7085.04	7.539
15.175	308.233	-9.2932	7084.98	7.56001
15.1833	308.413	-9.29472	7084.91	7.58218
15.1917	308.594	-9.29618	7084.85	7.60509
15.2	308.773	-9.29766	7084.78	7.62629
15.2083	308.949	-9.29918	7084.72	7.64832
15.2167	309.13	-9.30082	7084.65	7.66501
15.225	309.31	-9.30261	7084.59	7.68306
15.2333	309.488	-9.30461	7084.52	7.70219
15.2417	309.664	-9.30686	7084.46	7.72476
15.25	309.84	-9.30941	7084.39	7.7496
15.2583	310.021	-9.31231	7084.32	7.77723
15.2667	310.199	-9.31559	7084.26	7.80895
15.275	310.377	-9.31931	7084.19	7.84736
15.2833	310.554	-9.32352	7084.12	7.89056
15.2917	310.733	-9.32821	7084.06	7.94001
15.3	310.911	-9.33337	7083.99	7.99197
15.3083	311.087	-9.33899	7083.92	8.04542
15.3167	311.267	-9.34503	7083.85	8.09885
15.325	311.444	-9.35141	7083.78	8.15334
15.3333	311.624	-9.3581	7083.71	8.20499
15.3417	311.799	-9.36501	7083.63	8.25543
15.35	311.978	-9.37207	7083.56	8.30159
15.3583	312.154	-9.3792	7083.48	8.34176
15.3667	312.332	-9.38636	7083.41	8.37588
15.375	312.509	-9.3935	7083.33	8.40122
15.3833	312.686	-9.40057	7083.26	8.4234
15.3917	312.865	-9.40753	7083.18	8.44045
15.4	313.041	-9.41435	7083.11	8.4555
15.4083	313.217	-9.42102	7083.03	8.46723
15.4167	313.397	-9.42752	7082.96	8.4784
15.425	313.575	-9.43383	7082.89	8.48935
15.4333	313.75	-9.43997	7082.82	8.49674
15.4417	313.927	-9.44591	7082.74	8.50176
15.45	314.103	-9.45165	7082.67	8.50898
15.4583	314.286	-9.45718	7082.6	8.51671
15.4667	314.464	-9.46252	7082.53	8.52639
15.475	314.641	-9.46763	7082.46	8.53717
15.4833	314.817	-9.47255	7082.39	8.54597
15.4917	314.998	-9.47726	7082.32	8.55311
15.5	315.173	-9.48177	7082.25	8.56068
15.5083	315.348	-9.48609	7082.18	8.56769
15.5167	315.524	-9.49023	7082.11	8.57896
15.525	315.701	-9.49418	7082.03	8.59276
15.5333	315.878	-9.49795	7081.96	8.60533
15.5417	316.053	-9.50154	7081.89	8.61595
15.55	316.228	-9.50495	7081.82	8.62564
15.5583	316.404	-9.5082	7081.75	8.63478
15.5667	316.58	-9.51128	7081.68	8.65
15.575	316.759	-9.5142	7081.6	8.66716
15.5833	316.936	-9.51697	7081.53	8.6844
15.5917	317.114	-9.51959	7081.46	8.7005
15.6	317.291	-9.52207	7081.38	8.71342
15.6083	317.467	-9.52442	7081.31	8.72669
15.6167	317.645	-9.52665	7081.24	8.74124
15.625	317.821	-9.52875	7081.16	8.75688
15.6333	317.998	-9.53075	7081.09	8.77
15.6417	318.176	-9.53263	7081.02	8.78309
15.65	318.354	-9.53442	7080.94	8.79066
15.6583	318.531	-9.53611	7080.87	8.79707
15.6667	318.709	-9.53773	7080.79	8.80409
15.675	318.887	-9.53926	7080.72	8.81033
15.6833	319.067	-9.54072	7080.64	8.81863
15.6917	319.243	-9.54211	7080.57	8.82713
15.7	319.419	-9.54342	7080.49	8.8342
15.7083	319.593	-9.54467	7080.42	8.84128
15.7167	319.77	-9.54585	7080.35	8.84972
15.725	319.945	-9.54698	7080.27	8.85934
15.7333	320.122	-9.54807	7080.2	8.86949
15.7417	320.298	-9.54911	7080.12	8.88065
15.75	320.472	-9.55011	7080.05	8.8938
15.7583	320.648	-9.55107	7079.97	8.90912
15.7667	320.821	-9.55197	7079.9	8.92856
15.775	320.999	-9.55282	7079.82	8.94721
15.7833	321.176	-9.55362	7079.75	8.97064
15.7917	321.355	-9.55438	7079.67	9.00218
15.8	321.532	-9.5551	7079.59	9.03676
15.8083	321.709	-9.55576	7079.52	9.07302
15.8167	321.888	-9.55636	7079.44	9.11234
15.825	322.063	-9.55691	7079.37	9.15523
15.8333	322.24	-9.55738	7079.29	9.19779
15.8417	322.415	-9.5578	7079.21	9.24063
15.85	322.591	-9.55817	7079.13	9.28255
15.8583	322.769	-9.55849	7079.05	9.326
15.8667	322.947	-9.55877	7078.97	9.3674
15.875	323.123	-9.559	7078.89	9.40227
15.8833	323.297	-9.5592	7078.8	9.43533
15.8917	323.475	-9.55936	7078.72	9.46737
15.9	323.652	-9.55948	7078.64	9.4984
15.9083	323.831	-9.55955	7078.56	9.52794
15.9167	324.009	-9.55958	7078.47	9.55657
15.925	324.187	-9.55957	7078.39	9.58632
15.9333	324.366	-9.55952	7078.31	9.61828
15.9417	324.543	-9.55943	7078.22	9.65298
15.95	324.719	-9.5593	7078.14	9.68751
15.9583	324.897	-9.55912	7078.06	9.72384
15.9667	325.073	-9.5589	7077.98	9.75628
15.975	325.249	-9.55864	7077.89	9.79092
15.9833	325.426	-9.55833	7077.81	9.82667
15.9917	325.603	-9.55798	7077.72	9.86213
16	325.778	-9.55758	7077.64	9.90045
16.0083	325.954	-9.55714	7077.55	9.9385
16.0167	326.134	-9.55666	7077.47	9.97597
16.025	326.312	-9.55612	7077.38	10.0135
16.0333	326.488	-9.55554	7077.3	10.0525
16.0417	326.668	-9.55491	7077.21	10.0895
16.05	326.846	-9.55422	7077.12	10.131
16.0583	327.026	-9.55347	7077.04	10.1707
16.0667	327.205	-9.55268	7076.95	10.2086
16.075	327.382	-9.55184	7076.86	10.2475
16.0833	327.559	-9.55094	7076.77	10.284
16.0917	327.739	-9.54999	7076.68	10.319
16.1	327.917	-9.54897	7076.59	10.3526
16.1083	328.095	-9.54791	7076.51	10.3837
16.1167	328.277	-9.54679	7076.42	10.4153
16.125	328.456	-9.5456	7076.33	10.4457
16.1333	328.635	-9.54434	7076.24	10.4789
16.1417	328.811	-9.54302	7076.15	10.5142
16.15	328.987	-9.54163	7076.06	10.5518
16.1583	329.164	-9.54017	7075.97	10.591
16.1667	329.345	-9.53866	7075.88	10.6324
16.175	329.521	-9.5371	7075.79	10.6762
16.1833	329.699	-9.53548	7075.7	10.7239
16.1917	329.876	-9.5338	7075.6	10.7755
16.2	330.05	-9.53206	7075.51	10.8281
16.2083	330.225	-9.53028	7075.42	10.8865
16.2167	330.405	-9.52844	7075.33	10.9463
16.225	330.585	-9.52655	7075.23	11.0063
16.2333	330.765	-9.52461	7075.14	11.069
16.2417	330.943	-9.52263	7075.04	11.1291
16.25	331.121	-9.5206	7074.94	11.189
16.2583	331.303	-9.51853	7074.85	11.2479
16.2667	331.481	-9.51641	7074.75	11.3079
16.275	331.66	-9.51424	7074.65	11.3678
16.2833	331.841	-9.51204	7074.55	11.4281
16.2917	332.02	-9.50981	7074.45	11.4885
16.3	332.201	-9.50753	7074.35	11.5442
16.3083	332.38	-9.50523	7074.25	11.5984
16.3167	332.556	-9.50289	7074.14	11.6501
16.325	332.734	-9.50053	7074.04	11.7033
16.3333	332.911	-9.49812	7073.94	11.7563
[truncated: 3,915 more rows]
