# Supplementary material for: Tailoring the thermal and thermomechanical characteristics of novel MAX phase boron composites in high-temperature applications
Source: Nanoscale Adv. 2025 Mar 26;7(10):3077–87. doi: 10.1039/d5na00063g (PMC11974559; doi:10.1039/d5na00063g)
Supplement: NA-007-D5NA00063G-s001 [file NA-007-D5NA00063G-s001.zip › 206(B)-Ti4AlB2N-(1050 C).xlsx]

## Sheet: 206b
Module	TG/DTA
Channel	1
Data Name	206b
Measurement Time	3/12/2024 6:00:04 PM
Sample Name	Papia
Sample Weight	13.194	mg
Reference Name
Reference Weight	0	mg
Temperature Program		Cel	Cel	Cel/min	min	s	Gas1	Gas2	Store
	1	20	1000	20	0	0.5	On	Off	On
	Temperature Program Mode	Ramp
Operator Name	Service
Organization Name	PP&PDC, BCSIR
Comment	Operator: Service
	Gas1: Argon
	Pan: Al
Read
206b DTA
No.	Time	Temp	DTA
	min	Cel	uV
1	6.31667	114.134	-24.3778
2	8.66667	164.952	-19.1889
206b DTG
No.	Time	Temp	DTG
	min	Cel	ug/min
1	6.03333	108.75	175.407
2	8.61667	163.874	47.9349
Y Difference
206b TG
No.	TG
	%
1	0.00114783
2	2.86869
3	0.836227
Time	Temp.	DTA	TG	DTG
min	Cel	uV	ug	ug/min
0.00833333	32.0117	0.151278	13189.5	16.2987
0.0166667	32.0105	0.150521	13189.5	16.1559
0.025	32.0093	0.149681	13189.4	16.0121
0.0333333	32.008	0.148789	13189.4	15.8653
0.0416667	32.0093	0.147833	13189.3	15.7178
0.05	32.008	0.146807	13189.3	15.5675
0.0583333	32.0068	0.14571	13189.2	15.4154
0.0666667	32.0055	0.144536	13189.2	15.2637
0.075	32.0043	0.143293	13189.1	15.1095
0.0833333	32.0043	0.141996	13189	14.9541
0.0916667	32.0105	0.140614	13189	14.795
0.1	32.0068	0.13923	13188.9	14.6345
0.108333	32.0093	0.137857	13188.9	14.4725
0.116667	32.0105	0.136469	13188.8	14.3076
0.125	32.0105	0.135082	13188.8	14.1397
0.133333	32.0117	0.133732	13188.7	13.967
0.141667	32.0068	0.132387	13188.7	13.7946
0.15	32.0055	0.131043	13188.6	13.6191
0.158333	32.0055	0.129726	13188.5	13.4405
0.166667	32.0031	0.128443	13188.5	13.2605
0.175	31.9981	0.127146	13188.4	13.0795
0.183333	32.0043	0.125863	13188.4	12.8963
0.191667	32.0006	0.124624	13188.3	12.7117
0.2	31.9969	0.12338	13188.3	12.5256
0.208333	31.9932	0.122146	13188.2	12.3408
0.216667	31.9944	0.120915	13188.2	12.1564
0.225	31.9994	0.119702	13188.1	11.9709
0.233333	32.0031	0.118489	13188.1	11.7838
0.241667	32.0031	0.117292	13188	11.5967
0.25	32.0006	0.116069	13188	11.4092
0.258333	31.9994	0.114877	13187.9	11.2211
0.266667	31.9919	0.113681	13187.8	11.0328
0.275	31.9919	0.112471	13187.8	10.8454
0.283333	31.9907	0.111263	13187.7	10.6585
0.291667	31.9882	0.110045	13187.7	10.4701
0.3	31.9882	0.108806	13187.6	10.2813
0.308333	31.9857	0.107572	13187.6	10.0918
0.316667	31.9833	0.106331	13187.5	9.90449
0.325	31.9845	0.105076	13187.5	9.71645
0.333333	31.9857	0.103782	13187.4	9.52967
0.341667	31.9845	0.102478	13187.4	9.34332
0.35	31.9857	0.10117	13187.3	9.15652
0.358333	31.9857	0.0997977	13187.3	8.96949
0.366667	31.9845	0.098389	13187.2	8.78162
0.375	31.9857	0.0969384	13187.2	8.59455
0.383333	31.982	0.0954509	13187.1	8.40779
0.391667	31.9808	0.0939012	13187	8.22236
0.4	31.9783	0.0923392	13187	8.03613
0.408333	31.9771	0.0906932	13186.9	7.84975
0.416667	31.9795	0.0890321	13186.9	7.66178
0.425	31.9771	0.0872701	13186.8	7.47242
0.433333	31.9758	0.0854355	13186.8	7.27508
0.441667	31.9758	0.0835392	13186.7	7.06971
0.45	31.9795	0.0815554	13186.7	6.85887
0.458333	31.982	0.0794938	13186.6	6.64246
0.466667	31.982	0.0772863	13186.6	6.41838
0.475	31.9795	0.0749916	13186.6	6.18852
0.483333	31.9808	0.0725356	13186.5	5.95736
0.491667	31.982	0.0699698	13186.5	5.72428
0.5	31.9857	0.0672792	13186.5	5.50113
0.508333	31.9907	0.0644058	13186.4	5.28016
0.516667	31.9919	0.061359	13186.4	5.06475
0.525	31.9944	0.0582384	13186.4	4.85623
0.533333	31.9932	0.0549662	13186.4	4.6509
0.541667	31.9919	0.0514759	13186.4	4.44877
0.55	31.9919	0.0478764	13186.3	4.25414
0.558333	31.9969	0.044108	13186.3	4.06471
0.566667	31.9994	0.0401378	13186.3	3.8833
0.575	32.0018	0.0360079	13186.3	3.70744
0.583333	32.0031	0.0316595	13186.3	3.53104
0.591667	32.0068	0.0271373	13186.3	3.36049
0.6	32.0093	0.0223568	13186.3	3.19229
0.608333	32.013	0.017419	13186.3	3.02547
0.616667	32.0216	0.0121882	13186.2	2.86295
0.625	32.0328	0.00680619	13186.2	2.69926
0.633333	32.0377	0.00116436	13186.2	2.53654
0.641667	32.0427	-0.0046654	13186.2	2.37676
0.65	32.0489	-0.0106854	13186.2	2.21914
0.658333	32.0563	-0.0170651	13186.2	2.06053
0.666667	32.0625	-0.0235965	13186.2	1.90658
0.675	32.0699	-0.0303382	13186.2	1.75342
0.683333	32.0811	-0.0374276	13186.2	1.60328
0.691667	32.0897	-0.0447356	13186.2	1.45455
0.7	32.0984	-0.0524116	13186.2	1.30926
0.708333	32.1046	-0.0601905	13186.2	1.17092
0.716667	32.117	-0.0684057	13186.2	1.03951
0.725	32.1269	-0.0767787	13186.2	0.907715
0.733333	32.1405	-0.0855445	13186.2	0.781387
0.741667	32.1553	-0.0946064	13186.2	0.660254
0.75	32.1615	-0.103831	13186.2	0.54123
0.758333	32.1727	-0.113458	13186.2	0.427266
0.766667	32.1925	-0.123317	13186.2	0.321719
0.775	32.2036	-0.133409	13186.2	0.222461
0.783333	32.2148	-0.143719	13186.2	0.125625
0.791667	32.2222	-0.154383	13186.2	0.0363867
0.8	32.2333	-0.165404	13186.2	-0.0511328
0.808333	32.2445	-0.176655	13186.2	-0.130938
0.816667	32.2631	-0.188192	13186.2	-0.208281
0.825	32.2792	-0.200066	13186.2	-0.283008
0.833333	32.294	-0.212159	13186.2	-0.350625
0.841667	32.3151	-0.224524	13186.2	-0.415723
0.85	32.3287	-0.237064	13186.3	-0.479316
0.858333	32.3435	-0.249973	13186.3	-0.542383
0.866667	32.3621	-0.263049	13186.3	-0.601758
0.875	32.3869	-0.276505	13186.3	-0.658848
0.883333	32.4191	-0.290117	13186.3	-0.713984
0.891667	32.4364	-0.304101	13186.3	-0.768164
0.9	32.455	-0.318239	13186.3	-0.821465
0.908333	32.4797	-0.332643	13186.3	-0.873398
0.916667	32.5008	-0.347437	13186.3	-0.92627
0.925	32.5231	-0.362383	13186.3	-0.97748
0.933333	32.5491	-0.377772	13186.4	-1.02744
0.941667	32.5713	-0.393379	13186.4	-1.0776
0.95	32.5936	-0.409253	13186.4	-1.12553
0.958333	32.6209	-0.425396	13186.4	-1.174
0.966667	32.6469	-0.441846	13186.4	-1.22053
0.975	32.6679	-0.458707	13186.4	-1.26959
0.983333	32.6989	-0.475846	13186.4	-1.31709
0.991667	32.7236	-0.49291	13186.4	-1.36287
1	32.7496	-0.510383	13186.5	-1.40576
1.00833	32.7769	-0.528315	13186.5	-1.44949
1.01667	32.8091	-0.546295	13186.5	-1.4915
1.025	32.8375	-0.564543	13186.5	-1.5323
1.03333	32.8722	-0.583256	13186.5	-1.57234
1.04167	32.8994	-0.602014	13186.5	-1.61348
1.05	32.9341	-0.621243	13186.6	-1.65385
1.05833	32.97	-0.640506	13186.6	-1.69287
1.06667	33.0059	-0.660026	13186.6	-1.73113
1.075	33.0344	-0.679784	13186.6	-1.77068
1.08333	33.069	-0.699773	13186.6	-1.81158
1.09167	33.1161	-0.71999	13186.6	-1.85324
1.1	33.1483	-0.740479	13186.7	-1.89437
1.10833	33.1829	-0.761132	13186.7	-1.93652
1.11667	33.2288	-0.781985	13186.7	-1.98051
1.125	33.2585	-0.803041	13186.7	-2.02363
1.13333	33.308	-0.82411	13186.7	-2.06756
1.14167	33.3377	-0.845381	13186.8	-2.11238
1.15	33.3736	-0.867061	13186.8	-2.15988
1.15833	33.4108	-0.889128	13186.8	-2.2068
1.16667	33.4516	-0.911392	13186.8	-2.25203
1.175	33.4875	-0.933653	13186.8	-2.29709
1.18333	33.537	-0.956317	13186.9	-2.33937
1.19167	33.5705	-0.979164	13186.9	-2.38094
1.2	33.6138	-1.00175	13186.9	-2.42064
1.20833	33.6621	-1.02497	13186.9	-2.45818
1.21667	33.7079	-1.04817	13187	-2.49453
1.225	33.7549	-1.07153	13187	-2.53107
1.23333	33.8094	-1.0953	13187	-2.5643
1.24167	33.8589	-1.119	13187	-2.59594
1.25	33.9072	-1.14287	13187.1	-2.62693
1.25833	33.958	-1.16691	13187.1	-2.65799
1.26667	34.0063	-1.19116	13187.1	-2.69145
1.275	34.057	-1.21582	13187.1	-2.72326
1.28333	34.1004	-1.24038	13187.2	-2.75256
1.29167	34.161	-1.26511	13187.2	-2.78238
1.3	34.2143	-1.28999	13187.2	-2.81119
1.30833	34.2539	-1.31502	13187.2	-2.83758
1.31667	34.3183	-1.34022	13187.3	-2.86387
1.325	34.3591	-1.36557	13187.3	-2.88762
1.33333	34.4148	-1.39107	13187.3	-2.91131
1.34167	34.4655	-1.41672	13187.3	-2.93256
1.35	34.5284	-1.44222	13187.4	-2.95092
1.35833	34.5807	-1.46786	13187.4	-2.96744
1.36667	34.6211	-1.49387	13187.4	-2.98256
1.375	34.6757	-1.51975	13187.4	-2.99334
1.38333	34.7291	-1.54604	13187.5	-3.0025
1.39167	34.7861	-1.57242	13187.5	-3.0118
1.4	34.8574	-1.59865	13187.5	-3.02
1.40833	34.9168	-1.62524	13187.5	-3.03035
1.41667	34.9714	-1.65223	13187.6	-3.03627
1.425	35.0332	-1.67932	13187.6	-3.04238
1.43333	35.083	-1.70625	13187.6	-3.04867
1.44167	35.1424	-1.733	13187.6	-3.05533
1.45	35.1994	-1.76011	13187.7	-3.06408
1.45833	35.2576	-1.78732	13187.7	-3.07467
1.46667	35.3348	-1.81464	13187.7	-3.08529
1.475	35.3871	-1.84206	13187.7	-3.09514
1.48333	35.4512	-1.86961	13187.8	-3.10443
1.49167	35.5094	-1.89725	13187.8	-3.11072
1.5	35.5913	-1.92499	13187.8	-3.11889
1.50833	35.659	-1.95253	13187.9	-3.12562
1.51667	35.7243	-1.98041	13187.9	-3.13232
1.525	35.7754	-2.00836	13187.9	-3.13773
1.53333	35.8431	-2.0364	13187.9	-3.1409
1.54167	35.9096	-2.06482	13188	-3.14232
1.55	35.9761	-2.09304	13188	-3.14354
1.55833	36.039	-2.12133	13188	-3.14215
1.56667	36.1162	-2.14969	13188	-3.14127
1.575	36.1851	-2.17813	13188.1	-3.14203
1.58333	36.2575	-2.20666	13188.1	-3.14422
1.59167	36.3134	-2.23524	13188.1	-3.14574
1.6	36.3822	-2.2636	13188.1	-3.14941
1.60833	36.4535	-2.29257	13188.2	-3.15418
1.61667	36.5259	-2.3216	13188.2	-3.15754
1.625	36.6138	-2.35041	13188.2	-3.16281
1.63333	36.6886	-2.37953	13188.2	-3.16684
1.64167	36.7492	-2.4087	13188.3	-3.17293
1.65	36.8264	-2.43763	13188.3	-3.17574
1.65833	36.9024	-2.4663	13188.3	-3.17965
1.66667	36.9891	-2.4953	13188.4	-3.18314
1.675	37.0651	-2.52433	13188.4	-3.18652
1.68333	37.1292	-2.55341	13188.4	-3.18773
1.69167	37.2207	-2.58254	13188.4	-3.18818
1.7	37.3002	-2.6117	13188.5	-3.19016
1.70833	37.3655	-2.6406	13188.5	-3.19363
1.71667	37.4641	-2.66953	13188.5	-3.19701
1.725	37.5437	-2.69876	13188.5	-3.19779
1.73333	37.6256	-2.72801	13188.6	-3.19664
1.74167	37.6921	-2.7573	13188.6	-3.19277
1.75	37.7883	-2.78662	13188.6	-3.18494
1.75833	37.8524	-2.81567	13188.6	-3.17555
1.76667	37.9308	-2.84534	13188.7	-3.16555
1.775	38.0104	-2.87444	13188.7	-3.15314
1.78333	38.0959	-2.90388	13188.7	-3.13854
1.79167	38.1755	-2.93361	13188.8	-3.11877
1.8	38.2586	-2.96279	13188.8	-3.09549
1.80833	38.3465	-2.99199	13188.8	-3.06877
1.81667	38.432	-3.02151	13188.8	-3.04023
1.825	38.5163	-3.05106	13188.9	-3.00963
1.83333	38.6161	-3.08063	13188.9	-2.97662
1.84167	38.6826	-3.11051	13188.9	-2.93809
1.85	38.7882	-3.14008	13188.9	-2.8984
1.85833	38.8619	-3.16996	13188.9	-2.85619
1.86667	38.9699	-3.19955	13189	-2.8133
1.875	39.0626	-3.22944	13189	-2.77002
1.88333	39.1338	-3.25901	13189	-2.72936
1.89167	39.2181	-3.28888	13189	-2.68998
1.9	39.3274	-3.31877	13189	-2.65195
1.90833	39.3987	-3.34864	13189.1	-2.61379
1.91667	39.5044	-3.37821	13189.1	-2.57609
1.925	39.6041	-3.40778	13189.1	-2.53719
1.93333	39.6837	-3.43735	13189.1	-2.49775
1.94167	39.7941	-3.46723	13189.1	-2.45883
1.95	39.863	-3.4968	13189.2	-2.41631
1.95833	39.9734	-3.52638	13189.2	-2.37379
1.96667	40.0447	-3.55595	13189.2	-2.32865
1.975	40.1623	-3.58552	13189.2	-2.28225
1.98333	40.2573	-3.61509	13189.2	-2.23506
1.99167	40.3547	-3.64493	13189.2	-2.1848
2	40.4615	-3.67416	13189.2	-2.13775
2.00833	40.5364	-3.70365	13189.3	-2.09344
2.01667	40.6539	-3.73345	13189.3	-2.05201
2.025	40.7442	-3.76265	13189.3	-2.01285
2.03333	40.8439	-3.79241	13189.3	-1.97496
2.04167	40.9437	-3.82157	13189.3	-1.93797
2.05	41.0221	-3.85102	13189.3	-1.90186
2.05833	41.1171	-3.88015	13189.3	-1.86449
2.06667	41.2382	-3.90925	13189.3	-1.83088
2.075	41.3439	-3.93833	13189.4	-1.80018
2.08333	41.4211	-3.96765	13189.4	-1.76783
2.09167	41.5387	-3.99725	13189.4	-1.73342
2.1	41.6384	-4.02624	13189.4	-1.69744
2.10833	41.7263	-4.05547	13189.4	-1.66057
2.11667	41.851	-4.08466	13189.4	-1.62555
2.125	41.9353	-4.11354	13189.4	-1.59143
2.13333	42.0398	-4.14269	13189.4	-1.55705
2.14167	42.1467	-4.17182	13189.5	-1.52238
2.15	42.25	-4.2009	13189.5	-1.48666
2.15833	42.351	-4.22967	13189.5	-1.44926
2.16667	42.4792	-4.25872	13189.5	-1.41307
2.175	42.5885	-4.28745	13189.5	-1.37658
2.18333	42.674	-4.31646	13189.5	-1.33955
2.19167	42.8022	-4.34573	13189.5	-1.30447
2.2	42.9115	-4.37438	13189.5	-1.26561
2.20833	42.9958	-4.4033	13189.5	-1.2273
2.21667	43.1086	-4.43219	13189.5	-1.18879
2.225	43.2226	-4.46108	13189.5	-1.15053
2.23333	43.3568	-4.49024	13189.6	-1.11305
2.24167	43.4471	-4.51909	13189.6	-1.07533
2.25	43.5563	-4.54763	13189.6	-1.03795
2.25833	43.6644	-4.57613	13189.6	-1.00234
2.26667	43.801	-4.60517	13189.6	-0.967363
2.275	43.909	-4.63389	13189.6	-0.928535
2.28333	43.9934	-4.66258	13189.6	-0.894121
2.29167	44.1026	-4.69124	13189.6	-0.85877
2.3	44.2107	-4.71988	13189.6	-0.824316
2.30833	44.3188	-4.74847	13189.6	-0.789082
2.31667	44.4541	-4.77674	13189.6	-0.75166
2.325	44.5444	-4.80555	13189.6	-0.712187
2.33333	44.662	-4.83404	13189.6	-0.668223
2.34167	44.7819	-4.86281	13189.6	-0.620137
2.35	44.9185	-4.89097	13189.6	-0.56582
2.35833	45.0396	-4.91938	13189.6	-0.506211
2.36667	45.1584	-4.94807	13189.6	-0.443027
2.375	45.2534	-4.97645	13189.6	-0.376035
2.38333	45.3709	-5.00482	13189.6	-0.302988
2.39167	45.4885	-5.0334	13189.6	-0.225664
2.4	45.6061	-5.06139	13189.6	-0.146582
2.40833	45.7521	-5.08964	13189.6	-0.0644727
2.41667	45.846	-5.11787	13189.6	0.0200977
2.425	45.9849	-5.14608	13189.6	0.104238
2.43333	46.0799	-5.17422	13189.6	0.186543
2.44167	46.2189	-5.20233	13189.6	0.266523
2.45	46.3388	-5.2304	13189.6	0.34709
2.45833	46.4386	-5.25843	13189.6	0.426055
2.46667	46.5621	-5.28643	13189.6	0.502324
2.475	46.707	-5.31467	13189.6	0.576719
2.48333	46.802	-5.34288	13189.5	0.651777
2.49167	46.9207	-5.37049	13189.5	0.724785
2.5	47.0395	-5.39836	13189.5	0.79623
2.50833	47.1618	-5.4259	13189.5	0.866328
2.51667	47.309	-5.45396	13189.5	0.93291
2.525	47.4326	-5.48142	13189.5	0.999551
2.53333	47.5541	-5.50912	13189.5	1.06541
2.54167	47.6465	-5.53706	13189.4	1.13268
2.55	47.7671	-5.56494	13189.4	1.20109
2.55833	47.908	-5.5925	13189.4	1.26785
2.56667	48.0274	-5.62029	13189.4	1.33115
2.575	48.1198	-5.64776	13189.4	1.3941
2.58333	48.2415	-5.67544	13189.4	1.45516
2.59167	48.3643	-5.70307	13189.3	1.51648
2.6	48.5074	-5.7304	13189.3	1.5783
2.60833	48.6077	-5.7577	13189.3	1.63977
2.61667	48.7553	-5.78497	13189.3	1.69975
2.625	48.8748	-5.81222	13189.3	1.75654
2.63333	48.9954	-5.83943	13189.3	1.81076
2.64167	49.1171	-5.8666	13189.2	1.86455
2.65	49.2365	-5.89346	13189.2	1.91699
2.65833	49.3334	-5.92055	13189.2	1.96814
2.66667	49.4788	-5.94759	13189.2	2.0142
2.675	49.5982	-5.97484	13189.2	2.05738
2.68333	49.7267	-6.00149	13189.1	2.1001
2.69167	49.8495	-6.02863	13189.1	2.13869
2.7	49.9701	-6.05545	13189.1	2.17705
2.70833	50.0704	-6.08196	13189.1	2.21367
2.71667	50.1954	-6.10841	13189.1	2.25176
2.725	50.3442	-6.13508	13189	2.28859
2.73333	50.4445	-6.16146	13189	2.3273
2.74167	50.5752	-6.18806	13189	2.36635
2.75	50.7059	-6.21461	13189	2.40854
2.75833	50.858	-6.24086	13188.9	2.4475
2.76667	50.9538	-6.26705	13188.9	2.48291
2.775	51.1025	-6.29345	13188.9	2.51844
2.78333	51.231	-6.31954	13188.9	2.55051
2.79167	51.3335	-6.3461	13188.9	2.58361
2.8	51.462	-6.37236	13188.8	2.61289
2.80833	51.6153	-6.39829	13188.8	2.64232
2.81667	51.7178	-6.42471	13188.8	2.66961
2.825	51.8463	-6.4511	13188.8	2.69244
2.83333	51.9984	-6.47744	13188.7	2.71678
2.84167	52.0987	-6.50349	13188.7	2.74447
2.85	52.2283	-6.52977	13188.7	2.77334
2.85833	52.3838	-6.5555	13188.7	2.80521
2.86667	52.4863	-6.58145	13188.6	2.8391
2.875	52.6429	-6.60764	13188.6	2.87182
2.88333	52.7455	-6.63355	13188.6	2.90361
2.89167	52.8784	-6.65918	13188.6	2.93359
2.9	53.0351	-6.6853	13188.5	2.96424
2.90833	53.1669	-6.71112	13188.5	2.99578
2.91667	53.3033	-6.73667	13188.5	3.02518
2.925	53.4373	-6.7627	13188.4	3.05506
2.93333	53.5692	-6.78872	13188.4	3.08414
2.94167	53.6751	-6.81448	13188.4	3.11125
2.95	53.8329	-6.84046	13188.4	3.13775
2.95833	53.9636	-6.86589	13188.3	3.16527
2.96667	54.0684	-6.89155	13188.3	3.19172
2.975	54.198	-6.91717	13188.3	3.21875
2.98333	54.3602	-6.94276	13188.2	3.2443
2.99167	54.4628	-6.96831	13188.2	3.26811
3	54.5901	-6.99356	13188.2	3.29086
3.00833	54.7501	-7.01902	13188.2	3.31109
3.01667	54.8842	-7.04419	13188.1	3.33113
3.025	55.0228	-7.06981	13188.1	3.35051
3.03333	55.1558	-7.09486	13188.1	3.36738
3.04167	55.2639	-7.12012	13188	3.3841
3.05	55.4014	-7.14533	13188	3.40209
3.05833	55.5389	-7.17075	13188	3.42084
3.06667	55.7023	-7.19586	13187.9	3.44
3.075	55.8386	-7.22119	13187.9	3.46209
3.08333	55.9479	-7.24623	13187.9	3.48324
3.09167	56.1158	-7.27097	13187.9	3.50549
3.1	56.2274	-7.29591	13187.8	3.5268
3.10833	56.3919	-7.3208	13187.8	3.54625
3.11667	56.5057	-7.34565	13187.8	3.569
3.125	56.6714	-7.37071	13187.7	3.59213
3.13333	56.7829	-7.39574	13187.7	3.61404
3.14167	56.9497	-7.42048	13187.7	3.6341
3.15	57.0883	-7.44515	13187.6	3.65338
3.15833	57.2314	-7.46976	13187.6	3.66982
3.16667	57.3441	-7.49433	13187.6	3.6826
3.175	57.4782	-7.51861	13187.5	3.69203
3.18333	57.6483	-7.5431	13187.5	3.69973
3.19167	57.7903	-7.56753	13187.5	3.70422
3.2	57.9334	-7.59217	13187.4	3.70729
3.20833	58.0799	-7.61651	13187.4	3.70885
3.21667	58.2163	-7.64082	13187.4	3.70424
3.225	58.3256	-7.66507	13187.3	3.6943
3.23333	58.4923	-7.68904	13187.3	3.68477
3.24167	58.6275	-7.71318	13187.3	3.67479
3.25	58.7402	-7.73751	13187.3	3.6635
3.25833	58.88	-7.76179	13187.2	3.65262
3.26667	59.0197	-7.78553	13187.2	3.6415
3.275	59.1876	-7.8092	13187.2	3.63391
3.28333	59.3205	-7.83282	13187.1	3.62711
3.29167	59.4569	-7.85637	13187.1	3.62156
3.3	59.5763	-7.87988	13187.1	3.62061
3.30833	59.7566	-7.9038	13187.1	3.62621
3.31667	59.873	-7.92745	13187	3.63107
3.325	60.0416	-7.95107	13187	3.63889
3.33333	60.1808	-7.9749	13187	3.65344
3.34167	60.3232	-7.99871	13186.9	3.67336
3.35	60.4352	-8.02223	13186.9	3.69826
3.35833	60.5734	-8.04574	13186.9	3.72387
3.36667	60.7158	-8.069	13186.8	3.75178
3.375	60.8561	-8.09248	13186.8	3.77887
3.38333	60.9996	-8.11619	13186.8	3.80529
3.39167	61.1628	-8.13963	13186.7	3.83199
3.4	61.3052	-8.1633	13186.7	3.85924
3.40833	61.4433	-8.18648	13186.7	3.88521
3.41667	61.5836	-8.20988	13186.6	3.90787
3.425	61.7239	-8.23327	13186.6	3.93006
3.43333	61.8359	-8.25664	13186.6	3.95037
3.44167	62.0044	-8.28	13186.5	3.96961
3.45	62.1175	-8.30334	13186.5	3.99164
3.45833	62.2915	-8.32667	13186.5	4.01617
3.46667	62.4318	-8.34998	13186.4	4.0434
3.475	62.5754	-8.37304	13186.4	4.06965
3.48333	62.7178	-8.39632	13186.4	4.09822
3.49167	62.8364	-8.41959	13186.3	4.12814
3.5	63.0125	-8.4426	13186.3	4.15904
3.50833	63.1582	-8.46582	13186.2	4.18687
3.51667	63.28	-8.48902	13186.2	4.21635
3.525	63.4258	-8.51195	13186.2	4.2493
3.53333	63.5736	-8.53508	13186.1	4.27887
3.54167	63.7205	-8.55794	13186.1	4.31029
3.55	63.8618	-8.58097	13186.1	4.34223
3.55833	64.0119	-8.60398	13186	4.37672
3.56667	64.1848	-8.62695	13186	4.41117
3.575	64.3273	-8.6499	13185.9	4.44859
3.58333	64.4469	-8.6726	13185.9	4.48752
3.59167	64.6187	-8.69527	13185.9	4.5323
3.6	64.7296	-8.71816	13185.8	4.57863
3.60833	64.8721	-8.74126	13185.8	4.62586
3.61667	65.0156	-8.76435	13185.7	4.6776
3.625	65.1581	-8.78721	13185.7	4.72926
3.63333	65.3364	-8.81029	13185.7	4.78441
3.64167	65.4734	-8.83336	13185.6	4.84187
3.65	65.6181	-8.85594	13185.6	4.90105
3.65833	65.7388	-8.87851	13185.5	4.96199
3.66667	65.8823	-8.9013	13185.5	5.02117
3.675	66.0324	-8.92383	13185.4	5.08078
3.68333	66.1803	-8.9468	13185.4	5.1407
3.69167	66.363	-8.96976	13185.3	5.19996
3.7	66.5076	-8.99271	13185.3	5.2582
3.70833	66.6283	-9.01565	13185.2	5.31678
3.71667	66.8077	-9.03813	13185.2	5.38076
3.725	66.9643	-9.0606	13185.1	5.44668
3.73333	67.0894	-9.0833	13185.1	5.51469
3.74167	67.2427	-9.106	13185	5.58543
3.75	67.3939	-9.12871	13185	5.661
3.75833	67.5418	-9.15165	13184.9	5.73764
3.76667	67.7212	-9.17458	13184.9	5.81873
3.775	67.8658	-9.19705	13184.8	5.9041
3.78333	68.0203	-9.21953	13184.8	5.99293
3.79167	68.1703	-9.24245	13184.7	6.0833
3.8	68.2899	-9.26515	13184.7	6.17342
3.80833	68.4335	-9.28784	13184.6	6.2641
3.81667	68.6042	-9.31054	13184.6	6.35891
3.825	68.7184	-9.33347	13184.5	6.4542
3.83333	68.8663	-9.35639	13184.4	6.55457
3.84167	69.0436	-9.37932	13184.4	6.65725
3.85	69.1936	-9.40179	13184.3	6.75945
3.85833	69.3176	-9.4245	13184.2	6.86271
3.86667	69.472	-9.44698	13184.2	6.96643
3.875	69.6504	-9.46968	13184.1	7.07031
3.88333	69.8004	-9.49238	13184	7.17311
3.89167	69.9581	-9.5153	13184	7.27756
3.9	70.0843	-9.53776	13183.9	7.38055
3.90833	70.2735	-9.56042	13183.8	7.48174
3.91667	70.4246	-9.58328	13183.8	7.57922
3.925	70.578	-9.60566	13183.7	7.67752
3.93333	70.7008	-9.62803	13183.6	7.77846
3.94167	70.8857	-9.65086	13183.6	7.88182
3.95	71.0108	-9.67367	13183.5	7.98518
3.95833	71.1935	-9.69601	13183.4	8.08803
3.96667	71.3142	-9.71835	13183.3	8.19418
3.975	71.4936	-9.74067	13183.3	8.29977
3.98333	71.6132	-9.76321	13183.2	8.40609
3.99167	71.7601	-9.78551	13183.1	8.51281
4	71.9415	-9.8078	13183	8.6223
4.00833	72.0588	-9.83033	13182.9	8.73488
4.01667	72.2066	-9.85285	13182.9	8.84563
4.025	72.3817	-9.87515	13182.8	8.95385
4.03333	72.5305	-9.89768	13182.7	9.06711
4.04167	72.6542	-9.92021	13182.6	9.18006
4.05	72.8051	-9.94296	13182.5	9.29637
4.05833	72.956	-9.9655	13182.4	9.41639
4.06667	73.109	-9.98805	13182.4	9.53596
4.075	73.261	-10.0106	13182.3	9.6602
4.08333	73.4077	-10.033	13182.2	9.79049
4.09167	73.5901	-10.0555	13182.1	9.92146
4.1	73.7127	-10.0783	13182	10.0587
4.10833	73.8605	-10.1009	13181.9	10.1978
4.11667	74.0104	-10.1233	13181.8	10.3365
4.125	74.1875	-10.1459	13181.7	10.4784
4.13333	74.3405	-10.1688	13181.6	10.6209
4.14167	74.4946	-10.1916	13181.5	10.7632
4.15	74.6141	-10.2143	13181.4	10.908
4.15833	74.7681	-10.237	13181.3	11.0548
4.16667	74.9201	-10.2597	13181.2	11.1987
4.175	75.07	-10.2822	13181.1	11.3405
4.18333	75.2586	-10.3049	13181	11.4829
4.19167	75.4116	-10.3277	13180.9	11.6268
4.2	75.5322	-10.3508	13180.8	11.7719
4.20833	75.681	-10.3735	13180.7	11.9203
4.21667	75.8623	-10.3961	13180.6	12.071
4.225	76.0132	-10.4189	13180.5	12.231
4.23333	76.1348	-10.4421	13180.4	12.3954
4.24167	76.2878	-10.4654	13180.2	12.5622
4.25	76.4419	-10.4887	13180.1	12.7345
4.25833	76.596	-10.5122	13180	12.9116
4.26667	76.75	-10.5354	13179.9	13.0928
4.275	76.901	-10.5588	13179.8	13.2778
4.28333	77.0886	-10.5824	13179.6	13.464
4.29167	77.2143	-10.6058	13179.5	13.6522
4.3	77.3705	-10.6293	13179.4	13.8428
4.30833	77.5256	-10.6527	13179.3	14.0351
4.31667	77.7111	-10.6763	13179.1	14.2262
4.325	77.861	-10.6999	13179	14.4192
4.33333	78.0119	-10.7237	13178.9	14.6138
4.34167	78.167	-10.7477	13178.7	14.8132
4.35	78.319	-10.7715	13178.6	15.0118
4.35833	78.4783	-10.7954	13178.5	15.2103
4.36667	78.6313	-10.8194	13178.3	15.4158
4.375	78.7571	-10.8434	13178.2	15.6232
4.38333	78.9468	-10.8678	13178	15.8326
4.39167	79.0694	-10.8923	13177.9	16.0431
4.4	79.2308	-10.9163	13177.7	16.2545
4.40833	79.3891	-10.9404	13177.6	16.4667
4.41667	79.5463	-10.9648	13177.4	16.6796
4.425	79.7287	-10.9891	13177.3	16.8924
4.43333	79.8503	-11.0135	13177.1	17.1076
4.44167	80.0001	-11.0382	13177	17.3269
4.45	80.1909	-11.0629	13176.8	17.5444
4.45833	80.3156	-11.0878	13176.6	17.7668
4.46667	80.5001	-11.1125	13176.5	17.9912
4.475	80.6573	-11.1375	13176.3	18.2177
4.48333	80.7789	-11.1627	13176.1	18.45
4.49167	80.9329	-11.1883	13176	18.6861
4.5	81.1279	-11.2137	13175.8	18.9287
4.50833	81.2557	-11.2389	13175.6	19.1745
4.51667	81.4161	-11.2649	13175.4	19.4256
4.525	81.6058	-11.2909	13175.3	19.6803
4.53333	81.7609	-11.3168	13175.1	19.9395
4.54167	81.8856	-11.3431	13174.9	20.2031
4.55	82.0428	-11.369	13174.7	20.4675
4.55833	82.198	-11.3953	13174.5	20.7328
4.56667	82.3573	-11.422	13174.3	21.0008
4.575	82.5449	-11.4488	13174.1	21.273
4.58333	82.6685	-11.4752	13173.9	21.5476
4.59167	82.8258	-11.502	13173.7	21.8271
4.6	83.0165	-11.529	13173.5	22.1093
4.60833	83.1727	-11.5561	13173.3	22.3932
4.61667	83.3291	-11.5831	13173.1	22.6808
4.625	83.4814	-11.6109	13172.9	22.977
4.63333	83.605	-11.6387	13172.7	23.2822
4.64167	83.789	-11.6665	13172.5	23.5942
4.65	83.9412	-11.6944	13172.3	23.9114
4.65833	84.0904	-11.7226	13172.1	24.2377
4.66667	84.2151	-11.7509	13171.8	24.5698
4.675	84.3704	-11.7797	13171.6	24.9102
4.68333	84.5257	-11.8084	13171.4	25.2606
4.69167	84.7188	-11.8371	13171.1	25.6224
4.7	84.8414	-11.8659	13170.9	25.9925
4.70833	85.0284	-11.8953	13170.7	26.3748
4.71667	85.1838	-11.9249	13170.4	26.7671
4.725	85.3094	-11.9544	13170.2	27.1678
4.73333	85.4637	-11.9841	13169.9	27.5814
4.74167	85.6538	-12.014	13169.7	28.0061
4.75	85.7754	-12.0448	13169.4	28.4414
4.75833	85.9603	-12.0758	13169.1	28.886
4.76667	86.1105	-12.1066	13168.9	29.3417
4.775	86.227	-12.1375	13168.6	29.8011
4.78333	86.3803	-12.1688	13168.3	30.2701
4.79167	86.5663	-12.2002	13168	30.7501
4.8	86.6889	-12.2321	13167.7	31.2377
4.80833	86.8412	-12.2645	13167.4	31.737
4.81667	86.9985	-12.2973	13167.1	32.2449
4.825	87.1538	-12.33	13166.8	32.7634
4.83333	87.3419	-12.3633	13166.5	33.2938
4.84167	87.4951	-12.3962	13166.2	33.8313
4.85	87.6177	-12.4293	13165.9	34.3802
4.85833	87.7751	-12.4631	13165.6	34.9459
4.86667	87.9335	-12.4971	13165.2	35.5226
4.875	88.0868	-12.5314	13164.9	36.1076
4.88333	88.2717	-12.5664	13164.6	36.7039
4.89167	88.4281	-12.6013	13164.2	37.3129
4.9	88.5793	-12.6365	13163.9	37.9341
4.90833	88.7377	-12.6724	13163.5	38.5678
4.91667	88.893	-12.7079	13163.1	39.2064
4.925	89.0197	-12.7442	13162.8	39.8611
4.93333	89.176	-12.7811	13162.4	40.5235
4.94167	89.3344	-12.818	13162	41.1998
4.95	89.4897	-12.8552	13161.6	41.8907
4.95833	89.6747	-12.8932	13161.2	42.5901
4.96667	89.8331	-12.9312	13160.8	43.3051
4.975	89.9587	-12.9692	13160.4	44.0303
4.98333	90.1182	-13.0075	13160	44.7676
4.99167	90.3051	-13.0462	13159.6	45.5194
5	90.4298	-13.0853	13159.1	46.285
5.00833	90.6178	-13.1256	13158.7	47.0608
5.01667	90.7731	-13.1663	13158.3	47.8455
5.025	90.8988	-13.2074	13157.8	48.6422
5.03333	91.0541	-13.2485	13157.3	49.4503
5.04167	91.2432	-13.2898	13156.9	50.2651
5.05	91.3965	-13.3315	13156.4	51.0896
5.05833	91.5201	-13.3741	13155.9	51.9166
5.06667	91.6775	-13.4177	13155.4	52.7557
5.075	91.8307	-13.4615	13154.9	53.6101
5.08333	91.985	-13.5057	13154.4	54.4771
5.09167	92.17	-13.5501	13153.9	55.3588
5.1	92.3284	-13.5957	13153.4	56.2586
5.10833	92.4847	-13.6418	13152.8	57.1745
5.11667	92.6104	-13.6886	13152.3	58.1067
5.125	92.7688	-13.7362	13151.8	59.0554
5.13333	92.9261	-13.7845	13151.2	60.0217
5.14167	93.0835	-13.8341	13150.6	61.0031
5.15	93.2684	-13.8839	13150.1	62.0106
5.15833	93.4268	-13.9345	13149.5	63.0294
5.16667	93.5494	-13.9865	13148.9	64.0595
5.175	93.7037	-14.0385	13148.3	65.1093
5.18333	93.8928	-14.0914	13147.7	66.177
5.19167	94.0174	-14.1452	13147	67.2587
5.2	94.1697	-14.2011	13146.4	68.3501
5.20833	94.3516	-14.2573	13145.7	69.4579
5.21667	94.5037	-14.3146	13145.1	70.5775
5.225	94.6487	-14.3729	13144.4	71.7099
5.23333	94.7672	-14.4318	13143.7	72.853
5.24167	94.9102	-14.4925	13143.1	74.0096
5.25	95.0829	-14.554	13142.4	75.174
5.25833	95.2033	-14.6174	13141.7	76.347
5.26667	95.3444	-14.6807	13140.9	77.5295
5.275	95.4905	-14.7463	13140.2	78.719
5.28333	95.6642	-14.8131	13139.5	79.9211
5.29167	95.7806	-14.8797	13138.7	81.1238
5.3	95.9247	-14.9482	13137.9	82.3381
5.30833	96.0698	-15.0169	13137.2	83.5565
5.31667	96.2168	-15.0873	13136.4	84.781
5.325	96.3925	-15.1596	13135.6	86.0155
5.33333	96.5099	-15.2324	13134.8	87.2566
5.34167	96.6856	-15.3068	13134	88.5033
5.35	96.802	-15.3814	13133.1	89.7557
5.35833	96.9796	-15.4569	13132.3	91.0144
5.36667	97.1277	-15.5336	13131.4	92.281
5.375	97.2431	-15.611	13130.6	93.5595
5.38333	97.4217	-15.6893	13129.7	94.8414
5.39167	97.5412	-15.7684	13128.8	96.1351
5.4	97.6842	-15.8491	13127.9	97.4364
5.40833	97.8569	-15.93	13127	98.743
5.41667	98.002	-16.0114	13126.1	100.059
5.425	98.1481	-16.0927	13125.2	101.379
5.43333	98.2625	-16.1764	13124.3	102.703
5.44167	98.4017	-16.2599	13123.3	104.033
5.45	98.5675	-16.344	13122.3	105.364
5.45833	98.6849	-16.4295	13121.4	106.697
5.46667	98.826	-16.5147	13120.4	108.034
5.475	98.9701	-16.6003	13119.4	109.37
5.48333	99.1428	-16.6873	13118.4	110.705
5.49167	99.2869	-16.7739	13117.4	112.041
5.5	99.4033	-16.8601	13116.3	113.38
5.50833	99.5484	-16.9476	13115.3	114.715
5.51667	99.7211	-17.0363	13114.2	116.051
5.525	99.8661	-17.1254	13113.2	117.386
5.53333	100.015	-17.2131	13112.1	118.722
5.54167	100.159	-17.302	13111	120.053
5.55	100.306	-17.3913	13109.9	121.38
5.55833	100.422	-17.4808	13108.8	122.702
5.56667	100.598	-17.5697	13107.7	124.012
5.575	100.743	-17.6599	13106.5	125.315
5.58333	100.86	-17.7503	13105.4	126.609
5.59167	101.033	-17.8409	13104.2	127.89
5.6	101.178	-17.9309	13103.1	129.158
5.60833	101.321	-18.0212	13101.9	130.42
5.61667	101.435	-18.1126	13100.7	131.674
5.625	101.58	-18.2033	13099.5	132.919
5.63333	101.719	-18.2951	13098.3	134.159
5.64167	101.861	-18.387	13097.1	135.394
5.65	102.001	-18.4782	13095.9	136.627
5.65833	102.181	-18.5705	13094.7	137.862
5.66667	102.298	-18.6639	13093.4	139.095
5.675	102.441	-18.7555	13092.2	140.33
5.68333	102.586	-18.8481	13090.9	141.559
5.69167	102.733	-18.9399	13089.7	142.782
5.7	102.907	-19.0327	13088.4	143.996
5.70833	103.023	-19.1264	13087.1	145.205
5.71667	103.199	-19.2193	13085.8	146.404
5.725	103.315	-19.3131	13084.5	147.589
5.73333	103.461	-19.406	13083.2	148.764
5.74167	103.631	-19.498	13081.8	149.922
5.75	103.774	-19.5918	13080.5	151.066
5.75833	103.89	-19.6847	13079.1	152.192
5.76667	104.065	-19.7775	13077.8	153.306
5.775	104.18	-19.8702	13076.4	154.403
5.78333	104.327	-19.9619	13075.1	155.482
5.79167	104.503	-20.0552	13073.7	156.548
5.8	104.621	-20.1476	13072.3	157.59
5.80833	104.795	-20.2397	13070.9	158.613
5.81667	104.916	-20.3318	13069.5	159.616
5.825	105.066	-20.4227	13068.1	160.596
5.83333	105.241	-20.5143	13066.7	161.552
5.84167	105.356	-20.6057	13065.3	162.486
5.85	105.498	-20.6968	13063.8	163.4
5.85833	105.646	-20.7886	13062.4	164.288
5.86667	105.795	-20.8801	13061	165.149
5.875	105.968	-20.9703	13059.5	165.987
5.88333	106.116	-21.0612	13058.1	166.803
5.89167	106.234	-21.1507	13056.6	167.593
5.9	106.382	-21.2408	13055.2	168.353
5.90833	106.523	-21.3305	13053.7	169.075
5.91667	106.7	-21.4179	13052.2	169.77
5.925	106.818	-21.5066	13050.8	170.427
5.93333	106.998	-21.5948	13049.3	171.043
5.94167	107.144	-21.6825	13047.8	171.625
5.95	107.29	-21.7689	13046.3	172.168
5.95833	107.436	-21.8537	13044.9	172.671
5.96667	107.581	-21.9387	13043.4	173.132
5.975	107.727	-22.0232	13041.9	173.556
5.98333	107.876	-22.1071	13040.4	173.934
5.99167	108.029	-22.1909	13038.9	174.279
6	108.15	-22.2732	13037.4	174.588
6.00833	108.334	-22.3555	13035.9	174.852
6.01667	108.483	-22.4362	13034.5	175.072
6.025	108.633	-22.516	13033	175.255
6.03333	108.75	-22.595	13031.5	175.407
6.04167	108.903	-22.6723	13030	175.516
6.05	109.089	-22.7495	13028.5	175.588
6.05833	109.21	-22.825	13027.1	175.623
6.06667	109.36	-22.9001	13025.6	175.625
6.075	109.54	-22.9741	13024.1	175.591
6.08333	109.688	-23.0479	13022.7	175.521
6.09167	109.835	-23.1198	13021.2	175.423
6.1	109.989	-23.1898	13019.7	175.291
6.10833	110.145	-23.2586	13018.3	175.131
6.11667	110.301	-23.3269	13016.8	174.936
6.125	110.422	-23.3939	13015.4	174.713
6.13333	110.602	-23.4586	13013.9	174.45
6.14167	110.728	-23.5232	13012.5	174.159
6.15	110.911	-23.5857	13011.1	173.844
6.15833	111.071	-23.6458	13009.7	173.494
6.16667	111.228	-23.7042	13008.2	173.111
6.175	111.387	-23.7613	13006.8	172.699
6.18333	111.514	-23.8161	13005.4	172.259
6.19167	111.673	-23.869	13004	171.79
6.2	111.833	-23.9202	13002.6	171.287
6.20833	111.997	-23.9697	13001.2	170.745
6.21667	112.159	-24.0163	12999.8	170.177
6.225	112.357	-24.0613	12998.4	169.572
6.23333	112.487	-24.1033	12997.1	168.932
6.24167	112.646	-24.143	12995.7	168.26
6.25	112.811	-24.18	12994.3	167.551
6.25833	113.009	-24.2144	12993	166.812
6.26667	113.142	-24.2467	12991.6	166.04
6.275	113.305	-24.2761	12990.3	165.235
6.28333	113.503	-24.3026	12989	164.4
6.29167	113.634	-24.3261	12987.7	163.54
6.3	113.8	-24.3466	12986.4	162.645
6.30833	113.964	-24.3635	12985.1	161.729
6.31667	114.134	-24.3778	12983.8	160.784
6.325	114.34	-24.3888	12982.5	159.81
6.33333	114.479	-24.3967	12981.2	158.809
6.34167	114.688	-24.4009	12980	157.783
6.35	114.861	-24.402	12978.7	156.731
6.35833	115.002	-24.3998	12977.5	155.655
6.36667	115.177	-24.3944	12976.3	154.558
6.375	115.354	-24.3857	12975.1	153.437
6.38333	115.534	-24.3738	12973.9	152.294
6.39167	115.713	-24.3588	12972.7	151.134
6.4	115.895	-24.3407	12971.5	149.96
6.40833	116.07	-24.3201	12970.4	148.77
6.41667	116.244	-24.2962	12969.2	147.573
6.425	116.421	-24.2699	12968.1	146.362
6.43333	116.634	-24.2405	12966.9	145.139
6.44167	116.814	-24.2091	12965.8	143.902
6.45	116.957	-24.1753	12964.7	142.654
6.45833	117.172	-24.1391	12963.6	141.396
6.46667	117.354	-24.1001	12962.5	140.125
6.475	117.539	-24.0591	12961.5	138.839
6.48333	117.723	-24.0166	12960.4	137.538
6.49167	117.869	-23.9722	12959.3	136.218
6.5	118.089	-23.9254	12958.3	134.878
6.50833	118.235	-23.8769	12957.3	133.522
6.51667	118.458	-23.8277	12956.3	132.153
6.525	118.604	-23.7771	12955.3	130.768
6.53333	118.787	-23.7247	12954.3	129.371
6.54167	118.974	-23.6707	12953.3	127.962
6.55	119.196	-23.616	12952.3	126.546
6.55833	119.379	-23.5601	12951.4	125.122
6.56667	119.524	-23.5031	12950.4	123.692
6.575	119.711	-23.4445	12949.5	122.258
6.58333	119.938	-23.3852	12948.6	120.824
6.59167	120.127	-23.3244	12947.7	119.393
6.6	120.275	-23.263	12946.8	117.96
6.60833	120.461	-23.2001	12945.9	116.526
6.61667	120.647	-23.1354	12945	115.098
6.625	120.874	-23.0704	12944.2	113.671
6.63333	121.026	-23.0044	12943.3	112.25
6.64167	121.214	-22.9381	12942.5	110.836
6.65	121.401	-22.8696	12941.7	109.429
6.65833	121.589	-22.8002	12940.9	108.031
6.66667	121.774	-22.7313	12940.1	106.641
6.675	121.965	-22.6616	12939.3	105.26
6.68333	122.155	-22.5905	12938.5	103.888
6.69167	122.347	-22.5187	12937.8	102.528
6.7	122.581	-22.4463	12937	101.183
6.70833	122.734	-22.3739	12936.3	99.8507
6.71667	122.962	-22.3003	12935.6	98.5296
6.725	123.117	-22.2263	12934.8	97.2207
6.73333	123.347	-22.1519	12934.1	95.9278
6.74167	123.543	-22.0765	12933.4	94.653
6.75	123.699	-22.0016	12932.7	93.3892
6.75833	123.89	-21.926	12932	92.1465
6.76667	124.079	-21.8504	12931.4	90.9241
6.775	124.271	-21.775	12930.7	89.7182
6.78333	124.461	-21.7013	12930.1	88.5297
6.79167	124.652	-21.6265	12929.4	87.3592
6.8	124.846	-21.5536	12928.8	86.2094
6.80833	125.039	-21.4799	12928.1	85.0807
6.81667	125.233	-21.4078	12927.5	83.9728
6.825	125.462	-21.337	12926.9	82.8846
6.83333	125.614	-21.2665	12926.3	81.821
6.84167	125.843	-21.197	12925.7	80.7792
6.85	126.034	-21.1281	12925.1	79.7609
6.85833	126.223	-21.0604	12924.5	78.7634
6.86667	126.377	-20.9942	12923.9	77.7829
6.875	126.603	-20.9293	12923.3	76.827
6.88333	126.753	-20.8664	12922.8	75.8929
6.89167	126.977	-20.8046	12922.2	74.9795
6.9	127.163	-20.7449	12921.7	74.088
6.90833	127.311	-20.6871	12921.1	73.215
6.91667	127.5	-20.6307	12920.6	72.3648
6.925	127.685	-20.5764	12920	71.5317
6.93333	127.908	-20.5237	12919.5	70.7214
6.94167	128.097	-20.4731	12919	69.9267
6.95	128.279	-20.4233	12918.4	69.151
6.95833	128.461	-20.376	12917.9	68.3989
6.96667	128.608	-20.3297	12917.4	67.6684
6.975	128.825	-20.286	12916.9	66.9569
6.98333	128.974	-20.2438	12916.4	66.2565
6.99167	129.194	-20.203	12915.9	65.5735
7	129.339	-20.1636	12915.4	64.911
7.00833	129.556	-20.1258	12914.9	64.2643
7.01667	129.737	-20.0904	12914.4	63.629
7.025	129.884	-20.0564	12913.9	63.0074
7.03333	130.106	-20.024	12913.5	62.4035
7.04167	130.29	-19.9928	12913	61.8189
7.05	130.474	-19.9627	12912.5	61.2488
7.05833	130.625	-19.9344	12912	60.6984
7.06667	130.845	-19.9068	12911.6	60.1661
7.075	130.992	-19.881	12911.1	59.6509
7.08333	131.211	-19.8557	12910.7	59.153
7.09167	131.392	-19.8322	12910.2	58.6731
7.1	131.54	-19.8095	12909.8	58.2143
7.10833	131.719	-19.7876	12909.3	57.7769
7.11667	131.898	-19.7669	12908.9	57.3594
7.125	132.113	-19.7472	12908.4	56.9527
7.13333	132.255	-19.728	12908	56.5672
7.14167	132.431	-19.7093	12907.5	56.1938
7.15	132.646	-19.6916	12907.1	55.8398
7.15833	132.788	-19.6744	12906.7	55.5014
7.16667	133.002	-19.658	12906.2	55.1786
7.175	133.145	-19.6421	12905.8	54.8705
7.18333	133.362	-19.6264	12905.4	54.5769
7.19167	133.507	-19.6111	12904.9	54.2959
7.2	133.686	-19.5962	12904.5	54.0251
7.20833	133.864	-19.5819	12904.1	53.7702
7.21667	134.081	-19.5676	12903.6	53.5281
7.225	134.262	-19.5535	12903.2	53.295
7.23333	134.441	-19.5397	12902.8	53.074
7.24167	134.583	-19.5259	12902.4	52.8651
7.25	134.762	-19.5125	12901.9	52.6632
7.25833	134.945	-19.499	12901.5	52.4783
7.26667	135.125	-19.4856	12901.1	52.3013
7.275	135.302	-19.4722	12900.7	52.1351
7.28333	135.483	-19.4589	12900.2	51.9761
7.29167	135.664	-19.4456	12899.8	51.8268
7.3	135.844	-19.4323	12899.4	51.6838
7.30833	136.024	-19.419	12899	51.551
7.31667	136.238	-19.4055	12898.6	51.4241
7.325	136.418	-19.3919	12898.1	51.3005
7.33333	136.562	-19.3782	12897.7	51.1828
7.34167	136.742	-19.3646	12897.3	51.0673
7.35	136.957	-19.3507	12896.9	50.9575
7.35833	137.1	-19.3369	12896.5	50.8509
7.36667	137.276	-19.3228	12896	50.7474
7.375	137.453	-19.3088	12895.6	50.6471
7.38333	137.635	-19.2946	12895.2	50.5475
7.39167	137.846	-19.2804	12894.8	50.4533
7.4	138.025	-19.2661	12894.4	50.3626
7.40833	138.206	-19.2518	12894	50.2747
7.41667	138.385	-19.2372	12893.6	50.1891
7.425	138.528	-19.2228	12893.1	50.1023
7.43333	138.743	-19.2085	12892.7	50.0175
7.44167	138.887	-19.1938	12892.3	49.9337
7.45	139.102	-19.1793	12891.9	49.8477
7.45833	139.247	-19.1648	12891.5	49.763
7.46667	139.461	-19.1503	12891.1	49.6757
7.475	139.606	-19.1359	12890.7	49.5862
7.48333	139.82	-19.1215	12890.3	49.4935
7.49167	140	-19.1073	12889.9	49.401
7.5	140.181	-19.0931	12889.5	49.3055
7.50833	140.326	-19.0789	12889.1	49.2104
7.51667	140.505	-19.0649	12888.6	49.1125
7.525	140.718	-19.0508	12888.2	49.0163
7.53333	140.861	-19.037	12887.8	48.919
7.54167	141.042	-19.0231	12887.4	48.8193
7.55	141.225	-19.0096	12887	48.7201
7.55833	141.409	-18.996	12886.6	48.6211
7.56667	141.627	-18.9826	12886.2	48.5211
7.575	141.771	-18.9695	12885.8	48.4238
7.58333	141.95	-18.9565	12885.5	48.3281
7.59167	142.127	-18.9436	12885.1	48.2319
7.6	142.308	-18.9308	12884.7	48.1352
7.60833	142.491	-18.9184	12884.3	48.0365
7.61667	142.673	-18.9058	12883.9	47.9376
7.625	142.891	-18.8935	12883.5	47.8406
7.63333	143.034	-18.8813	12883.1	47.7448
7.64167	143.247	-18.8694	12882.7	47.6494
7.65	143.428	-18.8578	12882.3	47.5534
7.65833	143.57	-18.8461	12881.9	47.4543
7.66667	143.788	-18.8346	12881.5	47.3565
7.675	143.933	-18.8233	12881.1	47.2599
7.68333	144.114	-18.8123	12880.8	47.1661
7.69167	144.293	-18.8014	12880.4	47.0742
7.7	144.51	-18.7908	12880	46.9857
7.70833	144.652	-18.7805	12879.6	46.8997
7.71667	144.869	-18.7701	12879.2	46.8171
7.725	145.012	-18.7602	12878.8	46.7372
7.73333	145.19	-18.7504	12878.5	46.6614
7.74167	145.41	-18.7407	12878.1	46.5874
7.75	145.59	-18.7315	12877.7	46.5198
7.75833	145.735	-18.7223	12877.3	46.4553
7.76667	145.914	-18.7134	12876.9	46.3962
7.775	146.094	-18.7048	12876.5	46.3413
7.78333	146.276	-18.6965	12876.2	46.2909
7.79167	146.459	-18.6883	12875.8	46.2427
7.8	146.672	-18.6806	12875.4	46.2017
7.80833	146.813	-18.673	12875	46.1669
7.81667	147.024	-18.6657	12874.6	46.1381
7.825	147.2	-18.6588	12874.3	46.1163
7.83333	147.34	-18.6522	12873.9	46.0977
7.84167	147.515	-18.6458	12873.5	46.0851
7.85	147.69	-18.6397	12873.1	46.0816
7.85833	147.865	-18.6339	12872.7	46.0841
7.86667	148.078	-18.6283	12872.4	46.0971
7.875	148.215	-18.6231	12872	46.1159
7.88333	148.388	-18.6183	12871.6	46.1425
7.89167	148.6	-18.6138	12871.2	46.1747
7.9	148.777	-18.6096	12870.8	46.2134
7.90833	148.918	-18.6057	12870.4	46.2605
7.91667	149.13	-18.6021	12870	46.3146
7.925	149.272	-18.5988	12869.7	46.3732
7.93333	149.45	-18.5959	12869.3	46.4321
7.94167	149.631	-18.5933	12868.9	46.4967
7.95	149.841	-18.591	12868.5	46.5604
7.95833	149.982	-18.5891	12868.1	46.6294
7.96667	150.191	-18.5875	12867.7	46.6996
7.975	150.367	-18.5863	12867.3	46.7731
7.98333	150.507	-18.5854	12866.9	46.8471
7.99167	150.714	-18.5849	12866.5	46.9235
8	150.855	-18.5848	12866.1	47.0013
8.00833	151.067	-18.585	12865.7	47.0836
8.01667	151.242	-18.5855	12865.3	47.1713
8.025	151.416	-18.5865	12864.9	47.2619
8.03333	151.557	-18.5879	12864.5	47.3562
8.04167	151.732	-18.5896	12864.1	47.4514
8.05	151.946	-18.5917	12863.7	47.5497
8.05833	152.087	-18.5942	12863.3	47.6525
8.06667	152.263	-18.5971	12862.9	47.7574
8.075	152.439	-18.6003	12862.5	47.8649
8.08333	152.615	-18.6039	12862.1	47.9727
8.09167	152.792	-18.6079	12861.7	48.0804
8.1	152.97	-18.6123	12861.3	48.1889
8.10833	153.18	-18.617	12860.9	48.2951
8.11667	153.357	-18.6222	12860.4	48.4032
8.125	153.497	-18.6276	12860	48.5099
8.13333	153.707	-18.6334	12859.6	48.6164
8.14167	153.885	-18.6396	12859.2	48.7195
8.15	154.063	-18.646	12858.8	48.8205
8.15833	154.205	-18.6527	12858.4	48.9205
8.16667	154.419	-18.6597	12858	49.0199
8.175	154.556	-18.6669	12857.5	49.118
8.18333	154.764	-18.6746	12857.1	49.2152
8.19167	154.903	-18.6825	12856.7	49.3116
8.2	155.113	-18.6906	12856.3	49.4056
8.20833	155.254	-18.699	12855.9	49.4968
8.21667	155.468	-18.7076	12855.5	49.5853
8.225	155.645	-18.7165	12855	49.6708
8.23333	155.784	-18.7256	12854.6	49.7548
8.24167	155.958	-18.735	12854.2	49.8365
8.25	156.132	-18.7446	12853.8	49.9128
8.25833	156.309	-18.7545	12853.3	49.9856
8.26667	156.521	-18.7646	12852.9	50.053
8.275	156.661	-18.7751	12852.5	50.1179
8.28333	156.835	-18.7856	12852.1	50.1805
8.29167	157.008	-18.7962	12851.7	50.24
8.3	157.182	-18.8071	12851.2	50.2978
8.30833	157.354	-18.8182	12850.8	50.3513
8.31667	157.528	-18.8295	12850.4	50.3998
8.325	157.701	-18.8409	12850	50.4422
8.33333	157.876	-18.8524	12849.5	50.4816
8.34167	158.082	-18.864	12849.1	50.5183
8.35	158.256	-18.8757	12848.7	50.5516
8.35833	158.43	-18.8877	12848.3	50.5768
8.36667	158.607	-18.8997	12847.8	50.5952
8.375	158.746	-18.9116	12847.4	50.6076
8.38333	158.954	-18.9238	12847	50.6157
8.39167	159.129	-18.936	12846.6	50.6153
8.4	159.303	-18.9482	12846.1	50.6065
8.40833	159.445	-18.9604	12845.7	50.5916
8.41667	159.618	-18.9725	12845.3	50.568
8.425	159.797	-18.9844	12844.9	50.5362
8.43333	160.008	-18.9962	12844.4	50.5013
8.44167	160.182	-19.0079	12844	50.4607
8.45	160.355	-19.0195	12843.6	50.4149
8.45833	160.497	-19.0311	12843.2	50.363
8.46667	160.707	-19.0424	12842.8	50.3021
8.475	160.881	-19.0536	12842.4	50.2361
8.48333	161.055	-19.0645	12841.9	50.1653
8.49167	161.23	-19.0753	12841.5	50.093
8.5	161.405	-19.0858	12841.1	50.0124
8.50833	161.544	-19.096	12840.7	49.926
8.51667	161.72	-19.1058	12840.3	49.8284
8.525	161.892	-19.1153	12839.9	49.7197
8.53333	162.066	-19.1243	12839.5	49.6019
8.54167	162.241	-19.1331	12839.1	49.4757
8.55	162.417	-19.1412	12838.7	49.3387
8.55833	162.629	-19.1488	12838.3	49.1975
8.56667	162.769	-19.1559	12837.9	49.0438
8.575	162.981	-19.1625	12837.5	48.8815
8.58333	163.125	-19.1684	12837.1	48.7087
8.59167	163.306	-19.1739	12836.7	48.5279
8.6	163.48	-19.1786	12836.3	48.3367
8.60833	163.694	-19.1827	12835.9	48.1394
8.61667	163.874	-19.1861	12835.5	47.9349
8.625	164.019	-19.1887	12835.1	47.7231
8.63333	164.199	-19.1905	12834.7	47.5024
8.64167	164.375	-19.1913	12834.3	47.2696
8.65	164.593	-19.1914	12834	47.0277
8.65833	164.738	-19.1906	12833.6	46.7764
8.66667	164.952	-19.1889	12833.2	46.5167
8.675	165.095	-19.1863	12832.8	46.2511
8.68333	165.314	-19.1828	12832.5	45.9755
8.69167	165.458	-19.1784	12832.1	45.6932
8.7	165.642	-19.1728	12831.7	45.3974
8.70833	165.825	-19.1662	12831.4	45.0932
8.71667	166.038	-19.1588	12831	44.7788
8.725	166.217	-19.1502	12830.7	44.4591
8.73333	166.392	-19.1408	12830.3	44.1338
8.74167	166.57	-19.1303	12830	43.8001
8.75	166.75	-19.1186	12829.6	43.4584
8.75833	166.93	-19.1059	12829.3	43.107
8.76667	167.071	-19.0923	12829	42.7528
8.775	167.251	-19.0775	12828.6	42.3904
8.78333	167.467	-19.0616	12828.3	42.0266
8.79167	167.645	-19.0447	12828	41.6558
8.8	167.791	-19.0269	12827.7	41.2847
8.80833	168.009	-19.0084	12827.4	40.9071
8.81667	168.156	-18.9886	12827	40.5269
8.825	168.342	-18.9681	12826.7	40.1426
8.83333	168.561	-18.9465	12826.4	39.7534
8.84167	168.743	-18.9242	12826.1	39.3602
8.85	168.892	-18.9009	12825.8	38.9614
8.85833	169.114	-18.8768	12825.5	38.5599
8.86667	169.297	-18.852	12825.2	38.1527
8.875	169.481	-18.8265	12824.9	37.7444
8.88333	169.667	-18.7996	12824.7	37.329
8.89167	169.812	-18.7726	12824.4	36.9115
8.9	170.035	-18.7443	12824.1	36.4903
8.90833	170.182	-18.7156	12823.8	36.0658
8.91667	170.405	-18.6866	12823.6	35.6404
8.925	170.556	-18.6569	12823.3	35.2122
8.93333	170.742	-18.6262	12823	34.7816
8.94167	170.93	-18.5955	12822.8	34.3511
8.95	171.115	-18.5639	12822.5	33.9181
8.95833	171.302	-18.532	12822.3	33.4834
8.96667	171.523	-18.5001	12822	33.0488
8.975	171.671	-18.4672	12821.8	32.6145
8.98333	171.894	-18.4346	12821.5	32.1805
8.99167	172.045	-18.4015	12821.3	31.748
9	172.229	-18.3682	12821.1	31.3157
9.00833	172.412	-18.3348	12820.8	30.8841
9.01667	172.638	-18.3013	12820.6	30.4551
9.025	172.786	-18.2677	12820.4	30.0287
9.03333	173.009	-18.234	12820.2	29.6097
9.04167	173.197	-18.2004	12820	29.1942
9.05	173.344	-18.1669	12819.7	28.7838
9.05833	173.568	-18.1331	12819.5	28.3771
9.06667	173.718	-18.0997	12819.3	27.973
9.075	173.905	-18.0666	12819.1	27.5712
9.08333	174.13	-18.0333	12818.9	27.173
9.09167	174.277	-18.0002	12818.7	26.779
9.1	174.464	-17.9677	12818.5	26.3878
9.10833	174.652	-17.9352	12818.3	26.0003
9.11667	174.838	-17.9033	12818.2	25.6107
9.125	175.025	-17.8717	12818	25.2231
9.13333	175.247	-17.8401	12817.8	24.8378
9.14167	175.435	-17.8095	12817.6	24.4536
9.15	175.618	-17.7788	12817.4	24.0738
9.15833	175.762	-17.7486	12817.3	23.6968
9.16667	175.983	-17.719	12817.1	23.3247
9.175	176.168	-17.6894	12816.9	22.9549
9.18333	176.354	-17.66	12816.8	22.5893
9.19167	176.538	-17.6313	12816.6	22.2276
9.2	176.722	-17.603	12816.4	21.8723
9.20833	176.906	-17.5749	12816.3	21.5219
9.21667	177.094	-17.5478	12816.1	21.1758
9.225	177.241	-17.5211	12816	20.8387
9.23333	177.42	-17.4946	12815.8	20.5095
9.24167	177.605	-17.4685	12815.7	20.1839
9.25	177.787	-17.443	12815.5	19.863
9.25833	177.97	-17.4181	12815.4	19.5485
9.26667	178.19	-17.3935	12815.3	19.2338
9.275	178.335	-17.3693	12815.1	18.9263
9.28333	178.513	-17.3454	12815	18.6235
9.29167	178.733	-17.322	12814.9	18.3236
9.3	178.879	-17.2989	12814.7	18.0287
9.30833	179.064	-17.2759	12814.6	17.7351
9.31667	179.288	-17.2533	12814.5	17.444
9.325	179.435	-17.2312	12814.4	17.1554
9.33333	179.618	-17.2096	12814.2	16.8714
9.34167	179.804	-17.1882	12814.1	16.5912
9.35	179.986	-17.1674	12814	16.3208
9.35833	180.167	-17.1469	12813.9	16.0563
9.36667	180.388	-17.1268	12813.8	15.7991
9.375	180.533	-17.1072	12813.7	15.5479
9.38333	180.755	-17.0876	12813.5	15.3046
9.39167	180.939	-17.0685	12813.4	15.0657
9.4	181.122	-17.0498	12813.3	14.8352
9.40833	181.268	-17.0314	12813.2	14.6146
9.41667	181.453	-17.0133	12813.1	14.4021
9.425	181.672	-16.9956	12813	14.1949
9.43333	181.855	-16.978	12812.9	13.9942
9.44167	182.003	-16.9609	12812.8	13.7966
9.45	182.188	-16.9444	12812.7	13.6035
9.45833	182.372	-16.9278	12812.6	13.4158
9.46667	182.594	-16.9119	12812.5	13.2345
9.475	182.74	-16.8962	12812.4	13.0618
9.48333	182.957	-16.8809	12812.3	12.8953
9.49167	183.104	-16.8658	12812.2	12.7312
9.5	183.285	-16.8509	12812.1	12.5731
9.50833	183.464	-16.8366	12812	12.4181
9.51667	183.682	-16.8225	12812	12.2683
9.525	183.824	-16.8087	12811.9	12.1232
9.53333	184.005	-16.795	12811.8	11.9837
9.54167	184.223	-16.7817	12811.7	11.8487
9.55	184.368	-16.7688	12811.6	11.7155
9.55833	184.584	-16.7561	12811.5	11.5833
9.56667	184.728	-16.7439	12811.4	11.454
9.575	184.908	-16.7319	12811.3	11.328
9.58333	185.091	-16.7201	12811.2	11.207
9.59167	185.273	-16.7086	12811.2	11.0938
9.6	185.492	-16.6975	12811.1	10.9824
9.60833	185.638	-16.6865	12811	10.8765
9.61667	185.856	-16.6758	12810.9	10.7741
9.625	186.037	-16.6654	12810.8	10.6756
9.63333	186.216	-16.6552	12810.7	10.5814
9.64167	186.398	-16.6454	12810.7	10.4931
9.65	186.543	-16.6356	12810.6	10.408
9.65833	186.724	-16.6261	12810.5	10.3256
9.66667	186.904	-16.6168	12810.4	10.2462
9.675	187.082	-16.6077	12810.3	10.1666
9.68333	187.261	-16.5989	12810.3	10.0879
9.69167	187.476	-16.5902	12810.2	10.0096
9.7	187.622	-16.5817	12810.1	9.93179
9.70833	187.838	-16.5734	12810	9.85461
9.71667	187.982	-16.5654	12810	9.77895
9.725	188.195	-16.5575	12809.9	9.70203
9.73333	188.339	-16.5497	12809.8	9.62615
9.74167	188.553	-16.542	12809.7	9.55084
9.75	188.732	-16.5345	12809.7	9.47828
9.75833	188.878	-16.5272	12809.6	9.40779
9.76667	189.057	-16.5201	12809.5	9.34295
9.775	189.271	-16.5132	12809.4	9.28187
9.78333	189.452	-16.5064	12809.4	9.22254
9.79167	189.632	-16.4999	12809.3	9.16773
9.8	189.777	-16.4934	12809.2	9.11433
9.80833	189.96	-16.4872	12809.1	9.06616
9.81667	190.143	-16.4811	12809.1	9.02155
9.825	190.364	-16.4752	12809	8.98109
9.83333	190.508	-16.4694	12808.9	8.94417
9.84167	190.726	-16.4637	12808.9	8.91118
9.85	190.87	-16.4582	12808.8	8.87579
9.85833	191.051	-16.4528	12808.7	8.84388
9.86667	191.271	-16.4476	12808.6	8.81099
9.875	191.415	-16.4425	12808.6	8.77766
9.88333	191.596	-16.4374	12808.5	8.74491
9.89167	191.81	-16.4325	12808.4	8.70972
9.9	191.956	-16.4276	12808.4	8.67352
9.90833	192.172	-16.4228	12808.3	8.63906
9.91667	192.355	-16.4181	12808.2	8.60507
9.925	192.496	-16.4135	12808.2	8.57106
9.93333	192.68	-16.4089	12808.1	8.54062
9.94167	192.899	-16.4044	12808	8.50705
9.95	193.077	-16.3999	12807.9	8.48126
9.95833	193.223	-16.3954	12807.9	8.45701
9.96667	193.402	-16.391	12807.8	8.43348
9.975	193.585	-16.3867	12807.7	8.41624
9.98333	193.768	-16.3824	12807.7	8.4022
9.99167	193.986	-16.3781	12807.6	8.38741
10	194.131	-16.374	12807.5	8.37056
10.0083	194.315	-16.3698	12807.5	8.35531
10.0167	194.494	-16.3656	12807.4	8.34011
10.025	194.677	-16.3616	12807.3	8.32394
10.0333	194.859	-16.3577	12807.3	8.30552
10.0417	195.079	-16.3538	12807.2	8.28916
10.05	195.263	-16.35	12807.1	8.2724
10.0583	195.407	-16.3462	12807.1	8.25418
10.0667	195.626	-16.3426	12807	8.23684
10.075	195.769	-16.3391	12806.9	8.2226
10.0833	195.951	-16.3356	12806.9	8.21142
10.0917	196.169	-16.3322	12806.8	8.2038
10.1	196.353	-16.3289	12806.7	8.20192
10.1083	196.493	-16.3256	12806.7	8.20371
10.1167	196.673	-16.3224	12806.6	8.21381
10.125	196.885	-16.3193	12806.5	8.23065
10.1333	197.03	-16.3163	12806.4	8.25617
10.1417	197.212	-16.3133	12806.4	8.29216
10.15	197.393	-16.3104	12806.3	8.33651
10.1583	197.576	-16.3075	12806.2	8.38857
10.1667	197.757	-16.3047	12806.2	8.45392
10.175	197.937	-16.3019	12806.1	8.52941
10.1833	198.16	-16.2992	12806	8.61237
10.1917	198.345	-16.2964	12806	8.70506
10.2	198.529	-16.2937	12805.9	8.8048
10.2083	198.678	-16.2911	12805.8	8.90765
10.2167	198.861	-16.2885	12805.7	9.01255
10.225	199.043	-16.2859	12805.6	9.11575
10.2333	199.225	-16.2833	12805.6	9.21425
10.2417	199.403	-16.2808	12805.5	9.29991
10.25	199.619	-16.2783	12805.4	9.37248
10.2583	199.8	-16.2759	12805.3	9.43074
10.2667	199.944	-16.2735	12805.2	9.47206
10.275	200.125	-16.2712	12805.1	9.49697
10.2833	200.342	-16.269	12805	9.50828
10.2917	200.485	-16.2667	12804.9	9.50139
10.3	200.703	-16.2646	12804.8	9.47374
10.3083	200.888	-16.2624	12804.8	9.43389
10.3167	201.068	-16.2604	12804.7	9.38288
10.325	201.252	-16.2583	12804.6	9.3254
10.3333	201.398	-16.2564	12804.5	9.26056
10.3417	201.617	-16.2545	12804.4	9.18878
10.35	201.763	-16.2527	12804.4	9.1148
10.3583	201.947	-16.2509	12804.3	9.03854
10.3667	202.168	-16.2492	12804.2	8.96278
10.375	202.35	-16.2475	12804.2	8.88922
10.3833	202.498	-16.2459	12804.1	8.8221
10.3917	202.679	-16.2443	12804	8.75917
10.4	202.863	-16.2428	12804	8.69962
10.4083	203.047	-16.2412	12803.9	8.64593
10.4167	203.267	-16.2397	12803.8	8.59706
10.425	203.412	-16.2382	12803.8	8.55215
10.4333	203.59	-16.2368	12803.7	8.51537
10.4417	203.801	-16.2353	12803.6	8.4835
10.45	203.945	-16.2339	12803.6	8.4574
10.4583	204.124	-16.2325	12803.5	8.43831
10.4667	204.304	-16.2311	12803.5	8.41855
10.475	204.482	-16.2298	12803.4	8.40299
10.4833	204.66	-16.2284	12803.3	8.3918
10.4917	204.878	-16.2271	12803.3	8.38428
10.5	205.059	-16.2257	12803.2	8.38378
10.5083	205.204	-16.2244	12803.1	8.38687
10.5167	205.42	-16.223	12803.1	8.38941
10.525	205.56	-16.2217	12803	8.39577
10.5333	205.738	-16.2204	12802.9	8.40618
10.5417	205.92	-16.2191	12802.8	8.41475
10.55	206.1	-16.2178	12802.8	8.4259
10.5583	206.315	-16.2165	12802.7	8.44004
10.5667	206.491	-16.2152	12802.6	8.45544
10.575	206.633	-16.214	12802.6	8.47155
10.5833	206.848	-16.2127	12802.5	8.48537
10.5917	207.022	-16.2115	12802.4	8.50121
10.6	207.2	-16.2103	12802.3	8.51893
10.6083	207.346	-16.209	12802.3	8.53616
10.6167	207.561	-16.2078	12802.2	8.55411
10.625	207.704	-16.2065	12802.1	8.57362
10.6333	207.878	-16.2052	12802	8.59485
10.6417	208.057	-16.2039	12802	8.61345
10.65	208.237	-16.2025	12801.9	8.6303
10.6583	208.451	-16.2012	12801.8	8.64703
10.6667	208.632	-16.1997	12801.7	8.66053
10.675	208.813	-16.1983	12801.7	8.67158
10.6833	208.992	-16.1968	12801.6	8.68
10.6917	209.17	-16.1952	12801.5	8.68502
10.7	209.316	-16.1935	12801.4	8.68697
10.7083	209.492	-16.1918	12801.4	8.68685
10.7167	209.71	-16.1901	12801.3	8.68316
10.725	209.853	-16.1882	12801.2	8.6763
10.7333	210.032	-16.1863	12801.1	8.66524
10.7417	210.214	-16.1844	12801.1	8.64498
10.75	210.425	-16.1824	12801	8.62057
10.7583	210.602	-16.1803	12800.9	8.59156
10.7667	210.744	-16.1782	12800.9	8.55647
10.775	210.923	-16.1761	12800.8	8.51628
10.7833	211.14	-16.1739	12800.7	8.46879
10.7917	211.32	-16.1716	12800.7	8.41679
10.8	211.498	-16.1693	12800.6	8.36104
10.8083	211.675	-16.167	12800.5	8.30238
10.8167	211.819	-16.1646	12800.5	8.24114
10.825	212.033	-16.1623	12800.4	8.18151
10.8333	212.213	-16.1599	12800.3	8.12364
10.8417	212.359	-16.1575	12800.3	8.06813
10.85	212.538	-16.155	12800.2	8.01469
10.8583	212.712	-16.1526	12800.1	7.96593
10.8667	212.889	-16.1502	12800.1	7.92275
10.875	213.102	-16.1478	12800	7.88169
10.8833	213.245	-16.1454	12800	7.84468
10.8917	213.424	-16.143	12799.9	7.8128
10.9	213.638	-16.1406	12799.8	7.78155
10.9083	213.783	-16.1382	12799.8	7.74868
10.9167	213.996	-16.1358	12799.7	7.71569
10.925	214.172	-16.1335	12799.7	7.67906
10.9333	214.348	-16.1311	12799.6	7.63731
10.9417	214.529	-16.1287	12799.5	7.5869
10.95	214.706	-16.1263	12799.5	7.5237
10.9583	214.882	-16.124	12799.4	7.4517
10.9667	215.058	-16.1216	12799.4	7.3668
10.975	215.234	-16.1193	12799.3	7.2641
10.9833	215.376	-16.117	12799.2	7.14808
10.9917	215.552	-16.1147	12799.2	7.02149
11	215.766	-16.1124	12799.1	6.87347
11.0083	215.908	-16.1101	12799.1	6.71089
11.0167	216.125	-16.1078	12799	6.53721
11.025	216.268	-16.1056	12799	6.35595
11.0333	216.447	-16.1033	12798.9	6.16657
11.0417	216.659	-16.1011	12798.9	5.97495
11.05	216.836	-16.0988	12798.8	5.78338
11.0583	216.979	-16.0966	12798.8	5.59589
11.0667	217.159	-16.0943	12798.8	5.41592
11.075	217.373	-16.092	12798.7	5.24819
11.0833	217.515	-16.0897	12798.7	5.09749
11.0917	217.728	-16.0874	12798.7	4.96405
11.1	217.906	-16.0852	12798.7	4.85052
11.1083	218.083	-16.0829	12798.6	4.7587
11.1167	218.225	-16.0806	12798.6	4.68213
11.125	218.405	-16.0784	12798.6	4.62547
11.1333	218.584	-16.0762	12798.6	4.59022
11.1417	218.763	-16.0739	12798.6	4.56653
11.15	218.94	-16.0717	12798.5	4.55599
11.1583	219.157	-16.0695	12798.5	4.55506
11.1667	219.338	-16.0673	12798.5	4.5638
11.175	219.479	-16.0651	12798.4	4.58015
11.1833	219.662	-16.0629	12798.4	4.60114
11.1917	219.874	-16.0608	12798.4	4.6249
11.2	220.017	-16.0586	12798.3	4.65024
11.2083	220.23	-16.0564	12798.3	4.67325
11.2167	220.408	-16.0542	12798.2	4.69274
11.225	220.552	-16.052	12798.2	4.71073
11.2333	220.767	-16.0499	12798.1	4.73029
11.2417	220.907	-16.0477	12798.1	4.74975
11.25	221.119	-16.0456	12798.1	4.76758
11.2583	221.303	-16.0435	12798	4.78709
11.2667	221.445	-16.0414	12798	4.80266
11.275	221.626	-16.0392	12797.9	4.81784
11.2833	221.804	-16.037	12797.9	4.83176
11.2917	221.985	-16.0349	12797.8	4.84795
11.3	222.205	-16.0327	12797.8	4.86969
11.3083	222.387	-16.0305	12797.7	4.89525
11.3167	222.567	-16.0283	12797.7	4.92564
11.325	222.711	-16.0261	12797.7	4.95709
11.3333	222.892	-16.0238	12797.6	4.98905
11.3417	223.071	-16.0215	12797.6	5.02679
11.35	223.249	-16.0191	12797.5	5.07017
11.3583	223.427	-16.0168	12797.5	5.11369
11.3667	223.641	-16.0144	12797.4	5.15856
11.375	223.785	-16.012	12797.4	5.20645
11.3833	223.966	-16.0095	12797.3	5.25486
11.3917	224.179	-16.0071	12797.3	5.30229
11.4	224.358	-16.0045	12797.2	5.34646
11.4083	224.503	-16.002	12797.2	5.38833
11.4167	224.722	-15.9994	12797.1	5.42649
11.425	224.904	-15.9969	12797.1	5.45648
11.4333	225.048	-15.9943	12797	5.47843
11.4417	225.231	-15.9917	12797	5.49437
11.45	225.414	-15.9891	12796.9	5.50328
11.4583	225.592	-15.9865	12796.9	5.50284
11.4667	225.776	-15.9838	12796.9	5.49282
11.475	225.956	-15.9811	12796.8	5.47763
11.4833	226.171	-15.9784	12796.8	5.45388
11.4917	226.314	-15.9757	12796.7	5.42071
11.5	226.493	-15.973	12796.7	5.38242
11.5083	226.675	-15.9703	12796.6	5.33766
11.5167	226.855	-15.9675	12796.6	5.29214
11.525	227.034	-15.9646	12796.5	5.24244
11.5333	227.25	-15.9617	12796.5	5.18967
11.5417	227.4	-15.9588	12796.5	5.13692
11.55	227.613	-15.9559	12796.4	5.08377
11.5583	227.794	-15.953	12796.4	5.03161
11.5667	227.974	-15.9501	12796.3	4.98232
11.575	228.118	-15.947	12796.3	4.93883
11.5833	228.334	-15.944	12796.3	4.89902
11.5917	228.479	-15.9409	12796.2	4.86444
11.6	228.661	-15.9378	12796.2	4.83253
11.6083	228.877	-15.9346	12796.2	4.80972
11.6167	229.021	-15.9315	12796.1	4.79162
11.625	229.238	-15.9283	12796.1	4.77685
11.6333	229.381	-15.9251	12796.1	4.76506
11.6417	229.564	-15.9219	12796	4.75766
11.65	229.746	-15.9187	12796	4.75164
11.6583	229.966	-15.9154	12796	4.74744
11.6667	230.113	-15.9122	12795.9	4.74337
11.675	230.323	-15.9089	12795.9	4.73697
11.6833	230.495	-15.9056	12795.8	4.7297
11.6917	230.671	-15.9023	12795.8	4.72039
11.7	230.813	-15.8989	12795.8	4.70902
11.7083	231.022	-15.8956	12795.7	4.69849
11.7167	231.199	-15.8922	12795.7	4.68632
11.725	231.375	-15.8888	12795.6	4.66904
11.7333	231.547	-15.8853	12795.6	4.65178
11.7417	231.688	-15.8819	12795.6	4.63535
11.75	231.861	-15.8785	12795.5	4.62088
11.7583	232.076	-15.875	12795.5	4.61004
11.7667	232.217	-15.8716	12795.4	4.60356
11.775	232.395	-15.8681	12795.4	4.6011
11.7833	232.609	-15.8646	12795.4	4.60478
11.7917	232.784	-15.8612	12795.3	4.61742
11.8	232.926	-15.8578	12795.3	4.63721
11.8083	233.104	-15.8544	12795.3	4.66793
11.8167	233.321	-15.851	12795.2	4.7056
11.825	233.501	-15.8477	12795.2	4.74708
11.8333	233.644	-15.8444	12795.1	4.79897
11.8417	233.855	-15.8412	12795.1	4.85567
11.85	233.999	-15.8381	12795.1	4.9139
11.8583	234.213	-15.835	12795	4.97194
11.8667	234.392	-15.8321	12795	5.02815
11.875	234.534	-15.8292	12794.9	5.07836
11.8833	234.747	-15.8263	12794.9	5.12526
11.8917	234.889	-15.8236	12794.8	5.16961
11.9	235.069	-15.8209	12794.8	5.21122
11.9083	235.245	-15.8183	12794.7	5.24978
11.9167	235.423	-15.8158	12794.7	5.28129
11.925	235.598	-15.8133	12794.6	5.30712
11.9333	235.774	-15.8109	12794.6	5.33171
11.9417	235.953	-15.8086	12794.5	5.3517
11.95	236.131	-15.8063	12794.5	5.37108
11.9583	236.31	-15.804	12794.4	5.3875
11.9667	236.486	-15.8017	12794.4	5.40049
11.975	236.663	-15.7995	12794.3	5.41366
11.9833	236.843	-15.7973	12794.3	5.42567
11.9917	237.023	-15.7951	12794.2	5.43761
12	237.2	-15.7929	12794.2	5.45071
12.0083	237.379	-15.7907	12794.2	5.46579
12.0167	237.557	-15.7886	12794.1	5.48479
12.025	237.738	-15.7864	12794.1	5.50799
12.0333	237.952	-15.7842	12794	5.53504
12.0417	238.093	-15.7821	12794	5.56581
12.05	238.307	-15.7799	12793.9	5.60081
12.0583	238.484	-15.7778	12793.9	5.63318
12.0667	238.661	-15.7756	12793.8	5.66323
12.075	238.801	-15.7735	12793.8	5.69105
12.0833	238.98	-15.7713	12793.7	5.71643
12.0917	239.157	-15.7691	12793.7	5.73733
12.1	239.372	-15.7669	12793.6	5.75348
12.1083	239.551	-15.7647	12793.6	5.76427
12.1167	239.692	-15.7626	12793.5	5.76672
12.125	239.872	-15.7604	12793.5	5.76039
12.1333	240.051	-15.7583	12793.4	5.74555
12.1417	240.231	-15.7561	12793.4	5.7227
12.15	240.411	-15.754	12793.3	5.6921
12.1583	240.591	-15.7519	12793.3	5.65748
12.1667	240.809	-15.7497	12793.2	5.6163
12.175	240.953	-15.7476	12793.2	5.56698
12.1833	241.17	-15.7455	12793.1	5.51315
12.1917	241.311	-15.7434	12793.1	5.457
12.2	241.491	-15.7413	12793.1	5.40135
12.2083	241.666	-15.7391	12793	5.3476
12.2167	241.881	-15.737	12793	5.29926
12.225	242.062	-15.7348	12792.9	5.2536
12.2333	242.241	-15.7327	12792.9	5.21279
12.2417	242.384	-15.7305	12792.9	5.17685
12.25	242.56	-15.7284	12792.8	5.14741
12.2583	242.742	-15.7262	12792.8	5.12668
12.2667	242.924	-15.7241	12792.7	5.11097
12.275	243.107	-15.7219	12792.7	5.10354
12.2833	243.287	-15.7197	12792.7	5.10246
12.2917	243.507	-15.7175	12792.6	5.10709
12.3	243.651	-15.7153	12792.6	5.11689
12.3083	243.867	-15.7132	12792.6	5.13075
12.3167	244.008	-15.711	12792.5	5.15346
12.325	244.225	-15.7089	12792.5	5.18227
12.3333	244.37	-15.7067	12792.4	5.21752
12.3417	244.588	-15.7046	12792.4	5.26052
12.35	244.767	-15.7025	12792.3	5.31318
12.3583	244.947	-15.7004	12792.3	5.36887
12.3667	245.093	-15.6983	12792.2	5.42771
12.375	245.31	-15.6963	12792.2	5.48769
12.3833	245.491	-15.6943	12792.1	5.54833
12.3917	245.637	-15.6923	12792.1	5.61131
12.4	245.819	-15.6903	12792	5.67213
12.4083	246	-15.6884	12792	5.73321
12.4167	246.218	-15.6865	12791.9	5.79091
12.425	246.361	-15.6847	12791.9	5.84229
12.4333	246.539	-15.6828	12791.8	5.89049
12.4417	246.756	-15.681	12791.8	5.93075
12.45	246.937	-15.6792	12791.7	5.96456
12.4583	247.082	-15.6774	12791.7	5.99628
12.4667	247.299	-15.6757	12791.6	6.02756
12.475	247.442	-15.6739	12791.5	6.05291
12.4833	247.624	-15.6721	12791.5	6.07917
12.4917	247.803	-15.6703	12791.4	6.10572
12.5	248.02	-15.6685	12791.4	6.13534
12.5083	248.163	-15.6667	12791.3	6.16658
12.5167	248.341	-15.6648	12791.3	6.19778
12.525	248.555	-15.6631	12791.2	6.23198
12.5333	248.732	-15.6612	12791.2	6.27033
12.5417	248.914	-15.6594	12791.1	6.30782
12.55	249.061	-15.6576	12791.1	6.34458
12.5583	249.241	-15.6558	12791	6.38469
12.5667	249.456	-15.654	12790.9	6.42263
12.575	249.638	-15.6522	12790.9	6.45965
12.5833	249.786	-15.6504	12790.8	6.495
12.5917	250.005	-15.6486	12790.8	6.53551
12.6	250.15	-15.6468	12790.7	6.58037
12.6083	250.331	-15.645	12790.7	6.62784
12.6167	250.552	-15.6433	12790.6	6.67989
12.625	250.696	-15.6415	12790.6	6.7329
12.6333	250.872	-15.6398	12790.5	6.79103
12.6417	251.052	-15.6381	12790.4	6.85292
12.65	251.269	-15.6364	12790.4	6.92301
12.6583	251.451	-15.6348	12790.3	7.0035
12.6667	251.629	-15.6332	12790.3	7.08601
12.675	251.772	-15.6316	12790.2	7.17088
12.6833	251.988	-15.63	12790.1	7.26239
12.6917	252.17	-15.6284	12790.1	7.35984
12.7	252.349	-15.6269	12790	7.46183
12.7083	252.493	-15.6253	12789.9	7.57512
12.7167	252.678	-15.6238	12789.9	7.6923
12.725	252.86	-15.6223	12789.8	7.8114
12.7333	253.039	-15.6208	12789.7	7.93124
12.7417	253.224	-15.6194	12789.6	8.04881
12.75	253.406	-15.6179	12789.6	8.1688
12.7583	253.586	-15.6163	12789.5	8.28597
12.7667	253.802	-15.6148	12789.4	8.3951
12.775	253.983	-15.6133	12789.3	8.4935
12.7833	254.13	-15.6119	12789.3	8.57787
12.7917	254.345	-15.6103	12789.2	8.65349
12.8	254.525	-15.6088	12789.1	8.71506
12.8083	254.669	-15.6072	12789	8.75994
12.8167	254.854	-15.6056	12788.9	8.79075
12.825	255.036	-15.604	12788.8	8.80605
12.8333	255.214	-15.6023	12788.8	8.80839
12.8417	255.435	-15.6006	12788.7	8.79741
12.85	255.581	-15.5988	12788.6	8.76527
12.8583	255.764	-15.597	12788.5	8.72281
12.8667	255.946	-15.5952	12788.4	8.66972
12.875	256.128	-15.5933	12788.4	8.60907
12.8833	256.313	-15.5913	12788.3	8.54162
12.8917	256.491	-15.5894	12788.2	8.47172
12.9	256.666	-15.5873	12788.2	8.40042
12.9083	256.881	-15.5853	12788.1	8.32511
12.9167	257.025	-15.5832	12788	8.24401
12.925	257.204	-15.5812	12788	8.163
12.9333	257.381	-15.579	12787.9	8.08471
12.9417	257.596	-15.5769	12787.9	8.00695
12.95	257.737	-15.5748	12787.8	7.93338
12.9583	257.952	-15.5726	12787.7	7.86221
12.9667	258.093	-15.5705	12787.7	7.79351
12.975	258.272	-15.5683	12787.6	7.72816
12.9833	258.489	-15.5661	12787.6	7.66395
12.9917	258.669	-15.564	12787.5	7.60138
13	258.81	-15.5619	12787.5	7.54007
13.0083	258.986	-15.5597	12787.4	7.47711
13.0167	259.201	-15.5576	12787.4	7.41644
13.025	259.344	-15.5556	12787.3	7.35634
13.0333	259.558	-15.5535	12787.2	7.29407
13.0417	259.7	-15.5515	12787.2	7.23063
13.05	259.878	-15.5495	12787.1	7.16573
13.0583	260.056	-15.5475	12787.1	7.09829
13.0667	260.234	-15.5455	12787	7.03082
13.075	260.445	-15.5435	12787	6.96555
13.0833	260.587	-15.5415	12786.9	6.90338
13.0917	260.804	-15.5396	12786.9	6.84387
13.1	260.948	-15.5376	12786.8	6.78764
13.1083	261.128	-15.5356	12786.8	6.73417
13.1167	261.306	-15.5336	12786.7	6.68489
13.125	261.486	-15.5316	12786.7	6.63751
13.1333	261.664	-15.5297	12786.6	6.59442
13.1417	261.881	-15.5277	12786.6	6.55524
13.15	262.025	-15.5257	12786.5	6.52033
13.1583	262.204	-15.5237	12786.5	6.48627
13.1667	262.381	-15.5217	12786.4	6.45248
13.175	262.558	-15.5197	12786.3	6.41947
13.1833	262.772	-15.5177	12786.3	6.38283
13.1917	262.946	-15.5156	12786.2	6.34731
13.2	263.123	-15.5135	12786.2	6.31578
13.2083	263.266	-15.5114	12786.1	6.2854
13.2167	263.444	-15.5094	12786.1	6.25854
13.225	263.658	-15.5073	12786	6.23269
13.2333	263.802	-15.5052	12786	6.20877
13.2417	263.979	-15.5031	12785.9	6.18731
13.25	264.156	-15.501	12785.9	6.16774
13.2583	264.335	-15.4988	12785.8	6.15311
13.2667	264.55	-15.4967	12785.8	6.14266
13.275	264.694	-15.4946	12785.7	6.13891
13.2833	264.874	-15.4924	12785.7	6.13828
13.2917	265.087	-15.4902	12785.6	6.14035
13.3	265.233	-15.488	12785.6	6.14202
13.3083	265.447	-15.4858	12785.5	6.14562
13.3167	265.591	-15.4835	12785.5	6.14611
13.325	265.806	-15.4813	12785.4	6.14222
13.3333	265.948	-15.4791	12785.4	6.13315
13.3417	266.127	-15.4768	12785.3	6.11921
13.35	266.307	-15.4746	12785.3	6.10079
13.3583	266.484	-15.4723	12785.2	6.0768
13.3667	266.697	-15.47	12785.2	6.04516
13.375	266.836	-15.4677	12785.1	6.00948
13.3833	267.05	-15.4654	12785.1	5.97109
13.3917	267.227	-15.4631	12785	5.92811
13.4	267.367	-15.4608	12785	5.88395
13.4083	267.542	-15.4585	12784.9	5.83904
13.4167	267.72	-15.4561	12784.9	5.79501
13.425	267.933	-15.4537	12784.8	5.74577
13.4333	268.112	-15.4514	12784.8	5.68653
13.4417	268.255	-15.449	12784.8	5.62163
13.45	268.431	-15.4467	12784.7	5.54887
13.4583	268.613	-15.4443	12784.7	5.4646
13.4667	268.791	-15.442	12784.6	5.37093
13.475	269.004	-15.4397	12784.6	5.26905
13.4833	269.145	-15.4373	12784.5	5.15787
13.4917	269.325	-15.435	12784.5	5.03418
13.5	269.541	-15.4326	12784.5	4.90309
13.5083	269.72	-15.4303	12784.4	4.76852
13.5167	269.859	-15.4281	12784.4	4.63156
13.525	270.072	-15.4258	12784.4	4.49138
13.5333	270.251	-15.4235	12784.3	4.35412
13.5417	270.428	-15.4212	12784.3	4.21225
13.55	270.568	-15.4189	12784.3	4.06843
13.5583	270.747	-15.4167	12784.3	3.9235
13.5667	270.962	-15.4145	12784.2	3.77756
13.575	271.101	-15.4124	12784.2	3.63407
13.5833	271.314	-15.4102	12784.2	3.49063
13.5917	271.457	-15.4081	12784.2	3.35412
13.6	271.635	-15.4059	12784.2	3.22285
13.6083	271.849	-15.4038	12784.2	3.09941
13.6167	271.99	-15.4017	12784.2	2.98798
13.625	272.203	-15.3996	12784.1	2.88647
13.6333	272.346	-15.3975	12784.1	2.80071
13.6417	272.556	-15.3955	12784.1	2.73209
13.65	272.698	-15.3934	12784.1	2.68074
13.6583	272.876	-15.3914	12784.1	2.64709
13.6667	273.054	-15.3894	12784.1	2.62586
13.675	273.231	-15.3875	12784.1	2.61959
13.6833	273.444	-15.3855	12784.1	2.63146
13.6917	273.584	-15.3836	12784	2.65457
13.7	273.793	-15.3818	12784	2.68712
13.7083	273.934	-15.3799	12784	2.72985
13.7167	274.145	-15.3781	12784	2.77749
13.725	274.287	-15.3764	12784	2.83008
13.7333	274.497	-15.3746	12783.9	2.88278
13.7417	274.674	-15.3728	12783.9	2.9391
13.75	274.851	-15.3711	12783.9	3.00077
13.7583	274.991	-15.3694	12783.8	3.0621
13.7667	275.166	-15.3677	12783.8	3.12335
13.775	275.341	-15.366	12783.8	3.18556
13.7833	275.521	-15.3643	12783.7	3.24983
13.7917	275.732	-15.3625	12783.7	3.31262
13.8	275.872	-15.3608	12783.7	3.37557
13.8083	276.049	-15.359	12783.6	3.43473
13.8167	276.227	-15.3572	12783.6	3.49322
13.825	276.403	-15.3555	12783.6	3.54624
13.8333	276.578	-15.3536	12783.5	3.5938
13.8417	276.755	-15.3517	12783.5	3.63908
13.85	276.966	-15.3498	12783.4	3.67572
13.8583	277.108	-15.3478	12783.4	3.70451
13.8667	277.282	-15.3458	12783.4	3.72554
13.875	277.459	-15.3437	12783.3	3.73879
13.8833	277.669	-15.3416	12783.3	3.74075
13.8917	277.844	-15.3394	12783.3	3.73935
13.9	277.984	-15.3372	12783.2	3.72983
13.9083	278.161	-15.3349	12783.2	3.71508
13.9167	278.371	-15.3326	12783.1	3.69539
13.925	278.511	-15.3302	12783.1	3.67188
13.9333	278.722	-15.3278	12783.1	3.6476
13.9417	278.862	-15.3253	12783.1	3.62127
13.95	279.072	-15.3228	12783	3.59346
13.9583	279.246	-15.3203	12783	3.56869
13.9667	279.423	-15.3178	12783	3.54768
13.975	279.563	-15.3153	12783	3.52825
13.9833	279.742	-15.3128	12782.9	3.50891
13.9917	279.917	-15.3102	12782.9	3.49159
14	280.095	-15.3077	12782.9	3.47531
14.0083	280.27	-15.3051	12782.9	3.46038
14.0167	280.444	-15.3026	12782.8	3.44453
14.025	280.659	-15.2999	12782.8	3.42827
14.0333	280.837	-15.2974	12782.8	3.41136
14.0417	281.013	-15.2948	12782.8	3.39318
14.05	281.153	-15.2922	12782.7	3.37187
14.0583	281.33	-15.2896	12782.7	3.34844
14.0667	281.542	-15.287	12782.7	3.3257
14.075	281.681	-15.2843	12782.7	3.30146
14.0833	281.858	-15.2817	12782.6	3.27736
14.0917	282.075	-15.2791	12782.6	3.24969
14.1	282.22	-15.2764	12782.6	3.2205
14.1083	282.433	-15.2738	12782.6	3.19052
14.1167	282.575	-15.2712	12782.5	3.16008
14.125	282.786	-15.2685	12782.5	3.12824
14.1333	282.93	-15.2658	12782.5	3.09821
14.1417	283.108	-15.2631	12782.5	3.06763
14.15	283.319	-15.2605	12782.4	3.03707
14.1583	283.498	-15.2578	12782.4	3.00989
14.1667	283.675	-15.2552	12782.4	2.98984
14.175	283.815	-15.2525	12782.4	2.97935
14.1833	284.027	-15.2499	12782.3	2.97964
14.1917	284.169	-15.2473	12782.3	2.98841
14.2	284.381	-15.2446	12782.3	3.00678
14.2083	284.561	-15.242	12782.3	3.03219
14.2167	284.74	-15.2393	12782.2	3.06272
14.225	284.923	-15.2367	12782.2	3.10159
14.2333	285.066	-15.2341	12782.2	3.15265
14.2417	285.244	-15.2314	12782.2	3.21039
14.25	285.42	-15.2288	12782.1	3.26789
14.2583	285.599	-15.2261	12782.1	3.32333
14.2667	285.778	-15.2235	12782.1	3.38159
14.275	285.994	-15.2208	12782	3.44125
14.2833	286.175	-15.2182	12782	3.50207
14.2917	286.318	-15.2156	12782	3.56704
14.3	286.531	-15.213	12781.9	3.63443
14.3083	286.673	-15.2104	12781.9	3.70193
14.3167	286.888	-15.2077	12781.9	3.76345
14.325	287.032	-15.205	12781.8	3.82374
14.3333	287.25	-15.2024	12781.8	3.8875
14.3417	287.395	-15.1996	12781.8	3.95343
14.35	287.573	-15.1969	12781.7	4.01479
14.3583	287.787	-15.1941	12781.7	4.07417
14.3667	287.927	-15.1913	12781.6	4.12612
14.375	288.105	-15.1885	12781.6	4.17594
14.3833	288.321	-15.1856	12781.6	4.22504
14.3917	288.463	-15.1827	12781.5	4.27544
14.4	288.639	-15.1798	12781.5	4.32809
14.4083	288.816	-15.1769	12781.4	4.37763
14.4167	288.995	-15.174	12781.4	4.42663
14.425	289.177	-15.1709	12781.3	4.47205
14.4333	289.393	-15.168	12781.3	4.51883
14.4417	289.571	-15.1649	12781.3	4.56764
14.45	289.714	-15.1618	12781.2	4.61736
14.4583	289.896	-15.1588	12781.2	4.66716
14.4667	290.11	-15.1557	12781.1	4.71479
14.475	290.254	-15.1526	12781.1	4.75748
14.4833	290.433	-15.1496	12781.1	4.79311
14.4917	290.613	-15.1466	12781	4.82413
14.5	290.79	-15.1435	12781	4.84795
14.5083	291.002	-15.1405	12780.9	4.86497
14.5167	291.141	-15.1375	12780.9	4.87466
14.525	291.356	-15.1346	12780.8	4.87476
14.5333	291.533	-15.1316	12780.8	4.86846
14.5417	291.711	-15.1287	12780.7	4.85153
14.55	291.888	-15.1258	12780.7	4.83002
14.5583	292.029	-15.123	12780.7	4.80438
14.5667	292.205	-15.1201	12780.6	4.77776
14.575	292.38	-15.1173	12780.6	4.74837
14.5833	292.558	-15.1145	12780.5	4.71868
14.5917	292.734	-15.1118	12780.5	4.68949
14.6	292.945	-15.1091	12780.5	4.66236
14.6083	293.123	-15.1066	12780.4	4.63567
14.6167	293.3	-15.104	12780.4	4.60734
14.625	293.478	-15.1015	12780.4	4.58065
14.6333	293.619	-15.0991	12780.3	4.55223
14.6417	293.798	-15.0966	12780.3	4.52303
14.65	294.011	-15.0942	12780.3	4.49447
14.6583	294.189	-15.0918	12780.2	4.47095
14.6667	294.366	-15.0894	12780.2	4.45318
14.675	294.544	-15.087	12780.2	4.43684
14.6833	294.686	-15.0846	12780.1	4.42262
14.6917	294.864	-15.0823	12780.1	4.41338
14.7	295.078	-15.0799	12780.1	4.4113
14.7083	295.258	-15.0776	12780	4.41595
14.7167	295.402	-15.0752	12780	4.42994
14.725	295.581	-15.0728	12780	4.45403
14.7333	295.757	-15.0704	12779.9	4.48552
14.7417	295.94	-15.068	12779.9	4.52085
14.75	296.153	-15.0656	12779.9	4.56362
14.7583	296.295	-15.0631	12779.8	4.60956
14.7667	296.473	-15.0606	12779.8	4.65683
14.775	296.649	-15.0582	12779.7	4.70618
14.7833	296.866	-15.0556	12779.7	4.75268
14.7917	297.006	-15.0531	12779.6	4.79444
14.8	297.217	-15.0505	12779.6	4.82987
14.8083	297.394	-15.0478	12779.6	4.85427
14.8167	297.538	-15.0452	12779.5	4.87032
14.825	297.751	-15.0425	12779.5	4.88111
14.8333	297.929	-15.0398	12779.4	4.88306
14.8417	298.071	-15.0372	12779.4	4.88175
14.85	298.284	-15.0345	12779.3	4.87648
14.8583	298.428	-15.0318	12779.3	4.86705
14.8667	298.639	-15.0291	12779.2	4.85215
14.875	298.782	-15.0263	12779.2	4.8366
14.8833	298.995	-15.0237	12779.2	4.82203
14.8917	299.171	-15.021	12779.1	4.80953
14.9	299.347	-15.0183	12779.1	4.79758
14.9083	299.486	-15.0157	12779	4.78662
14.9167	299.698	-15.013	12779	4.77625
14.925	299.837	-15.0104	12779	4.76474
14.9333	300.011	-15.0078	12778.9	4.75623
14.9417	300.19	-15.0052	12778.9	4.74921
14.95	300.365	-15.0027	12778.8	4.74486
14.9583	300.574	-15.0001	12778.8	4.74082
14.9667	300.713	-14.9975	12778.8	4.73714
14.975	300.925	-14.995	12778.7	4.73568
14.9833	301.067	-14.9926	12778.7	4.7384
14.9917	301.244	-14.9901	12778.7	4.74211
15	301.457	-14.9876	12778.6	4.74552
15.0083	301.6	-14.9852	12778.6	4.74444
15.0167	301.778	-14.9829	12778.5	4.74048
15.025	301.991	-14.9805	12778.5	4.73398
15.0333	302.134	-14.9782	12778.5	4.72648
15.0417	302.346	-14.9759	12778.4	4.71979
15.05	302.523	-14.9736	12778.4	4.71422
15.0583	302.699	-14.9713	12778.3	4.70544
15.0667	302.839	-14.9691	12778.3	4.68973
15.075	303.05	-14.9668	12778.3	4.67043
15.0833	303.227	-14.9646	12778.2	4.65044
15.0917	303.368	-14.9624	12778.2	4.63188
15.1	303.547	-14.9602	12778.2	4.61244
15.1083	303.724	-14.9581	12778.1	4.59167
15.1167	303.901	-14.956	12778.1	4.57197
15.125	304.078	-14.9539	12778	4.55191
15.1333	304.254	-14.9519	12778	4.53246
15.1417	304.432	-14.9498	12778	4.51539
15.15	304.645	-14.9478	12777.9	4.50356
15.1583	304.787	-14.9458	12777.9	4.49648
15.1667	304.997	-14.9438	12777.9	4.4933
15.175	305.137	-14.9418	12777.8	4.4922
15.1833	305.315	-14.9398	12777.8	4.49683
15.1917	305.527	-14.9378	12777.8	4.50491
15.2	305.703	-14.9359	12777.7	4.51586
15.2083	305.881	-14.9339	12777.7	4.52555
15.2167	306.022	-14.932	12777.6	4.53522
15.225	306.2	-14.9301	12777.6	4.53961
15.2333	306.412	-14.9282	12777.6	4.54049
15.2417	306.554	-14.9263	12777.5	4.54101
15.25	306.731	-14.9245	12777.5	4.5368
15.2583	306.909	-14.9226	12777.4	4.52863
15.2667	307.086	-14.9208	12777.4	4.51709
15.275	307.261	-14.9191	12777.4	4.50375
15.2833	307.439	-14.9173	12777.3	4.48693
15.2917	307.616	-14.9156	12777.3	4.47077
15.3	307.793	-14.9139	12777.3	4.45945
15.3083	308.005	-14.9121	12777.2	4.45484
15.3167	308.182	-14.9105	12777.2	4.45613
15.325	308.323	-14.9088	12777.1	4.46103
15.3333	308.499	-14.9071	12777.1	4.47462
15.3417	308.714	-14.9054	12777.1	4.49438
15.35	308.855	-14.9037	12777	4.52007
15.3583	309.07	-14.9021	12777	4.55069
15.3667	309.209	-14.9004	12777	4.58563
15.375	309.386	-14.8988	12776.9	4.62585
15.3833	309.6	-14.8971	12776.9	4.666
15.3917	309.777	-14.8955	12776.8	4.70675
15.4	309.922	-14.8939	12776.8	4.74499
15.4083	310.097	-14.8922	12776.8	4.78274
15.4167	310.31	-14.8905	12776.7	4.81458
15.425	310.488	-14.8888	12776.7	4.83969
15.4333	310.664	-14.8871	12776.6	4.85646
15.4417	310.806	-14.8853	12776.6	4.86595
15.45	310.982	-14.8835	12776.5	4.87148
15.4583	311.161	-14.8816	12776.5	4.87309
15.4667	311.373	-14.8797	12776.5	4.87263
15.475	311.514	-14.8778	12776.4	4.87001
15.4833	311.688	-14.8758	12776.4	4.86438
15.4917	311.904	-14.8738	12776.3	4.8541
15.5	312.048	-14.8718	12776.3	4.84302
15.5083	312.227	-14.8698	12776.2	4.8378
15.5167	312.403	-14.8678	12776.2	4.83882
15.525	312.581	-14.8657	12776.2	4.84219
15.5333	312.76	-14.8636	12776.1	4.84658
15.5417	312.973	-14.8615	12776.1	4.851
15.55	313.155	-14.8594	12776	4.85508
15.5583	313.297	-14.8572	12776	4.85535
15.5667	313.513	-14.8551	12776	4.85607
15.575	313.69	-14.8529	12775.9	4.85757
15.5833	313.87	-14.8506	12775.9	4.85604
15.5917	314.013	-14.8484	12775.8	4.85438
15.6	314.192	-14.8461	12775.8	4.85138
15.6083	314.369	-14.8437	12775.8	4.84814
15.6167	314.547	-14.8414	12775.7	4.84547
15.625	314.728	-14.839	12775.7	4.84385
15.6333	314.938	-14.8366	12775.6	4.84351
15.6417	315.08	-14.8342	12775.6	4.8475
15.65	315.255	-14.8318	12775.6	4.85433
15.6583	315.431	-14.8294	12775.5	4.86193
15.6667	315.606	-14.827	12775.5	4.87641
15.675	315.78	-14.8245	12775.4	4.88523
15.6833	315.953	-14.822	12775.4	4.89374
15.6917	316.13	-14.8194	12775.4	4.90167
15.7	316.344	-14.8169	12775.3	4.90885
15.7083	316.482	-14.8142	12775.3	4.91667
15.7167	316.693	-14.8116	12775.2	4.92075
15.725	316.834	-14.8089	12775.2	4.92113
15.7333	317.044	-14.8062	12775.2	4.91915
15.7417	317.187	-14.8034	12775.1	4.91337
15.75	317.363	-14.8007	12775.1	4.90388
15.7583	317.539	-14.7979	12775	4.89678
15.7667	317.751	-14.7951	12775	4.88722
15.775	317.926	-14.7923	12775	4.87815
15.7833	318.068	-14.7895	12774.9	4.87364
15.7917	318.244	-14.7868	12774.9	4.87294
15.8	318.422	-14.7839	12774.8	4.87771
15.8083	318.595	-14.7811	12774.8	4.88489
15.8167	318.772	-14.7783	12774.7	4.895
15.825	318.984	-14.7754	12774.7	4.90825
15.8333	319.125	-14.7725	12774.7	4.92274
15.8417	319.303	-14.7696	12774.6	4.94007
15.85	319.48	-14.7666	12774.6	4.95585
15.8583	319.692	-14.7637	12774.5	4.96861
15.8667	319.832	-14.7607	12774.5	4.97306
15.875	320.007	-14.7577	12774.5	4.96827
15.8833	320.218	-14.7547	12774.4	4.9549
15.8917	320.393	-14.7517	12774.4	4.93549
15.9	320.537	-14.7487	12774.3	4.907
15.9083	320.747	-14.7457	12774.3	4.87338
15.9167	320.887	-14.7426	12774.2	4.8335
15.925	321.097	-14.7395	12774.2	4.7922
15.9333	321.275	-14.7364	12774.2	4.75077
15.9417	321.452	-14.7332	12774.1	4.71027
15.95	321.592	-14.73	12774.1	4.67157
15.9583	321.769	-14.7268	12774.1	4.63411
15.9667	321.983	-14.7236	12774	4.59719
15.975	322.125	-14.7204	12774	4.56001
15.9833	322.303	-14.7172	12773.9	4.52678
15.9917	322.481	-14.7139	12773.9	4.49162
16	322.659	-14.7106	12773.9	4.45164
16.0083	322.836	-14.7074	12773.8	4.4075
16.0167	323.01	-14.7042	12773.8	4.35951
16.025	323.224	-14.701	12773.8	4.30846
16.0333	323.368	-14.6978	12773.7	4.25702
16.0417	323.543	-14.6946	12773.7	4.20917
16.05	323.719	-14.6915	12773.7	4.16302
16.0583	323.897	-14.6884	12773.7	4.12322
16.0667	324.107	-14.6853	12773.6	4.08744
16.075	324.282	-14.6822	12773.6	4.06091
16.0833	324.423	-14.6792	12773.6	4.04553
16.0917	324.635	-14.6762	12773.5	4.04056
16.1	324.78	-14.6733	12773.5	4.04054
16.1083	324.957	-14.6704	12773.5	4.05027
16.1167	325.168	-14.6676	12773.4	4.06896
16.125	325.311	-14.6649	12773.4	4.09215
16.1333	325.488	-14.6621	12773.4	4.11477
16.1417	325.665	-14.6595	12773.3	4.13566
16.15	325.879	-14.6569	12773.3	4.15575
16.1583	326.055	-14.6543	12773.3	4.17349
16.1667	326.231	-14.6518	12773.2	4.18561
16.175	326.408	-14.6493	12773.2	4.19478
16.1833	326.548	-14.6468	12773.2	4.20381
16.1917	326.725	-14.6444	12773.1	4.21016
16.2	326.901	-14.642	12773.1	4.21288
16.2083	327.078	-14.6396	12773.1	4.21458
16.2167	327.292	-14.6372	12773	4.21481
16.225	327.435	-14.6349	12773	4.21601
16.2333	327.611	-14.6326	12772.9	4.21987
16.2417	327.79	-14.6304	12772.9	4.22421
16.25	327.967	-14.6281	12772.9	4.23428
16.2583	328.144	-14.6258	12772.8	4.24894
16.2667	328.324	-14.6236	12772.8	4.26908
16.275	328.537	-14.6214	12772.8	4.29571
16.2833	328.678	-14.6192	12772.7	4.32854
16.2917	328.854	-14.617	12772.7	4.36596
16.3	329.069	-14.6148	12772.6	4.41027
16.3083	329.244	-14.6127	12772.6	4.46065
16.3167	329.386	-14.6106	12772.6	4.51718
16.325	329.563	-14.6085	12772.5	4.58255
16.3333	329.776	-14.6064	12772.5	4.64908
16.3417	329.919	-14.6044	12772.4	4.71328
16.35	330.092	-14.6023	12772.4	4.77541
16.3583	330.303	-14.6004	12772.4	4.83353
16.3667	330.445	-14.5984	12772.3	4.88514
[truncated: 3,911 more rows]
