# Supplementary material for: Tailoring the thermal and thermomechanical characteristics of novel MAX phase boron composites in high-temperature applications
Source: Nanoscale Adv. 2025 Mar 26;7(10):3077–87. doi: 10.1039/d5na00063g (PMC11974559; doi:10.1039/d5na00063g)
Supplement: NA-007-D5NA00063G-s001 [file NA-007-D5NA00063G-s001.zip › 209(B)-Ti4AlB2C-(1050 C).xlsx]

## Sheet: 209b
Module	TG/DTA
Channel	1
Data Name	209b
Measurement Time	3/12/2024 2:27:10 PM
Sample Name	Papia
Sample Weight	3.741	mg
Reference Name
Reference Weight	0	mg
Temperature Program		Cel	Cel	Cel/min	min	s	Gas1	Gas2	Store
	1	20	1000	20	0	0.5	On	Off	On
	Temperature Program Mode	Ramp
Operator Name	Service
Organization Name	PP&PDC, BCSIR
Comment	Operator: Service
	Gas1: Argon
	Pan: Al
Read
209b DTA
No.	Time	Temp	DTA
	min	Cel	uV
1	6.225	115.752	-14.5005
2	13.6917	274.185	-15.7271
3	36.4167	737.589	-18.1949
209b DTG
No.	Time	Temp	DTG
	min	Cel	ug/min
1	5.89167	109.036	45.5636
2	16.8	340.032	6.08238
Y Difference
209b TG
No.	TG
	%
1	0.239778
2	2.55179
3	1.58882
4	0.430991
Time	Temp.	DTA	TG	DTG
min	Cel	uV	ug	ug/min
0.00833333	31.02	-0.0062762	3742.95	5.06335
0.0166667	31.0225	-0.00644333	3742.96	4.94629
0.025	31.02	-0.00661818	3742.96	4.82448
0.0333333	31.0225	-0.00679507	3742.96	4.70222
0.0416667	31.0225	-0.00697889	3742.97	4.57745
0.05	31.0238	-0.00717735	3742.97	4.44954
0.0583333	31.0225	-0.00737813	3742.98	4.32035
0.0666667	31.0213	-0.00758762	3742.98	4.19128
0.075	31.0238	-0.00780072	3742.98	4.06304
0.0833333	31.0287	-0.00801638	3742.99	3.93568
0.0916667	31.0312	-0.00823641	3743	3.80774
0.1	31.0312	-0.00844513	3743	3.6813
0.108333	31.0337	-0.00864615	3743.01	3.55472
0.116667	31.0349	-0.00884615	3743.01	3.4277
0.125	31.0349	-0.00903767	3743.02	3.30007
0.133333	31.0349	-0.00922304	3743.03	3.17344
0.141667	31.0337	-0.00939044	3743.03	3.04653
0.15	31.0361	-0.00955269	3743.04	2.92063
0.158333	31.0361	-0.0097093	3743.05	2.79405
0.166667	31.0374	-0.00986283	3743.06	2.6669
0.175	31.0361	-0.0100097	3743.07	2.53938
0.183333	31.0374	-0.0101545	3743.08	2.41315
0.191667	31.0386	-0.0102996	3743.09	2.28682
0.2	31.0361	-0.0104503	3743.1	2.15962
0.208333	31.0349	-0.0106012	3743.11	2.03198
0.216667	31.0361	-0.0107435	3743.12	1.90525
0.225	31.0398	-0.0108998	3743.13	1.77619
0.233333	31.0398	-0.0110626	3743.14	1.64688
0.241667	31.0386	-0.0112389	3743.15	1.51481
0.25	31.0374	-0.0114315	3743.16	1.38058
0.258333	31.0386	-0.0116356	3743.18	1.24871
0.266667	31.0386	-0.0118497	3743.19	1.11397
0.275	31.0349	-0.0120808	3743.2	0.977951
0.283333	31.0337	-0.0123206	3743.22	0.840763
0.291667	31.0349	-0.0125796	3743.23	0.70418
0.3	31.0361	-0.0128626	3743.25	0.566052
0.308333	31.0349	-0.0131711	3743.26	0.430729
0.316667	31.0312	-0.0135021	3743.28	0.292111
0.325	31.0287	-0.0138733	3743.3	0.153394
0.333333	31.0299	-0.0142705	3743.31	0.0148187
0.341667	31.0324	-0.0147388	3743.33	-0.124335
0.35	31.0337	-0.0152625	3743.35	-0.266094
0.358333	31.0337	-0.0158653	3743.37	-0.406078
0.366667	31.0374	-0.0165267	3743.39	-0.54518
0.375	31.0411	-0.0172841	3743.4	-0.684248
0.383333	31.0423	-0.0181316	3743.42	-0.823407
0.391667	31.0448	-0.0190556	3743.44	-0.962635
0.4	31.0497	-0.0200769	3743.46	-1.09958
0.408333	31.0584	-0.0211968	3743.49	-1.23406
0.416667	31.0584	-0.0224215	3743.51	-1.36575
0.425	31.0597	-0.023775	3743.53	-1.49547
0.433333	31.0597	-0.0252443	3743.55	-1.62152
0.441667	31.0609	-0.0267942	3743.58	-1.74814
0.45	31.0621	-0.0284772	3743.6	-1.87079
0.458333	31.0658	-0.0302961	3743.62	-1.99467
0.466667	31.0646	-0.03229	3743.65	-2.11775
0.475	31.0708	-0.0343883	3743.67	-2.24179
0.483333	31.0708	-0.0366435	3743.7	-2.36066
0.491667	31.0708	-0.0391028	3743.73	-2.47545
0.5	31.0745	-0.0417002	3743.75	-2.58931
0.508333	31.0807	-0.0444951	3743.78	-2.70061
0.516667	31.0869	-0.0474204	3743.81	-2.80947
0.525	31.0918	-0.0505575	3743.84	-2.91548
0.533333	31.098	-0.0538339	3743.86	-3.01923
0.541667	31.0993	-0.0573338	3743.89	-3.12117
0.55	31.1092	-0.0609669	3743.92	-3.21974
0.558333	31.1129	-0.0648059	3743.95	-3.31533
0.566667	31.1203	-0.0688367	3743.98	-3.41042
0.575	31.1277	-0.0731245	3744.01	-3.5042
0.583333	31.1339	-0.0775481	3744.05	-3.59139
0.591667	31.1463	-0.0822338	3744.08	-3.679
0.6	31.1537	-0.0870556	3744.11	-3.76502
0.608333	31.1637	-0.0922033	3744.14	-3.85342
0.616667	31.1686	-0.0974944	3744.18	-3.93597
0.625	31.1835	-0.102999	3744.21	-4.01703
0.633333	31.1909	-0.108751	3744.24	-4.09788
0.641667	31.1996	-0.114694	3744.28	-4.17956
0.65	31.2119	-0.120871	3744.31	-4.26019
0.658333	31.2268	-0.12731	3744.35	-4.33863
0.666667	31.2379	-0.134006	3744.38	-4.41739
0.675	31.2516	-0.140779	3744.42	-4.48939
0.683333	31.2602	-0.147816	3744.46	-4.55896
0.691667	31.28	-0.155022	3744.49	-4.6271
0.7	31.2961	-0.162591	3744.53	-4.69996
0.708333	31.3122	-0.170224	3744.57	-4.7707
0.716667	31.332	-0.178229	3744.61	-4.83502
0.725	31.3444	-0.186345	3744.65	-4.89617
0.733333	31.363	-0.194684	3744.68	-4.95378
0.741667	31.3902	-0.203293	3744.72	-5.01212
0.75	31.4088	-0.21219	3744.76	-5.06837
0.758333	31.4224	-0.221123	3744.8	-5.12592
0.766667	31.4435	-0.230464	3744.84	-5.17935
0.775	31.4571	-0.239829	3744.88	-5.22668
0.783333	31.4719	-0.249604	3744.93	-5.26918
0.791667	31.4893	-0.25948	3744.97	-5.30768
0.8	31.5091	-0.269634	3745.01	-5.34207
0.808333	31.5239	-0.28009	3745.05	-5.3727
0.816667	31.545	-0.290631	3745.09	-5.40102
0.825	31.5685	-0.301423	3745.13	-5.41568
0.833333	31.5908	-0.312437	3745.18	-5.42887
0.841667	31.6106	-0.323631	3745.22	-5.43899
0.85	31.6403	-0.335052	3745.26	-5.44783
0.858333	31.6626	-0.346829	3745.31	-5.45155
0.866667	31.6985	-0.358736	3745.35	-5.45675
0.875	31.7171	-0.370808	3745.39	-5.46027
0.883333	31.7555	-0.382984	3745.44	-5.46282
0.891667	31.7901	-0.395474	3745.48	-5.46506
0.9	31.8112	-0.408161	3745.52	-5.46776
0.908333	31.8421	-0.420939	3745.57	-5.47684
0.916667	31.8718	-0.433913	3745.61	-5.48889
0.925	31.8978	-0.447199	3745.66	-5.50099
0.933333	31.9238	-0.460563	3745.7	-5.51785
0.941667	31.9634	-0.474387	3745.75	-5.53505
0.95	31.9981	-0.488118	3745.79	-5.55126
0.958333	32.0254	-0.50231	3745.84	-5.56738
0.966667	32.0551	-0.516413	3745.88	-5.58449
0.975	32.0873	-0.530851	3745.93	-5.60219
0.983333	32.1219	-0.545435	3745.97	-5.62125
0.991667	32.1603	-0.560072	3746.02	-5.63908
1	32.1987	-0.575055	3746.06	-5.65626
1.00833	32.2333	-0.59034	3746.11	-5.67266
1.01667	32.2754	-0.605786	3746.15	-5.68956
1.025	32.3213	-0.621262	3746.2	-5.70494
1.03333	32.3522	-0.636728	3746.24	-5.71936
1.04167	32.3993	-0.652503	3746.29	-5.73302
1.05	32.4327	-0.668446	3746.33	-5.74688
1.05833	32.4834	-0.684713	3746.38	-5.75789
1.06667	32.5156	-0.70096	3746.43	-5.7688
1.075	32.5577	-0.717537	3746.47	-5.776
1.08333	32.6085	-0.734267	3746.52	-5.7799
1.09167	32.658	-0.750972	3746.56	-5.78577
1.1	32.7026	-0.768019	3746.61	-5.78733
1.10833	32.7447	-0.785071	3746.66	-5.78457
1.11667	32.7781	-0.802252	3746.7	-5.7791
1.125	32.8251	-0.819436	3746.75	-5.77342
1.13333	32.8747	-0.836914	3746.79	-5.764
1.14167	32.9316	-0.854381	3746.84	-5.7563
1.15	32.9725	-0.872149	3746.89	-5.74383
1.15833	33.0331	-0.890057	3746.93	-5.72848
1.16667	33.0789	-0.907934	3746.98	-5.71104
1.175	33.1173	-0.92594	3747.02	-5.69109
1.18333	33.1743	-0.94407	3747.07	-5.66684
1.19167	33.2288	-0.962315	3747.12	-5.64393
1.2	33.2733	-0.980847	3747.16	-5.62084
1.20833	33.3303	-0.999696	3747.21	-5.59481
1.21667	33.3835	-1.01846	3747.25	-5.56832
1.225	33.4392	-1.03718	3747.3	-5.54042
1.23333	33.4962	-1.05638	3747.34	-5.51127
1.24167	33.5494	-1.07554	3747.39	-5.48341
1.25	33.6126	-1.09481	3747.44	-5.45739
1.25833	33.6683	-1.11417	3747.48	-5.43079
1.26667	33.7277	-1.13367	3747.53	-5.40834
1.275	33.7847	-1.15307	3747.57	-5.38656
1.28333	33.8428	-1.17277	3747.62	-5.36876
1.29167	33.9134	-1.19278	3747.66	-5.35289
1.3	33.9617	-1.2129	3747.71	-5.33996
1.30833	34.0186	-1.23313	3747.75	-5.32971
1.31667	34.0917	-1.25325	3747.8	-5.32651
1.325	34.1548	-1.27369	3747.84	-5.32612
1.33333	34.213	-1.29424	3747.89	-5.32553
1.34167	34.2638	-1.31468	3747.93	-5.32935
1.35	34.3393	-1.33523	3747.98	-5.33504
1.35833	34.3925	-1.35589	3748.02	-5.33874
1.36667	34.4619	-1.37688	3748.07	-5.34212
1.375	34.5368	-1.39778	3748.11	-5.34441
1.38333	34.6056	-1.41898	3748.15	-5.34645
1.39167	34.6733	-1.44006	3748.2	-5.34772
1.4	34.7244	-1.46126	3748.24	-5.34662
1.40833	34.8051	-1.48234	3748.29	-5.34519
1.41667	34.8752	-1.5035	3748.33	-5.3476
1.425	34.9322	-1.52516	3748.37	-5.34784
1.43333	35.0047	-1.54648	3748.42	-5.34802
1.44167	35.0759	-1.56829	3748.46	-5.34575
1.45	35.1543	-1.59019	3748.5	-5.34804
1.45833	35.2267	-1.61193	3748.55	-5.34901
1.46667	35.292	-1.63375	3748.59	-5.35076
1.475	35.3491	-1.65565	3748.63	-5.35008
1.48333	35.4381	-1.67758	3748.68	-5.34995
1.49167	35.4999	-1.69958	3748.72	-5.3493
1.5	35.5747	-1.7214	3748.76	-5.34608
1.50833	35.6602	-1.74349	3748.8	-5.34527
1.51667	35.7196	-1.76586	3748.84	-5.34471
1.525	35.8063	-1.78829	3748.89	-5.34185
1.53333	35.8823	-1.81032	3748.93	-5.33556
1.54167	35.9583	-1.83263	3748.97	-5.32873
1.55	36.0355	-1.85497	3749.01	-5.32463
1.55833	36.1115	-1.87735	3749.05	-5.3218
1.56667	36.172	-1.89958	3749.09	-5.31736
1.575	36.2659	-1.92231	3749.13	-5.31118
1.58333	36.3276	-1.94488	3749.17	-5.30404
1.59167	36.4107	-1.96729	3749.21	-5.29361
1.6	36.5069	-1.98998	3749.25	-5.28295
1.60833	36.5901	-2.01274	3749.29	-5.27258
1.61667	36.6578	-2.03555	3749.33	-5.26148
1.625	36.7539	-2.05841	3749.37	-5.2483
1.63333	36.8395	-2.08108	3749.41	-5.23505
1.64167	36.9071	-2.10381	3749.45	-5.21685
1.65	36.9891	-2.12707	3749.48	-5.1953
1.65833	37.0853	-2.14992	3749.52	-5.17836
1.66667	37.1506	-2.17303	3749.56	-5.15755
1.675	37.2325	-2.19643	3749.6	-5.137
1.68333	37.3169	-2.21941	3749.63	-5.11289
1.69167	37.4178	-2.24245	3749.67	-5.08857
1.7	37.5069	-2.26575	3749.71	-5.0608
1.70833	37.5959	-2.28886	3749.75	-5.03276
1.71667	37.666	-2.31201	3749.78	-5.00199
1.725	37.7563	-2.33566	3749.82	-4.97226
1.73333	37.8619	-2.35908	3749.85	-4.94456
1.74167	37.9356	-2.38227	3749.89	-4.91069
1.75	38.027	-2.40571	3749.93	-4.87438
1.75833	38.1386	-2.4294	3749.96	-4.83758
1.76667	38.2135	-2.4531	3750	-4.79709
1.775	38.3073	-2.47657	3750.03	-4.75658
1.78333	38.3999	-2.50005	3750.07	-4.71654
1.79167	38.4914	-2.52331	3750.1	-4.67442
1.8	38.584	-2.54704	3750.14	-4.63259
1.80833	38.6968	-2.57077	3750.17	-4.58882
1.81667	38.7764	-2.59403	3750.2	-4.54533
1.825	38.8714	-2.61753	3750.24	-4.50299
1.83333	38.9699	-2.64104	3750.27	-4.46284
1.84167	39.0851	-2.66432	3750.3	-4.41836
1.85	39.1813	-2.68784	3750.33	-4.37378
1.85833	39.2775	-2.71136	3750.37	-4.33046
1.86667	39.3737	-2.73486	3750.4	-4.2882
1.875	39.4521	-2.75837	3750.43	-4.24843
1.88333	39.5709	-2.78186	3750.46	-4.20851
1.89167	39.6718	-2.80537	3750.49	-4.16974
1.9	39.749	-2.8291	3750.53	-4.12707
1.90833	39.8499	-2.85282	3750.56	-4.08341
1.91667	39.9509	-2.87629	3750.59	-4.03815
1.925	40.0518	-2.89952	3750.62	-3.99312
1.93333	40.1551	-2.92275	3750.65	-3.94734
1.94167	40.2573	-2.94596	3750.68	-3.90136
1.95	40.3594	-2.96917	3750.71	-3.8519
1.95833	40.4639	-2.99261	3750.74	-3.79582
1.96667	40.5637	-3.01583	3750.77	-3.73575
1.975	40.6824	-3.03903	3750.79	-3.67157
1.98333	40.7834	-3.06246	3750.82	-3.60601
1.99167	40.8855	-3.0859	3750.85	-3.53911
2	40.9674	-3.10956	3750.88	-3.47419
2.00833	41.0719	-3.13323	3750.91	-3.40871
2.01667	41.1788	-3.15663	3750.93	-3.34441
2.025	41.2869	-3.18024	3750.96	-3.28162
2.03333	41.3926	-3.20383	3750.99	-3.22088
2.04167	41.4995	-3.22718	3751.02	-3.16727
2.05	41.6099	-3.25052	3751.04	-3.11721
2.05833	41.7215	-3.27383	3751.07	-3.07015
2.06667	41.8344	-3.29713	3751.09	-3.02896
2.075	41.946	-3.32042	3751.12	-2.99004
2.08333	42.0802	-3.34393	3751.15	-2.95262
2.09167	42.1918	-3.3672	3751.17	-2.91855
2.1	42.2809	-3.39046	3751.2	-2.88602
2.10833	42.4127	-3.41371	3751.22	-2.85201
2.11667	42.5267	-3.43694	3751.24	-2.81954
2.125	42.617	-3.46039	3751.27	-2.78334
2.13333	42.7262	-3.4838	3751.29	-2.74769
2.14167	42.8569	-3.50696	3751.32	-2.71323
2.15	42.9709	-3.53031	3751.34	-2.67634
2.15833	43.0837	-3.55342	3751.36	-2.64104
2.16667	43.1917	-3.57651	3751.39	-2.60795
2.175	43.2832	-3.59935	3751.41	-2.57583
2.18333	43.3984	-3.62263	3751.43	-2.544
2.19167	43.5088	-3.64545	3751.45	-2.51715
2.2	43.624	-3.6685	3751.47	-2.49624
2.20833	43.763	-3.69179	3751.5	-2.48095
2.21667	43.8817	-3.71507	3751.52	-2.46954
2.225	43.9755	-3.73788	3751.54	-2.46113
2.23333	44.1192	-3.7609	3751.56	-2.45685
2.24167	44.2142	-3.78392	3751.58	-2.45329
2.25	44.3556	-3.80669	3751.6	-2.44847
2.25833	44.4482	-3.82967	3751.62	-2.44415
2.26667	44.5907	-3.85284	3751.64	-2.44214
2.275	44.6881	-3.87578	3751.66	-2.44151
2.28333	44.833	-3.8987	3751.68	-2.43807
2.29167	44.9517	-3.9216	3751.7	-2.43367
2.3	45.0693	-3.94448	3751.72	-2.42583
2.30833	45.1679	-3.96756	3751.74	-2.41878
2.31667	45.3092	-3.99016	3751.75	-2.41207
2.325	45.4279	-4.01297	3751.77	-2.40336
2.33333	45.5265	-4.03574	3751.79	-2.39417
2.34167	45.6465	-4.05849	3751.81	-2.3847
2.35	45.7901	-4.08099	3751.82	-2.37319
2.35833	45.8887	-4.10368	3751.84	-2.36166
2.36667	46.011	-4.1261	3751.86	-2.35028
2.375	46.1583	-4.14847	3751.87	-2.33775
2.38333	46.2842	-4.17079	3751.89	-2.31966
2.39167	46.4053	-4.19355	3751.91	-2.29909
2.4	46.5027	-4.21606	3751.92	-2.27738
2.40833	46.6321	-4.23833	3751.94	-2.25746
2.41667	46.7818	-4.26102	3751.95	-2.23735
2.425	46.8839	-4.28347	3751.97	-2.21801
2.43333	47.0098	-4.30589	3751.98	-2.19545
2.44167	47.1309	-4.32852	3752	-2.16925
2.45	47.2544	-4.35112	3752.01	-2.14231
2.45833	47.3803	-4.37347	3752.03	-2.11635
2.46667	47.5068	-4.39558	3752.04	-2.09349
2.475	47.6522	-4.41767	3752.06	-2.07596
2.48333	47.775	-4.43996	3752.07	-2.05967
2.49167	47.8685	-4.46224	3752.09	-2.04289
2.5	48.0105	-4.48425	3752.1	-2.02695
2.50833	48.1108	-4.50646	3752.12	-2.00323
2.51667	48.2562	-4.52885	3752.13	-1.98043
2.525	48.3812	-4.55102	3752.14	-1.96069
2.53333	48.5052	-4.5734	3752.16	-1.94152
2.54167	48.628	-4.59554	3752.17	-1.92098
2.55	48.7261	-4.61767	3752.18	-1.89821
2.55833	48.8477	-4.63955	3752.2	-1.87104
2.56667	48.9728	-4.66164	3752.21	-1.83896
2.575	49.0979	-4.68371	3752.22	-1.807
2.58333	49.223	-4.70555	3752.23	-1.77369
2.59167	49.3447	-4.72783	3752.25	-1.74012
2.6	49.4957	-4.74986	3752.26	-1.70816
2.60833	49.5982	-4.77167	3752.27	-1.67169
2.61667	49.7492	-4.79366	3752.28	-1.63369
2.625	49.8484	-4.81562	3752.3	-1.5977
2.63333	49.9735	-4.83757	3752.31	-1.56079
2.64167	50.103	-4.85971	3752.32	-1.52226
2.65	50.2552	-4.88159	3752.33	-1.48315
2.65833	50.3566	-4.90344	3752.34	-1.44353
2.66667	50.485	-4.92548	3752.35	-1.40235
2.675	50.6405	-4.94749	3752.37	-1.36602
2.68333	50.769	-4.96905	3752.38	-1.32769
2.69167	50.8693	-4.99101	3752.39	-1.29127
2.7	51.0214	-5.0127	3752.4	-1.25363
2.70833	51.1499	-5.03436	3752.41	-1.21227
2.71667	51.2547	-5.05621	3752.42	-1.1723
2.725	51.409	-5.07781	3752.43	-1.13143
2.73333	51.5127	-5.09915	3752.44	-1.09251
2.74167	51.6457	-5.12088	3752.45	-1.05502
2.75	51.8034	-5.14256	3752.46	-1.01993
2.75833	51.9341	-5.16398	3752.46	-0.988097
2.76667	52.0412	-5.18539	3752.47	-0.959887
2.775	52.1956	-5.20678	3752.48	-0.934656
2.78333	52.3308	-5.22817	3752.49	-0.913903
2.79167	52.4356	-5.24933	3752.5	-0.903134
2.8	52.5911	-5.27071	3752.51	-0.895415
2.80833	52.6959	-5.29209	3752.51	-0.894901
2.81667	52.8289	-5.3137	3752.52	-0.897468
2.825	52.9844	-5.3351	3752.53	-0.902006
2.83333	53.1173	-5.35631	3752.53	-0.907736
2.84167	53.2537	-5.37774	3752.54	-0.912216
2.85	53.39	-5.39918	3752.55	-0.915181
2.85833	53.5038	-5.42062	3752.55	-0.916698
2.86667	53.6683	-5.44205	3752.56	-0.917742
2.875	53.7799	-5.46347	3752.56	-0.91358
2.88333	53.914	-5.4849	3752.57	-0.907759
2.89167	54.0763	-5.50631	3752.57	-0.899454
2.9	54.2092	-5.52793	3752.58	-0.889536
2.90833	54.3174	-5.54933	3752.58	-0.879371
2.91667	54.4492	-5.57052	3752.59	-0.866912
2.925	54.6093	-5.59171	3752.59	-0.856523
2.93333	54.7152	-5.61309	3752.59	-0.846893
2.94167	54.8752	-5.63466	3752.6	-0.83866
2.95	55.0093	-5.65579	3752.6	-0.827133
2.95833	55.1152	-5.67732	3752.6	-0.817247
2.96667	55.282	-5.69864	3752.6	-0.807975
2.975	55.3947	-5.71993	3752.6	-0.795775
2.98333	55.5592	-5.74121	3752.61	-0.782587
2.99167	55.7	-5.76246	3752.61	-0.766599
3	55.815	-5.78367	3752.61	-0.750851
3.00833	55.9569	-5.80464	3752.61	-0.728972
3.01667	56.1226	-5.826	3752.61	-0.705651
3.025	56.2601	-5.84691	3752.6	-0.679384
3.03333	56.3716	-5.86781	3752.6	-0.649944
3.04167	56.5406	-5.88912	3752.6	-0.617156
3.05	56.6545	-5.90999	3752.6	-0.58073
3.05833	56.8212	-5.93124	3752.6	-0.546748
3.06667	56.9632	-5.95204	3752.59	-0.509581
3.075	57.0759	-5.97302	3752.59	-0.472557
3.08333	57.2179	-5.99398	3752.59	-0.436758
3.09167	57.361	-6.01512	3752.58	-0.40489
3.1	57.5345	-6.03581	3752.58	-0.37205
3.10833	57.6483	-6.05648	3752.57	-0.33958
3.11667	57.7869	-6.07755	3752.57	-0.308781
3.125	57.9582	-6.09838	3752.56	-0.279411
3.13333	58.0698	-6.11939	3752.56	-0.251717
3.14167	58.2399	-6.14016	3752.55	-0.221169
3.15	58.356	-6.1607	3752.55	-0.188496
3.15833	58.5228	-6.18162	3752.54	-0.153528
3.16667	58.6332	-6.20254	3752.53	-0.116268
3.175	58.7988	-6.22322	3752.53	-0.0757205
3.18333	58.9126	-6.24368	3752.52	-0.0328702
3.19167	59.0524	-6.26431	3752.51	0.0147797
3.2	59.227	-6.2849	3752.51	0.0648657
3.20833	59.3746	-6.30527	3752.5	0.120219
3.21667	59.5223	-6.3258	3752.49	0.176302
3.225	59.671	-6.34611	3752.48	0.236151
3.23333	59.7837	-6.36682	3752.47	0.302351
3.24167	59.9557	-6.38731	3752.46	0.373749
3.25	60.1025	-6.40799	3752.45	0.451749
3.25833	60.2178	-6.42824	3752.44	0.53382
3.26667	60.3613	-6.44887	3752.43	0.617658
3.275	60.5081	-6.46927	3752.42	0.702755
3.28333	60.6517	-6.48942	3752.41	0.796694
3.29167	60.7898	-6.50974	3752.4	0.893206
3.3	60.93	-6.52983	3752.39	0.995372
3.30833	61.0714	-6.54988	3752.38	1.10533
3.31667	61.2443	-6.57029	3752.37	1.2135
3.325	61.3879	-6.59026	3752.36	1.32332
3.33333	61.5303	-6.61018	3752.34	1.43047
3.34167	61.6402	-6.63027	3752.33	1.52988
3.35	61.8098	-6.65053	3752.32	1.62621
3.35833	61.9262	-6.67076	3752.31	1.72308
3.36667	62.073	-6.69078	3752.29	1.81386
3.375	62.248	-6.71078	3752.28	1.90052
3.38333	62.3611	-6.73096	3752.26	1.98101
3.39167	62.5047	-6.75093	3752.25	2.0545
3.4	62.6776	-6.77088	3752.24	2.12076
3.40833	62.795	-6.7908	3752.22	2.1838
3.41667	62.9397	-6.81048	3752.21	2.24435
3.425	63.0876	-6.83034	3752.19	2.30234
3.43333	63.2605	-6.84997	3752.17	2.35669
3.44167	63.4029	-6.86976	3752.16	2.40416
3.45	63.5182	-6.88954	3752.14	2.4479
3.45833	63.6628	-6.90928	3752.12	2.48818
3.46667	63.8401	-6.92919	3752.11	2.52346
3.475	63.9597	-6.94889	3752.09	2.55476
3.48333	64.1348	-6.96838	3752.07	2.58417
3.49167	64.2827	-6.98825	3752.05	2.6091
3.5	64.3979	-7.00812	3752.04	2.62984
3.50833	64.5426	-7.02778	3752.02	2.64814
3.51667	64.6916	-7.04723	3752	2.66351
3.525	64.8427	-7.06666	3751.98	2.68032
3.53333	64.9906	-7.08627	3751.96	2.69494
3.54167	65.1679	-7.10605	3751.94	2.70604
3.55	65.3158	-7.12542	3751.92	2.71612
3.55833	65.4332	-7.14496	3751.9	2.72339
3.56667	65.5833	-7.16429	3751.88	2.72704
3.575	65.7583	-7.18359	3751.86	2.73095
3.58333	65.9073	-7.20327	3751.84	2.73453
3.59167	66.0291	-7.22273	3751.82	2.7391
3.6	66.1781	-7.24218	3751.79	2.74621
3.60833	66.3249	-7.26162	3751.77	2.75037
3.61667	66.475	-7.28121	3751.75	2.75214
3.625	66.6577	-7.3004	3751.73	2.75771
3.63333	66.774	-7.31955	3751.7	2.75784
3.64167	66.9252	-7.33904	3751.68	2.75783
3.65	67.0807	-7.3585	3751.66	2.7582
3.65833	67.234	-7.37753	3751.63	2.75436
3.66667	67.4178	-7.3967	3751.61	2.74802
3.675	67.5363	-7.41583	3751.59	2.73888
3.68333	67.6842	-7.43513	3751.56	2.72607
3.69167	67.8376	-7.45422	3751.54	2.71257
3.7	68.0159	-7.47347	3751.51	2.7019
3.70833	68.1334	-7.49249	3751.49	2.69358
3.71667	68.2867	-7.5115	3751.46	2.68828
3.725	68.4661	-7.53047	3751.43	2.68439
3.73333	68.6151	-7.54959	3751.41	2.68265
3.74167	68.7315	-7.56848	3751.38	2.68485
3.75	68.9087	-7.58733	3751.36	2.69082
3.75833	69.0305	-7.60632	3751.33	2.70025
3.76667	69.2175	-7.62527	3751.3	2.71197
3.775	69.3393	-7.64416	3751.28	2.7257
3.78333	69.521	-7.66282	3751.25	2.73728
3.79167	69.6743	-7.68144	3751.23	2.74643
3.8	69.7982	-7.70022	3751.2	2.76
3.80833	69.9527	-7.71879	3751.17	2.77416
3.81667	70.1364	-7.73715	3751.15	2.79075
3.825	70.2637	-7.75566	3751.12	2.80676
3.83333	70.4507	-7.77415	3751.1	2.82335
3.84167	70.6051	-7.79281	3751.07	2.83881
3.85	70.7585	-7.81107	3751.04	2.85565
3.85833	70.9129	-7.82965	3751.02	2.87341
3.86667	71.0695	-7.84783	3750.99	2.8945
3.875	71.1924	-7.86595	3750.96	2.91644
3.88333	71.374	-7.88442	3750.94	2.93594
3.89167	71.5262	-7.90285	3750.91	2.95812
3.9	71.6491	-7.92087	3750.88	2.98703
3.90833	71.7968	-7.93922	3750.86	3.01887
3.91667	71.9729	-7.95717	3750.83	3.05268
3.925	72.1196	-7.97511	3750.8	3.09268
3.93333	72.2402	-7.99302	3750.78	3.13268
3.94167	72.4173	-8.01109	3750.75	3.17418
3.95	72.5347	-8.02915	3750.72	3.21584
3.95833	72.6824	-8.04719	3750.69	3.25947
3.96667	72.8669	-8.06522	3750.66	3.30609
3.975	73.0189	-8.08304	3750.64	3.35507
3.98333	73.1373	-8.10103	3750.61	3.39639
3.99167	73.3207	-8.11899	3750.58	3.43466
4	73.4454	-8.13674	3750.55	3.47124
4.00833	73.5995	-8.15447	3750.52	3.5075
4.01667	73.7525	-8.17252	3750.49	3.54307
4.025	73.9339	-8.1902	3750.46	3.5729
4.03333	74.0869	-8.20804	3750.43	3.60489
4.04167	74.2085	-8.22606	3750.4	3.63445
4.05	74.3877	-8.24386	3750.37	3.65926
4.05833	74.5072	-8.26165	3750.34	3.67991
4.06667	74.6602	-8.27961	3750.31	3.69559
4.075	74.8101	-8.29739	3750.27	3.70757
4.08333	74.9599	-8.31534	3750.24	3.71543
4.09167	75.1108	-8.33313	3750.21	3.71927
4.1	75.2911	-8.3509	3750.17	3.7188
4.10833	75.4137	-8.36866	3750.14	3.71541
4.11667	75.5626	-8.38642	3750.11	3.70193
4.125	75.7481	-8.40418	3750.07	3.68395
4.13333	75.9	-8.42193	3750.04	3.66351
4.14167	76.0562	-8.43967	3750	3.63616
4.15	76.2103	-8.45758	3749.97	3.61023
4.15833	76.3633	-8.47532	3749.93	3.58176
4.16667	76.5184	-8.49323	3749.89	3.55357
4.175	76.6452	-8.51114	3749.85	3.5294
4.18333	76.7983	-8.52887	3749.82	3.50959
4.19167	76.9827	-8.54677	3749.78	3.49518
4.2	77.1357	-8.56468	3749.74	3.48825
4.20833	77.2626	-8.5824	3749.7	3.48653
4.21667	77.4502	-8.59997	3749.66	3.49133
4.225	77.5717	-8.61755	3749.62	3.50351
4.23333	77.7531	-8.63533	3749.57	3.52269
4.24167	77.8788	-8.65294	3749.53	3.54846
4.25	78.0654	-8.67058	3749.49	3.57653
4.25833	78.2174	-8.68858	3749.45	3.60936
4.26667	78.3735	-8.70661	3749.4	3.64741
4.275	78.5286	-8.72431	3749.36	3.68945
4.28333	78.6879	-8.74222	3749.31	3.73464
4.29167	78.8389	-8.76015	3749.26	3.7852
4.3	78.9625	-8.77792	3749.22	3.84237
4.30833	79.1197	-8.79609	3749.17	3.90299
4.31667	79.3084	-8.81393	3749.12	3.96643
4.325	79.4321	-8.83217	3749.07	4.03676
4.33333	79.5903	-8.85027	3749.02	4.11291
4.34167	79.7738	-8.86843	3748.97	4.19476
4.35	79.931	-8.88662	3748.92	4.27999
4.35833	80.0546	-8.90468	3748.86	4.36715
4.36667	80.2401	-8.92281	3748.81	4.4597
4.375	80.3649	-8.94099	3748.75	4.5565
4.38333	80.5242	-8.95959	3748.7	4.65636
4.39167	80.7118	-8.97805	3748.64	4.76123
4.4	80.8396	-8.99638	3748.58	4.87225
4.40833	81.0241	-9.01494	3748.52	4.98452
4.41667	81.1824	-9.03355	3748.46	5.10101
4.425	81.3406	-9.05222	3748.4	5.21959
4.43333	81.4968	-9.07094	3748.34	5.33598
4.44167	81.6267	-9.08991	3748.28	5.45469
4.45	81.7861	-9.10857	3748.22	5.5755
4.45833	81.9464	-9.12766	3748.15	5.694
4.46667	82.1372	-9.14662	3748.09	5.81147
4.475	82.264	-9.16569	3748.02	5.93086
4.48333	82.418	-9.18484	3747.95	6.05095
4.49167	82.5774	-9.20387	3747.88	6.17435
4.5	82.7346	-9.2232	3747.81	6.29888
4.50833	82.9253	-9.24242	3747.74	6.42639
4.51667	83.0804	-9.26175	3747.67	6.55921
4.525	83.2372	-9.28159	3747.59	6.69558
4.53333	83.3588	-9.30153	3747.52	6.83553
4.54167	83.5386	-9.32157	3747.44	6.97808
4.55	83.6602	-9.34153	3747.36	7.12824
4.55833	83.8441	-9.36158	3747.28	7.27874
4.56667	83.9708	-9.38176	3747.2	7.43083
4.575	84.1282	-9.40227	3747.12	7.58566
4.58333	84.3132	-9.4227	3747.04	7.74372
4.59167	84.4388	-9.44329	3746.95	7.90618
4.6	84.5952	-9.46401	3746.86	8.07297
4.60833	84.7832	-9.48467	3746.77	8.24121
4.61667	84.9406	-9.50568	3746.68	8.41447
4.625	85.0989	-9.52665	3746.59	8.59691
4.63333	85.2573	-9.54798	3746.5	8.78214
4.64167	85.3799	-9.56951	3746.4	8.97015
4.65	85.5363	-9.59118	3746.31	9.1601
4.65833	85.7223	-9.61301	3746.21	9.35183
4.66667	85.8439	-9.63481	3746.11	9.54691
4.675	86.0268	-9.65723	3746.01	9.74376
4.68333	86.1841	-9.67981	3745.9	9.94417
4.69167	86.3067	-9.70211	3745.8	10.1484
4.7	86.4621	-9.72458	3745.69	10.3524
4.70833	86.6164	-9.74723	3745.58	10.5523
4.71667	86.7717	-9.77004	3745.47	10.7589
4.725	86.9617	-9.79325	3745.35	10.9664
4.73333	87.0854	-9.81688	3745.24	11.1681
4.74167	87.2417	-9.84023	3745.12	11.371
4.75	87.4011	-9.86423	3745	11.5759
4.75833	87.5891	-9.88821	3744.88	11.7784
4.76667	87.7455	-9.91213	3744.76	11.9841
4.775	87.8712	-9.93644	3744.63	12.1948
4.78333	88.0275	-9.96093	3744.5	12.4098
4.79167	88.1828	-9.9856	3744.37	12.63
4.8	88.3371	-10.0105	3744.24	12.8507
4.80833	88.4945	-10.0353	3744.11	13.073
4.81667	88.6804	-10.0605	3743.97	13.3085
4.825	88.8051	-10.0862	3743.84	13.5465
4.83333	88.988	-10.1118	3743.7	13.7868
4.84167	89.1454	-10.1376	3743.55	14.0313
4.85	89.2711	-10.1636	3743.41	14.2757
4.85833	89.4284	-10.1897	3743.26	14.5203
4.86667	89.5858	-10.216	3743.11	14.7636
4.875	89.7421	-10.2424	3742.96	15.0052
4.88333	89.8995	-10.2693	3742.81	15.2493
4.89167	90.0548	-10.2961	3742.65	15.4954
4.9	90.2122	-10.3228	3742.5	15.7441
4.90833	90.3992	-10.3499	3742.34	15.9977
4.91667	90.53	-10.377	3742.17	16.2523
4.925	90.718	-10.4042	3742.01	16.5117
4.93333	90.8733	-10.4321	3741.84	16.7735
4.94167	90.9969	-10.4599	3741.67	17.0412
4.95	91.1522	-10.4882	3741.5	17.3158
4.95833	91.3116	-10.5164	3741.33	17.5964
4.96667	91.5058	-10.545	3741.15	17.8822
4.975	91.6366	-10.5737	3740.97	18.1744
4.98333	91.795	-10.6024	3740.79	18.4686
4.99167	91.9534	-10.6311	3740.61	18.7708
5	92.1097	-10.66	3740.42	19.0763
5.00833	92.2711	-10.6888	3740.23	19.385
5.01667	92.4622	-10.7178	3740.04	19.6999
5.025	92.591	-10.7474	3739.85	20.0152
5.03333	92.781	-10.7773	3739.65	20.3312
5.04167	92.9057	-10.8069	3739.45	20.6485
5.05	93.0937	-10.8368	3739.25	20.9648
5.05833	93.249	-10.8671	3739.05	21.2827
5.06667	93.3788	-10.8976	3738.84	21.6023
5.075	93.574	-10.9279	3738.63	21.9198
5.08333	93.7027	-10.9587	3738.42	22.2402
5.09167	93.8621	-10.9893	3738.21	22.5609
5.1	94.0236	-11.0197	3737.99	22.8879
5.10833	94.2177	-11.0509	3737.77	23.2178
5.11667	94.3802	-11.082	3737.55	23.5507
5.125	94.5037	-11.1131	3737.33	23.8862
5.13333	94.6882	-11.1444	3737.1	24.2227
5.14167	94.8431	-11.1755	3736.87	24.5612
5.15	94.9971	-11.2073	3736.64	24.9016
5.15833	95.1165	-11.239	3736.41	25.2431
5.16667	95.301	-11.2708	3736.17	25.5867
5.175	95.4224	-11.303	3735.94	25.9318
5.18333	95.5744	-11.3354	3735.69	26.2743
5.19167	95.7579	-11.3673	3735.45	26.6154
5.2	95.9119	-11.3992	3735.21	26.9569
5.20833	96.0372	-11.4316	3734.96	27.2954
5.21667	96.2237	-11.4638	3734.71	27.6361
5.225	96.3461	-11.4961	3734.45	27.9761
5.23333	96.5277	-11.5285	3734.2	28.3154
5.24167	96.6836	-11.5616	3733.94	28.6546
5.25	96.805	-11.5942	3733.68	28.991
5.25833	96.9885	-11.6272	3733.42	29.3262
5.26667	97.1415	-11.6603	3733.15	29.6636
5.275	97.2648	-11.6935	3732.89	30.003
5.28333	97.4188	-11.7269	3732.62	30.344
5.29167	97.5747	-11.7602	3732.34	30.6868
5.3	97.7277	-11.7934	3732.07	31.0332
5.30833	97.8836	-11.8273	3731.79	31.3811
5.31667	98.0415	-11.8606	3731.51	31.7284
5.325	98.23	-11.8944	3731.23	32.0753
5.33333	98.3573	-11.9282	3730.95	32.4235
5.34167	98.5142	-11.9617	3730.66	32.7681
5.35	98.6691	-11.9957	3730.37	33.1102
5.35833	98.8576	-12.0297	3730.08	33.4486
5.36667	99.0115	-12.0642	3729.79	33.7821
5.375	99.1369	-12.0984	3729.49	34.1114
5.38333	99.2918	-12.1326	3729.19	34.4316
5.39167	99.4803	-12.167	3728.89	34.7482
5.4	99.6046	-12.2014	3728.59	35.0623
5.40833	99.7951	-12.2359	3728.29	35.3744
5.41667	99.9194	-12.2704	3727.98	35.6818
5.425	100.077	-12.3049	3727.67	35.985
5.43333	100.268	-12.3399	3727.36	36.2835
5.44167	100.392	-12.3741	3727.05	36.5792
5.45	100.587	-12.4088	3726.74	36.8686
5.45833	100.711	-12.4438	3726.42	37.1497
5.46667	100.868	-12.4784	3726.1	37.4244
5.475	101.024	-12.5127	3725.78	37.6925
5.48333	101.18	-12.5477	3725.46	37.957
5.49167	101.364	-12.582	3725.14	38.2154
5.5	101.49	-12.6165	3724.81	38.4706
5.50833	101.646	-12.6513	3724.49	38.7268
5.51667	101.833	-12.6854	3724.16	38.9802
5.525	101.961	-12.7198	3723.83	39.228
5.53333	102.149	-12.754	3723.5	39.4781
5.54167	102.31	-12.7881	3723.16	39.7316
5.55	102.434	-12.8221	3722.83	39.9801
5.55833	102.591	-12.8559	3722.49	40.2288
5.56667	102.783	-12.8899	3722.16	40.4785
5.575	102.911	-12.923	3721.82	40.725
5.58333	103.068	-12.9566	3721.48	40.9683
5.59167	103.259	-12.9897	3721.14	41.2076
5.6	103.382	-13.0225	3720.79	41.4418
5.60833	103.542	-13.0551	3720.45	41.6702
5.61667	103.733	-13.0873	3720.11	41.8943
5.625	103.858	-13.1192	3719.76	42.1104
5.63333	104.019	-13.1511	3719.41	42.3214
5.64167	104.182	-13.1827	3719.07	42.5281
5.65	104.372	-13.2133	3718.72	42.7226
5.65833	104.499	-13.2439	3718.37	42.913
5.66667	104.696	-13.2743	3718.02	43.0991
5.675	104.824	-13.304	3717.67	43.2777
5.68333	105.022	-13.3335	3717.32	43.4571
5.69167	105.153	-13.3625	3716.96	43.6341
5.7	105.344	-13.3905	3716.61	43.8065
5.70833	105.503	-13.4186	3716.26	43.9764
5.71667	105.664	-13.4461	3715.9	44.1433
5.725	105.825	-13.4732	3715.55	44.3054
5.73333	105.953	-13.4993	3715.2	44.4606
5.74167	106.116	-13.5253	3714.84	44.607
5.75	106.309	-13.5502	3714.48	44.7463
5.75833	106.471	-13.5751	3714.13	44.8738
5.76667	106.634	-13.599	3713.77	44.9918
5.775	106.795	-13.6226	3713.42	45.0982
5.78333	106.924	-13.6457	3713.06	45.1931
5.79167	107.118	-13.6681	3712.7	45.2791
5.8	107.279	-13.6902	3712.35	45.353
5.80833	107.442	-13.7117	3711.99	45.4172
5.81667	107.603	-13.7331	3711.64	45.476
5.825	107.763	-13.7542	3711.28	45.5221
5.83333	107.892	-13.7746	3710.93	45.5596
5.84167	108.086	-13.7948	3710.57	45.5876
5.85	108.215	-13.8148	3710.21	45.6045
5.85833	108.381	-13.8345	3709.86	45.6128
5.86667	108.578	-13.8543	3709.51	45.613
5.875	108.709	-13.8735	3709.15	45.6032
5.88333	108.907	-13.8925	3708.8	45.5882
5.89167	109.036	-13.9115	3708.45	45.5636
5.9	109.203	-13.9304	3708.09	45.5297
5.90833	109.398	-13.9495	3707.74	45.4878
5.91667	109.529	-13.9685	3707.39	45.438
5.925	109.729	-13.9876	3707.04	45.3822
5.93333	109.894	-14.0066	3706.69	45.3148
5.94167	110.059	-14.0259	3706.34	45.2409
5.95	110.225	-14.0448	3706	45.1594
5.95833	110.357	-14.0639	3705.65	45.0697
5.96667	110.524	-14.0828	3705.3	44.9708
5.975	110.693	-14.102	3704.96	44.8655
5.98333	110.857	-14.1211	3704.62	44.7528
5.99167	111.059	-14.1399	3704.27	44.6324
6	111.193	-14.1591	3703.93	44.5038
6.00833	111.395	-14.1779	3703.59	44.3642
6.01667	111.526	-14.1964	3703.25	44.2173
6.025	111.722	-14.2149	3702.91	44.0656
6.03333	111.854	-14.2331	3702.58	43.9062
6.04167	112.021	-14.2513	3702.24	43.7426
6.05	112.187	-14.2691	3701.91	43.5712
6.05833	112.352	-14.2866	3701.58	43.3918
6.06667	112.519	-14.3036	3701.25	43.2003
6.075	112.684	-14.3199	3700.92	43.0042
6.08333	112.886	-14.3361	3700.59	42.8026
6.09167	113.018	-14.3515	3700.26	42.5958
6.1	113.188	-14.3665	3699.94	42.384
6.10833	113.358	-14.3806	3699.62	42.1667
6.11667	113.523	-14.3942	3699.3	41.9435
6.125	113.724	-14.4072	3698.98	41.7165
6.13333	113.859	-14.4194	3698.66	41.4851
6.14167	114.025	-14.4309	3698.34	41.2494
6.15	114.194	-14.4415	3698.03	41.0119
6.15833	114.362	-14.4514	3697.72	40.7686
6.16667	114.566	-14.4604	3697.41	40.5237
6.175	114.739	-14.4686	3697.1	40.2796
6.18333	114.908	-14.4761	3696.8	40.0289
6.19167	115.082	-14.4826	3696.49	39.7776
6.2	115.221	-14.4884	3696.19	39.5202
6.20833	115.397	-14.4931	3695.89	39.2579
6.21667	115.609	-14.4972	3695.59	38.9926
6.225	115.752	-14.5005	3695.3	38.7218
6.23333	115.925	-14.5029	3695	38.4458
6.24167	116.095	-14.5045	3694.71	38.1629
6.25	116.296	-14.5053	3694.42	37.8717
6.25833	116.432	-14.5054	3694.14	37.5725
6.26667	116.597	-14.5047	3693.85	37.2682
6.275	116.763	-14.5034	3693.57	36.9597
6.28333	116.931	-14.5015	3693.29	36.6503
6.29167	117.133	-14.499	3693.01	36.3391
6.3	117.268	-14.4957	3692.74	36.0253
6.30833	117.434	-14.4919	3692.46	35.7109
6.31667	117.636	-14.4876	3692.19	35.3965
6.325	117.806	-14.4827	3691.92	35.0844
6.33333	117.977	-14.4773	3691.66	34.7711
6.34167	118.148	-14.4712	3691.39	34.4539
6.35	118.319	-14.4648	3691.13	34.1356
6.35833	118.455	-14.4579	3690.87	33.8146
6.36667	118.628	-14.4506	3690.61	33.4905
6.375	118.799	-14.443	3690.36	33.1653
6.38333	119.004	-14.435	3690.1	32.8379
6.39167	119.143	-14.4267	3689.85	32.5107
6.4	119.318	-14.4179	3689.6	32.1816
6.40833	119.491	-14.4089	3689.36	31.8513
6.41667	119.664	-14.3997	3689.11	31.5227
6.425	119.87	-14.3902	3688.87	31.1982
6.43333	120.041	-14.3805	3688.63	30.8749
6.44167	120.217	-14.3703	3688.39	30.5583
6.45	120.358	-14.36	3688.16	30.2408
6.45833	120.527	-14.3496	3687.93	29.9248
6.46667	120.7	-14.3391	3687.7	29.612
6.475	120.874	-14.3283	3687.47	29.2973
6.48333	121.081	-14.3176	3687.24	28.9862
6.49167	121.218	-14.3067	3687.02	28.6749
6.5	121.392	-14.2958	3686.8	28.365
6.50833	121.561	-14.285	3686.58	28.0519
6.51667	121.736	-14.2741	3686.36	27.7349
6.525	121.944	-14.2634	3686.15	27.4167
6.53333	122.115	-14.2525	3685.94	27.1007
6.54167	122.257	-14.2416	3685.73	26.7825
6.55	122.43	-14.2309	3685.52	26.4634
6.55833	122.636	-14.2204	3685.31	26.1488
6.56667	122.777	-14.2101	3685.11	25.8369
6.575	122.954	-14.2	3684.91	25.527
6.58333	123.127	-14.19	3684.71	25.2207
6.59167	123.307	-14.1801	3684.51	24.9209
6.6	123.516	-14.1705	3684.32	24.6274
6.60833	123.657	-14.1612	3684.13	24.3381
6.61667	123.868	-14.1522	3683.94	24.053
6.625	124.046	-14.1433	3683.75	23.7736
6.63333	124.219	-14.1347	3683.56	23.4996
6.64167	124.392	-14.1264	3683.38	23.227
6.65	124.53	-14.1182	3683.2	22.9561
6.65833	124.696	-14.1104	3683.02	22.6902
6.66667	124.871	-14.1027	3682.84	22.4272
6.675	125.078	-14.0953	3682.66	22.1682
6.68333	125.254	-14.0883	3682.49	21.9108
6.69167	125.429	-14.0813	3682.32	21.6558
6.7	125.566	-14.0747	3682.15	21.4059
6.70833	125.737	-14.0683	3681.98	21.1588
6.71667	125.914	-14.0622	3681.81	20.9133
6.725	126.091	-14.0562	3681.65	20.6722
6.73333	126.302	-14.0504	3681.48	20.4359
6.74167	126.441	-14.0448	3681.32	20.2045
6.75	126.612	-14.0393	3681.16	19.9765
6.75833	126.819	-14.0341	3681.01	19.7509
6.76667	126.956	-14.029	3680.85	19.5286
6.775	127.162	-14.0241	3680.7	19.3092
6.78333	127.337	-14.0193	3680.54	19.0905
6.79167	127.474	-14.0147	3680.39	18.879
6.8	127.647	-14.0102	3680.24	18.6738
6.80833	127.819	-14.0058	3680.1	18.4653
6.81667	127.99	-14.0017	3679.95	18.2543
6.825	128.166	-13.9976	3679.81	18.041
6.83333	128.375	-13.9937	3679.66	17.8237
6.84167	128.513	-13.9899	3679.52	17.6073
6.85	128.69	-13.9863	3679.38	17.3893
6.85833	128.863	-13.9828	3679.24	17.1653
6.86667	129.035	-13.9794	3679.11	16.9406
6.875	129.207	-13.9761	3678.97	16.7103
6.88333	129.415	-13.9729	3678.84	16.4775
6.89167	129.59	-13.9699	3678.7	16.2499
6.9	129.73	-13.967	3678.57	16.0323
6.90833	129.933	-13.9642	3678.44	15.8193
6.91667	130.072	-13.9615	3678.31	15.6109
6.925	130.281	-13.9589	3678.19	15.4144
6.93333	130.42	-13.9564	3678.06	15.2281
6.94167	130.629	-13.954	3677.94	15.0494
6.95	130.802	-13.9517	3677.81	14.8775
6.95833	130.941	-13.9494	3677.69	14.7123
6.96667	131.113	-13.9473	3677.57	14.5527
6.975	131.289	-13.9452	3677.45	14.3978
6.98333	131.463	-13.9431	3677.33	14.2423
6.99167	131.676	-13.9412	3677.21	14.0942
7	131.815	-13.9393	3677.1	13.95
7.00833	131.99	-13.9375	3676.98	13.8028
7.01667	132.163	-13.9357	3676.87	13.6599
7.025	132.336	-13.934	3676.75	13.5201
7.03333	132.508	-13.9324	3676.64	13.3864
7.04167	132.683	-13.9309	3676.53	13.2551
7.05	132.894	-13.9294	3676.42	13.1267
7.05833	133.067	-13.9279	3676.31	13.005
7.06667	133.238	-13.9265	3676.2	12.889
7.075	133.377	-13.9252	3676.1	12.776
7.08333	133.586	-13.9239	3675.99	12.668
7.09167	133.724	-13.9227	3675.88	12.5671
7.1	133.901	-13.9216	3675.78	12.4684
7.10833	134.113	-13.9206	3675.68	12.3703
7.11667	134.257	-13.9196	3675.57	12.2737
7.125	134.435	-13.9187	3675.47	12.1792
7.13333	134.607	-13.9179	3675.37	12.0867
7.14167	134.782	-13.9171	3675.27	11.9967
7.15	134.995	-13.9165	3675.17	11.9081
7.15833	135.136	-13.916	3675.08	11.8221
7.16667	135.35	-13.9155	3674.98	11.7388
7.175	135.528	-13.9152	3674.88	11.6578
7.18333	135.667	-13.9149	3674.79	11.5797
7.19167	135.875	-13.9148	3674.69	11.5108
7.2	136.048	-13.9147	3674.6	11.4433
7.20833	136.224	-13.9148	3674.5	11.3787
7.21667	136.364	-13.9149	3674.41	11.3177
7.225	136.537	-13.9152	3674.32	11.2566
7.23333	136.745	-13.9156	3674.23	11.1972
7.24167	136.878	-13.9161	3674.14	11.1377
7.25	137.083	-13.9168	3674.05	11.0785
7.25833	137.22	-13.9175	3673.96	11.0197
7.26667	137.392	-13.9184	3673.87	10.9611
7.275	137.565	-13.9194	3673.78	10.8915
7.28333	137.738	-13.9205	3673.69	10.8228
7.29167	137.944	-13.9218	3673.61	10.7543
7.3	138.115	-13.9231	3673.52	10.683
7.30833	138.289	-13.9246	3673.44	10.6144
7.31667	138.462	-13.9262	3673.35	10.5455
7.325	138.639	-13.9279	3673.27	10.4766
7.33333	138.782	-13.9298	3673.18	10.4082
7.34167	138.958	-13.9318	3673.1	10.3401
7.35	139.132	-13.9338	3673.01	10.2718
7.35833	139.341	-13.936	3672.93	10.2071
7.36667	139.517	-13.9383	3672.85	10.1422
7.375	139.693	-13.9407	3672.76	10.0782
7.38333	139.837	-13.9432	3672.68	10.0184
7.39167	140.048	-13.9458	3672.6	9.95424
7.4	140.189	-13.9486	3672.52	9.89085
7.40833	140.366	-13.9514	3672.44	9.82807
7.41667	140.575	-13.9544	3672.36	9.76139
7.425	140.746	-13.9575	3672.27	9.69477
7.43333	140.887	-13.9608	3672.19	9.62762
7.44167	141.061	-13.9641	3672.11	9.56113
7.45	141.272	-13.9675	3672.03	9.49617
7.45833	141.413	-13.971	3671.95	9.43102
7.46667	141.584	-13.9746	3671.87	9.36708
7.475	141.79	-13.9783	3671.79	9.30564
7.48333	141.929	-13.9821	3671.71	9.24499
7.49167	142.104	-13.986	3671.63	9.18496
7.5	142.31	-13.9899	3671.55	9.13189
7.50833	142.448	-13.9939	3671.48	9.07892
7.51667	142.66	-13.998	3671.4	9.02877
7.525	142.802	-14.0021	3671.32	8.98028
7.53333	143.012	-14.0062	3671.24	8.93033
7.54167	143.149	-14.0105	3671.16	8.88535
7.55	143.361	-14.0148	3671.08	8.83905
7.55833	143.502	-14.019	3671.01	8.79307
7.56667	143.714	-14.0234	3670.93	8.74687
7.575	143.856	-14.0277	3670.85	8.7034
7.58333	144.067	-14.0321	3670.77	8.66301
7.59167	144.209	-14.0366	3670.7	8.62268
7.6	144.383	-14.0409	3670.62	8.58498
7.60833	144.591	-14.0454	3670.54	8.54853
7.61667	144.73	-14.0498	3670.46	8.51725
7.625	144.941	-14.0544	3670.39	8.48179
7.63333	145.078	-14.059	3670.31	8.44672
7.64167	145.253	-14.0637	3670.23	8.42006
7.65	145.463	-14.0685	3670.16	8.40634
7.65833	145.6	-14.0732	3670.08	8.3993
7.66667	145.809	-14.0781	3670	8.39955
7.675	145.984	-14.0831	3669.93	8.40664
7.68333	146.125	-14.0882	3669.85	8.41915
7.69167	146.303	-14.0933	3669.78	8.44444
7.7	146.476	-14.0986	3669.7	8.47432
7.70833	146.685	-14.1041	3669.62	8.51567
7.71667	146.858	-14.1097	3669.55	8.56391
7.725	147.033	-14.1153	3669.47	8.61411
7.73333	147.202	-14.1212	3669.4	8.65894
7.74167	147.341	-14.1271	3669.32	8.70323
7.75	147.548	-14.1332	3669.25	8.74907
7.75833	147.684	-14.1395	3669.17	8.79109
7.76667	147.856	-14.146	3669.09	8.8269
7.775	148.027	-14.1526	3669.02	8.85664
7.78333	148.238	-14.1594	3668.94	8.88474
7.79167	148.407	-14.1663	3668.87	8.9098
7.8	148.577	-14.1734	3668.79	8.93435
7.80833	148.716	-14.1806	3668.72	8.95683
7.81667	148.925	-14.1881	3668.64	8.98235
7.825	149.061	-14.1957	3668.57	9.00339
7.83333	149.234	-14.2035	3668.49	9.022
7.84167	149.44	-14.2115	3668.42	9.04302
7.85	149.58	-14.2196	3668.34	9.06623
7.85833	149.787	-14.228	3668.27	9.08925
7.86667	149.922	-14.2364	3668.19	9.11006
7.875	150.091	-14.2449	3668.12	9.13346
7.88333	150.299	-14.2536	3668.04	9.15881
7.89167	150.435	-14.2623	3667.97	9.18371
7.9	150.641	-14.2712	3667.89	9.20734
7.90833	150.778	-14.2802	3667.82	9.23179
7.91667	150.984	-14.2893	3667.74	9.25515
7.925	151.159	-14.2985	3667.67	9.27804
7.93333	151.331	-14.3078	3667.59	9.30181
7.94167	151.501	-14.3173	3667.52	9.32842
7.95	151.677	-14.3269	3667.44	9.3535
7.95833	151.846	-14.3365	3667.37	9.37863
7.96667	152.019	-14.3461	3667.29	9.40214
7.975	152.158	-14.356	3667.22	9.42517
7.98333	152.362	-14.3657	3667.14	9.44321
7.99167	152.5	-14.3756	3667.07	9.45971
8	152.672	-14.3855	3666.99	9.47337
8.00833	152.845	-14.3953	3666.92	9.48488
8.01667	153.019	-14.4052	3666.84	9.49193
8.025	153.228	-14.4151	3666.77	9.49099
8.03333	153.397	-14.4251	3666.7	9.48854
8.04167	153.536	-14.4351	3666.62	9.48336
8.05	153.712	-14.4452	3666.55	9.47519
8.05833	153.92	-14.4554	3666.47	9.46655
8.06667	154.06	-14.4654	3666.4	9.45592
8.075	154.237	-14.4755	3666.32	9.44623
8.08333	154.413	-14.4856	3666.25	9.43687
8.09167	154.586	-14.4957	3666.17	9.42422
8.1	154.758	-14.5056	3666.1	9.41125
8.10833	154.93	-14.5154	3666.03	9.40247
8.11667	155.104	-14.5252	3665.95	9.39341
8.125	155.316	-14.535	3665.88	9.3815
8.13333	155.492	-14.5447	3665.81	9.36717
8.14167	155.662	-14.5542	3665.73	9.34859
8.15	155.834	-14.5636	3665.66	9.33105
8.15833	155.972	-14.573	3665.58	9.3127
8.16667	156.181	-14.5822	3665.51	9.29354
8.175	156.353	-14.5913	3665.44	9.27631
8.18333	156.487	-14.6003	3665.37	9.2601
8.19167	156.696	-14.6092	3665.29	9.24083
8.2	156.874	-14.6179	3665.22	9.21924
8.20833	157.047	-14.6264	3665.15	9.20084
8.21667	157.218	-14.6346	3665.08	9.17836
8.225	157.393	-14.6427	3665.01	9.15796
8.23333	157.531	-14.6506	3664.94	9.1308
8.24167	157.706	-14.6585	3664.86	9.10178
8.25	157.881	-14.6661	3664.79	9.07243
8.25833	158.056	-14.6735	3664.72	9.04224
8.26667	158.231	-14.6807	3664.65	9.00981
8.275	158.437	-14.6876	3664.58	8.97674
8.28333	158.572	-14.6943	3664.51	8.94412
8.29167	158.744	-14.7008	3664.44	8.90656
8.3	158.92	-14.7071	3664.38	8.86986
8.30833	159.094	-14.713	3664.31	8.83142
8.31667	159.268	-14.7188	3664.24	8.79753
8.325	159.48	-14.7243	3664.17	8.76291
8.33333	159.619	-14.7296	3664.1	8.72301
8.34167	159.829	-14.7346	3664.03	8.68241
8.35	159.969	-14.7393	3663.97	8.63946
8.35833	160.144	-14.7436	3663.9	8.59546
8.36667	160.36	-14.7478	3663.83	8.55245
8.375	160.534	-14.7517	3663.77	8.50862
8.38333	160.672	-14.7553	3663.7	8.46545
8.39167	160.845	-14.7586	3663.64	8.42512
8.4	161.018	-14.7618	3663.57	8.38139
8.40833	161.194	-14.7646	3663.51	8.33591
8.41667	161.401	-14.7672	3663.44	8.2891
8.425	161.539	-14.7696	3663.38	8.24476
8.43333	161.751	-14.7718	3663.32	8.20056
8.44167	161.928	-14.7738	3663.25	8.15685
8.45	162.069	-14.7756	3663.19	8.11103
8.45833	162.28	-14.7772	3663.13	8.06724
8.46667	162.454	-14.7787	3663.07	8.02117
8.475	162.596	-14.7801	3663	7.97111
8.48333	162.81	-14.7813	3662.94	7.9178
8.49167	162.952	-14.7824	3662.88	7.86451
8.5	163.131	-14.7835	3662.82	7.81104
8.50833	163.31	-14.7845	3662.76	7.75479
8.51667	163.488	-14.7854	3662.7	7.70035
8.525	163.702	-14.7863	3662.64	7.64338
8.53333	163.843	-14.7871	3662.59	7.58441
8.54167	164.019	-14.7879	3662.53	7.52283
8.55	164.23	-14.7888	3662.47	7.46415
8.55833	164.371	-14.7896	3662.41	7.40552
8.56667	164.548	-14.7905	3662.35	7.35036
8.575	164.759	-14.7913	3662.3	7.29626
8.58333	164.898	-14.7922	3662.24	7.24244
8.59167	165.073	-14.7932	3662.18	7.19115
8.6	165.251	-14.7941	3662.13	7.14197
8.60833	165.431	-14.7951	3662.07	7.09361
8.61667	165.609	-14.7961	3662.02	7.04376
8.625	165.789	-14.7973	3661.96	6.99376
8.63333	166.001	-14.7985	3661.91	6.9429
8.64167	166.141	-14.7997	3661.86	6.88885
8.65	166.353	-14.8011	3661.8	6.8328
8.65833	166.529	-14.8025	3661.75	6.77597
8.66667	166.704	-14.804	3661.7	6.71999
8.675	166.876	-14.8055	3661.65	6.66038
8.68333	167.016	-14.8071	3661.59	6.59824
8.69167	167.188	-14.8088	3661.54	6.53441
8.7	167.361	-14.8106	3661.49	6.47281
8.70833	167.537	-14.8124	3661.44	6.40878
8.71667	167.747	-14.8143	3661.39	6.34345
8.725	167.922	-14.8164	3661.34	6.28101
8.73333	168.097	-14.8185	3661.29	6.22174
8.74167	168.236	-14.8206	3661.24	6.16084
8.75	168.449	-14.8229	3661.19	6.09831
8.75833	168.626	-14.8252	3661.14	6.03427
8.76667	168.769	-14.8276	3661.1	5.97068
8.775	168.945	-14.8302	3661.05	5.90613
8.78333	169.121	-14.8327	3661	5.84374
8.79167	169.296	-14.8353	3660.95	5.78004
8.8	169.471	-14.838	3660.91	5.71776
8.80833	169.684	-14.8408	3660.86	5.65515
8.81667	169.86	-14.8435	3660.81	5.59468
8.825	169.999	-14.8463	3660.77	5.53671
8.83333	170.209	-14.8492	3660.72	5.48288
8.84167	170.382	-14.852	3660.68	5.4301
8.85	170.522	-14.8549	3660.63	5.37989
8.85833	170.736	-14.8579	3660.59	5.3339
8.86667	170.876	-14.8609	3660.54	5.28768
8.875	171.091	-14.8639	3660.5	5.24422
8.88333	171.271	-14.8669	3660.45	5.20292
8.89167	171.449	-14.87	3660.41	5.1626
8.9	171.59	-14.873	3660.37	5.12193
8.90833	171.768	-14.8761	3660.32	5.08052
8.91667	171.981	-14.8793	3660.28	5.03796
8.925	172.125	-14.8824	3660.24	4.99754
8.93333	172.304	-14.8855	3660.2	4.95818
8.94167	172.477	-14.8887	3660.15	4.92006
8.95	172.654	-14.8918	3660.11	4.88433
8.95833	172.826	-14.895	3660.07	4.85398
8.96667	173.002	-14.8982	3660.03	4.82636
8.975	173.18	-14.9013	3659.99	4.79894
8.98333	173.355	-14.9046	3659.95	4.77182
8.99167	173.566	-14.9078	3659.91	4.74817
9	173.741	-14.911	3659.87	4.72543
9.00833	173.919	-14.9142	3659.83	4.70221
9.01667	174.06	-14.9175	3659.79	4.67914
9.025	174.271	-14.9207	3659.75	4.65637
9.03333	174.411	-14.924	3659.71	4.63398
9.04167	174.587	-14.9273	3659.67	4.60632
9.05	174.8	-14.9306	3659.63	4.58062
9.05833	174.974	-14.9339	3659.59	4.55539
9.06667	175.151	-14.9371	3659.55	4.53477
9.075	175.293	-14.9404	3659.51	4.51329
9.08333	175.47	-14.9437	3659.47	4.49463
9.09167	175.681	-14.947	3659.44	4.47848
9.1	175.82	-14.9503	3659.4	4.46454
9.10833	175.995	-14.9537	3659.36	4.45065
9.11667	176.173	-14.9571	3659.32	4.43478
9.125	176.385	-14.9605	3659.28	4.42296
9.13333	176.528	-14.9639	3659.25	4.40922
9.14167	176.704	-14.9674	3659.21	4.39948
9.15	176.882	-14.9709	3659.17	4.38767
9.15833	177.056	-14.9744	3659.14	4.37755
9.16667	177.267	-14.978	3659.1	4.368
9.175	177.44	-14.9816	3659.06	4.35922
9.18333	177.579	-14.9853	3659.03	4.35008
9.19167	177.756	-14.9889	3658.99	4.34054
9.2	177.931	-14.9926	3658.95	4.329
9.20833	178.109	-14.9963	3658.92	4.31661
9.21667	178.318	-15	3658.88	4.30489
9.225	178.456	-15.0037	3658.85	4.28988
9.23333	178.631	-15.0075	3658.81	4.2787
9.24167	178.81	-15.0112	3658.77	4.26605
9.25	178.99	-15.0149	3658.74	4.25366
9.25833	179.17	-15.0186	3658.7	4.23999
9.26667	179.38	-15.0223	3658.67	4.22668
9.275	179.518	-15.026	3658.63	4.21573
9.28333	179.693	-15.0298	3658.6	4.20778
9.29167	179.87	-15.0335	3658.56	4.20118
9.3	180.081	-15.0372	3658.52	4.19767
9.30833	180.223	-15.0409	3658.49	4.19598
9.31667	180.397	-15.0447	3658.45	4.19431
9.325	180.609	-15.0484	3658.42	4.1958
9.33333	180.749	-15.0521	3658.38	4.19976
9.34167	180.923	-15.0559	3658.35	4.20982
9.35	181.098	-15.0595	3658.31	4.22149
9.35833	181.279	-15.0632	3658.28	4.23308
9.36667	181.495	-15.067	3658.24	4.24803
9.375	181.637	-15.0707	3658.21	4.26437
9.38333	181.817	-15.0743	3658.17	4.27713
9.39167	182.031	-15.0781	3658.14	4.28758
9.4	182.21	-15.0818	3658.1	4.29485
9.40833	182.389	-15.0855	3658.07	4.29473
9.41667	182.567	-15.0893	3658.03	4.291
9.425	182.746	-15.0931	3658	4.27703
9.43333	182.891	-15.0968	3657.96	4.25782
9.44167	183.065	-15.1007	3657.93	4.23759
9.45	183.277	-15.1045	3657.89	4.21244
9.45833	183.417	-15.1083	3657.86	4.18552
9.46667	183.591	-15.1121	3657.82	4.15819
9.475	183.767	-15.1159	3657.79	4.13098
9.48333	183.946	-15.1197	3657.75	4.10505
9.49167	184.155	-15.1235	3657.72	4.08155
9.5	184.295	-15.1273	3657.68	4.06042
9.50833	184.472	-15.1311	3657.65	4.04676
9.51667	184.652	-15.135	3657.61	4.03923
9.525	184.867	-15.1388	3657.58	4.03571
9.53333	185.008	-15.1427	3657.54	4.03406
9.54167	185.183	-15.1465	3657.51	4.03612
9.55	185.396	-15.1504	3657.47	4.04125
9.55833	185.569	-15.1542	3657.44	4.04554
9.56667	185.747	-15.1581	3657.4	4.04891
9.575	185.887	-15.1618	3657.36	4.05529
9.58333	186.061	-15.1656	3657.33	4.06471
9.59167	186.271	-15.1693	3657.29	4.07487
9.6	186.444	-15.173	3657.26	4.08496
9.60833	186.62	-15.1767	3657.22	4.09363
9.61667	186.798	-15.1803	3657.19	4.10125
9.625	186.94	-15.1839	3657.15	4.11143
9.63333	187.151	-15.1875	3657.12	4.12125
9.64167	187.331	-15.191	3657.09	4.13179
9.65	187.473	-15.1945	3657.05	4.14346
9.65833	187.652	-15.198	3657.02	4.15414
9.66667	187.831	-15.2015	3656.98	4.16308
9.675	188.01	-15.2049	3656.95	4.17171
9.68333	188.188	-15.2083	3656.91	4.17807
9.69167	188.4	-15.2116	3656.88	4.18144
9.7	188.539	-15.2149	3656.84	4.18691
9.70833	188.714	-15.2183	3656.81	4.18832
9.71667	188.891	-15.2216	3656.77	4.18995
9.725	189.069	-15.2249	3656.74	4.19094
9.73333	189.246	-15.2281	3656.7	4.19173
9.74167	189.457	-15.2315	3656.67	4.19433
9.75	189.597	-15.2347	3656.64	4.1969
9.75833	189.773	-15.238	3656.6	4.19847
9.76667	189.95	-15.2413	3656.57	4.20266
9.775	190.128	-15.2445	3656.53	4.21066
9.78333	190.307	-15.2478	3656.5	4.2148
9.79167	190.52	-15.2511	3656.46	4.21729
9.8	190.662	-15.2544	3656.43	4.2206
9.80833	190.875	-15.2577	3656.4	4.22511
9.81667	191.017	-15.261	3656.36	4.23171
9.825	191.229	-15.2642	3656.33	4.23428
9.83333	191.373	-15.2675	3656.29	4.23582
9.84167	191.55	-15.2707	3656.26	4.24031
9.85	191.731	-15.274	3656.23	4.24302
9.85833	191.907	-15.2772	3656.19	4.24482
9.86667	192.121	-15.2804	3656.16	4.24811
9.875	192.263	-15.2837	3656.13	4.25889
9.88333	192.443	-15.2869	3656.09	4.26737
9.89167	192.623	-15.2901	3656.06	4.276
9.9	192.802	-15.2933	3656.03	4.28409
9.90833	192.983	-15.2965	3655.99	4.29434
9.91667	193.2	-15.2997	3655.96	4.30544
9.925	193.382	-15.3029	3655.93	4.31378
9.93333	193.56	-15.3061	3655.89	4.31744
9.94167	193.742	-15.3093	3655.86	4.31838
9.95	193.883	-15.3125	3655.83	4.31708
9.95833	194.095	-15.3157	3655.79	4.309
9.96667	194.276	-15.3188	3655.76	4.29563
9.975	194.453	-15.322	3655.73	4.27747
9.98333	194.594	-15.3252	3655.69	4.25348
9.99167	194.806	-15.3283	3655.66	4.22727
10	194.985	-15.3315	3655.63	4.19924
10.0083	195.13	-15.3346	3655.59	4.17011
10.0167	195.346	-15.3377	3655.56	4.14315
10.025	195.488	-15.3408	3655.53	4.11849
10.0333	195.702	-15.3439	3655.49	4.09531
10.0417	195.847	-15.3469	3655.46	4.0723
10.05	196.025	-15.35	3655.43	4.05235
10.0583	196.205	-15.353	3655.39	4.03494
10.0667	196.384	-15.3559	3655.36	4.02005
10.075	196.561	-15.3588	3655.33	4.00638
10.0833	196.773	-15.3617	3655.3	3.99228
10.0917	196.918	-15.3646	3655.26	3.97941
10.1	197.096	-15.3674	3655.23	3.96653
10.1083	197.311	-15.3702	3655.2	3.95468
10.1167	197.455	-15.3729	3655.17	3.94313
10.125	197.637	-15.3756	3655.13	3.93214
10.1333	197.853	-15.3782	3655.1	3.92508
10.1417	198.035	-15.3809	3655.07	3.9173
10.15	198.214	-15.3835	3655.04	3.90611
10.1583	198.357	-15.3861	3655	3.89319
10.1667	198.582	-15.3886	3654.97	3.87854
10.175	198.762	-15.3911	3654.94	3.86043
10.1833	198.94	-15.3936	3654.91	3.84131
10.1917	199.085	-15.396	3654.88	3.81849
10.2	199.263	-15.3984	3654.84	3.79316
10.2083	199.443	-15.4008	3654.81	3.76666
10.2167	199.623	-15.4032	3654.78	3.7374
10.225	199.8	-15.4056	3654.75	3.70938
10.2333	200.017	-15.4079	3654.72	3.68489
10.2417	200.199	-15.4102	3654.69	3.66523
10.25	200.375	-15.4126	3654.66	3.64745
10.2583	200.519	-15.4148	3654.63	3.63707
10.2667	200.696	-15.4171	3654.59	3.62878
10.275	200.874	-15.4194	3654.56	3.62411
10.2833	201.056	-15.4217	3654.53	3.62622
10.2917	201.275	-15.4239	3654.5	3.63086
10.3	201.419	-15.4262	3654.47	3.63726
10.3083	201.636	-15.4283	3654.44	3.64995
10.3167	201.781	-15.4305	3654.41	3.6641
10.325	201.999	-15.4326	3654.38	3.68029
10.3333	202.184	-15.4346	3654.35	3.69441
10.3417	202.328	-15.4367	3654.32	3.70231
10.35	202.548	-15.4387	3654.29	3.70708
10.3583	202.694	-15.4407	3654.26	3.70745
10.3667	202.877	-15.4427	3654.23	3.70534
10.375	203.058	-15.4447	3654.2	3.70263
10.3833	203.275	-15.4467	3654.17	3.69651
10.3917	203.42	-15.4486	3654.14	3.68614
10.4	203.632	-15.4505	3654.11	3.67291
10.4083	203.776	-15.4524	3654.08	3.65672
10.4167	203.988	-15.4543	3654.05	3.64013
10.425	204.128	-15.4561	3654.02	3.62506
10.4333	204.342	-15.4579	3653.99	3.6121
10.4417	204.485	-15.4597	3653.96	3.60393
10.45	204.665	-15.4616	3653.93	3.5947
10.4583	204.84	-15.4633	3653.9	3.58118
10.4667	205.016	-15.4651	3653.87	3.56978
10.475	205.226	-15.4669	3653.84	3.56059
10.4833	205.402	-15.4686	3653.81	3.55235
10.4917	205.577	-15.4703	3653.78	3.54529
10.5	205.752	-15.472	3653.76	3.53906
10.5083	205.894	-15.4738	3653.73	3.53288
10.5167	206.071	-15.4755	3653.7	3.5274
10.525	206.249	-15.4772	3653.67	3.52176
10.5333	206.461	-15.4789	3653.64	3.51624
10.5417	206.603	-15.4806	3653.61	3.51243
10.55	206.816	-15.4823	3653.58	3.50707
10.5583	206.961	-15.4839	3653.55	3.50019
10.5667	207.142	-15.4856	3653.52	3.49282
10.575	207.32	-15.4872	3653.49	3.48199
10.5833	207.499	-15.4888	3653.46	3.47124
10.5917	207.677	-15.4904	3653.43	3.4625
10.6	207.891	-15.4921	3653.4	3.44965
10.6083	208.068	-15.4937	3653.37	3.43404
10.6167	208.247	-15.4952	3653.34	3.42088
10.625	208.39	-15.4968	3653.31	3.40905
10.6333	208.569	-15.4984	3653.28	3.3969
10.6417	208.744	-15.4999	3653.25	3.38568
10.65	208.925	-15.5015	3653.22	3.37562
10.6583	209.103	-15.5031	3653.19	3.37052
10.6667	209.281	-15.5046	3653.16	3.36325
10.675	209.46	-15.5062	3653.13	3.35573
10.6833	209.675	-15.5077	3653.09	3.34999
10.6917	209.821	-15.5092	3653.06	3.3459
10.7	209.999	-15.5107	3653.03	3.34214
10.7083	210.212	-15.5122	3653	3.33385
10.7167	210.354	-15.5137	3652.97	3.32717
10.725	210.535	-15.5151	3652.94	3.32281
10.7333	210.712	-15.5166	3652.91	3.31766
10.7417	210.89	-15.518	3652.88	3.31178
10.75	211.069	-15.5194	3652.85	3.30877
10.7583	211.246	-15.5207	3652.82	3.30592
10.7667	211.425	-15.5221	3652.79	3.3094
10.775	211.602	-15.5234	3652.76	3.3168
10.7833	211.816	-15.5248	3652.73	3.32643
10.7917	211.996	-15.5262	3652.7	3.34286
10.8	212.139	-15.5276	3652.66	3.36586
10.8083	212.32	-15.529	3652.63	3.39068
10.8167	212.531	-15.5304	3652.6	3.41968
10.825	212.672	-15.5318	3652.57	3.45139
10.8333	212.849	-15.5332	3652.54	3.48539
10.8417	213.063	-15.5345	3652.51	3.52075
10.85	213.205	-15.5359	3652.48	3.55636
10.8583	213.422	-15.5372	3652.45	3.59267
10.8667	213.599	-15.5385	3652.42	3.6292
10.875	213.775	-15.5398	3652.38	3.66621
10.8833	213.921	-15.5411	3652.35	3.70129
10.8917	214.136	-15.5423	3652.32	3.73385
10.9	214.312	-15.5435	3652.29	3.76441
10.9083	214.49	-15.5447	3652.26	3.79344
10.9167	214.666	-15.5458	3652.23	3.82091
10.925	214.81	-15.5469	3652.2	3.84619
10.9333	215.021	-15.548	3652.16	3.8685
10.9417	215.164	-15.5491	3652.13	3.88338
10.95	215.34	-15.55	3652.1	3.89758
10.9583	215.555	-15.551	3652.07	3.91241
10.9667	215.732	-15.5519	3652.04	3.92064
10.975	215.874	-15.5527	3652	3.92847
10.9833	216.09	-15.5535	3651.97	3.93658
10.9917	216.232	-15.5542	3651.94	3.9429
11	216.408	-15.5549	3651.91	3.94687
11.0083	216.589	-15.5556	3651.88	3.94992
11.0167	216.77	-15.5562	3651.84	3.95448
11.025	216.981	-15.5569	3651.81	3.96505
11.0333	217.123	-15.5575	3651.78	3.97185
11.0417	217.298	-15.5582	3651.75	3.97993
11.05	217.513	-15.5588	3651.71	3.99069
11.0583	217.656	-15.5595	3651.68	4.00323
11.0667	217.834	-15.5602	3651.65	4.01582
11.075	218.048	-15.5608	3651.62	4.02799
11.0833	218.194	-15.5614	3651.58	4.04077
11.0917	218.371	-15.5621	3651.55	4.05237
11.1	218.583	-15.5627	3651.52	4.06507
11.1083	218.763	-15.5634	3651.48	4.07532
11.1167	218.905	-15.564	3651.45	4.08285
11.125	219.125	-15.5646	3651.42	4.08986
11.1333	219.304	-15.5651	3651.38	4.09655
11.1417	219.446	-15.5657	3651.35	4.0985
11.15	219.624	-15.5662	3651.32	4.10027
11.1583	219.804	-15.5668	3651.28	4.09891
11.1667	219.985	-15.5673	3651.25	4.09678
11.175	220.165	-15.5678	3651.21	4.09784
11.1833	220.342	-15.5682	3651.18	4.09799
11.1917	220.555	-15.5685	3651.15	4.09904
11.2	220.734	-15.5689	3651.11	4.0983
11.2083	220.876	-15.5692	3651.08	4.09394
11.2167	221.091	-15.5694	3651.04	4.08919
11.225	221.233	-15.5697	3651.01	4.08721
11.2333	221.411	-15.5698	3650.97	4.08459
11.2417	221.625	-15.5699	3650.94	4.08512
11.25	221.768	-15.57	3650.9	4.08541
11.2583	221.95	-15.57	3650.87	4.09072
11.2667	222.128	-15.57	3650.83	4.09409
11.275	222.309	-15.5699	3650.8	4.09441
11.2833	222.49	-15.5698	3650.76	4.09766
11.2917	222.672	-15.5697	3650.73	4.10377
11.3	222.851	-15.5696	3650.69	4.11172
11.3083	223.066	-15.5694	3650.66	4.11829
11.3167	223.245	-15.5691	3650.62	4.12677
11.325	223.39	-15.5688	3650.59	4.13161
11.3333	223.57	-15.5685	3650.55	4.13659
11.3417	223.783	-15.5682	3650.52	4.1347
11.35	223.964	-15.5678	3650.49	4.1326
11.3583	224.108	-15.5674	3650.45	4.13178
11.3667	224.288	-15.567	3650.42	4.1296
11.375	224.502	-15.5665	3650.38	4.1278
11.3833	224.684	-15.566	3650.35	4.1219
11.3917	224.863	-15.5655	3650.31	4.11776
11.4	225.005	-15.565	3650.28	4.11456
11.4083	225.226	-15.5644	3650.24	4.11578
11.4167	225.406	-15.5638	3650.21	4.11632
11.425	225.551	-15.5632	3650.18	4.11957
11.4333	225.77	-15.5625	3650.14	4.12516
11.4417	225.917	-15.5618	3650.11	4.1315
11.45	226.136	-15.5611	3650.07	4.14072
11.4583	226.281	-15.5604	3650.04	4.15253
11.4667	226.459	-15.5596	3650.01	4.16832
11.475	226.676	-15.5588	3649.97	4.18495
11.4833	226.822	-15.558	3649.94	4.19891
11.4917	227.039	-15.5572	3649.91	4.21228
11.5	227.22	-15.5564	3649.87	4.22888
11.5083	227.364	-15.5555	3649.84	4.2448
11.5167	227.578	-15.5547	3649.81	4.26058
11.525	227.72	-15.5538	3649.77	4.27759
11.5333	227.898	-15.553	3649.74	4.2949
11.5417	228.075	-15.5521	3649.71	4.31139
11.55	228.256	-15.5513	3649.67	4.32756
11.5583	228.473	-15.5504	3649.64	4.33816
11.5667	228.654	-15.5496	3649.61	4.35055
11.575	228.797	-15.5488	3649.57	4.36145
11.5833	228.975	-15.5481	3649.54	4.36886
11.5917	229.157	-15.5473	3649.51	4.37492
11.6	229.339	-15.5466	3649.48	4.37812
11.6083	229.525	-15.546	3649.44	4.37712
11.6167	229.71	-15.5454	3649.41	4.37367
11.625	229.895	-15.5448	3649.38	4.36921
11.6333	230.114	-15.5443	3649.35	4.36278
11.6417	230.26	-15.5438	3649.32	4.36016
11.65	230.437	-15.5433	3649.28	4.35425
11.6583	230.65	-15.5429	3649.25	4.34502
11.6667	230.794	-15.5425	3649.22	4.33363
11.675	230.971	-15.5421	3649.19	4.31872
11.6833	231.184	-15.5417	3649.16	4.29625
11.6917	231.323	-15.5414	3649.12	4.27177
11.7	231.498	-15.5411	3649.09	4.24378
11.7083	231.675	-15.5408	3649.06	4.21114
11.7167	231.887	-15.5405	3649.03	4.17471
11.725	232.028	-15.5403	3649	4.1325
11.7333	232.239	-15.54	3648.97	4.08872
11.7417	232.382	-15.5398	3648.94	4.04523
11.75	232.557	-15.5396	3648.9	4.0022
11.7583	232.733	-15.5394	3648.87	3.96035
11.7667	232.914	-15.5392	3648.84	3.92224
11.775	233.123	-15.5391	3648.81	3.88505
11.7833	233.301	-15.5389	3648.78	3.84702
11.7917	233.442	-15.5388	3648.75	3.8076
11.8	233.62	-15.5388	3648.72	3.76897
11.8083	233.832	-15.5387	3648.69	3.73306
11.8167	233.974	-15.5387	3648.66	3.69506
11.825	234.184	-15.5388	3648.63	3.65598
11.8333	234.326	-15.5389	3648.6	3.61986
11.8417	234.537	-15.539	3648.57	3.58263
11.85	234.679	-15.5391	3648.54	3.5416
11.8583	234.858	-15.5393	3648.51	3.50212
11.8667	235.072	-15.5396	3648.48	3.46886
11.875	235.249	-15.5398	3648.44	3.43608
11.8833	235.427	-15.5402	3648.41	3.40581
11.8917	235.603	-15.5405	3648.38	3.37743
11.9	235.745	-15.5409	3648.35	3.35475
11.9083	235.923	-15.5414	3648.32	3.33524
11.9167	236.101	-15.5419	3648.29	3.31782
11.925	236.316	-15.5424	3648.26	3.30518
11.9333	236.494	-15.543	3648.23	3.2953
11.9417	236.633	-15.5436	3648.21	3.28768
11.95	236.846	-15.5443	3648.18	3.28182
11.9583	237.022	-15.5451	3648.15	3.27579
11.9667	237.201	-15.5458	3648.12	3.27035
11.975	237.345	-15.5466	3648.09	3.26603
11.9833	237.56	-15.5475	3648.06	3.26116
11.9917	237.737	-15.5484	3648.03	3.25578
12	237.878	-15.5493	3648	3.24898
12.0083	238.093	-15.5503	3647.97	3.23921
12.0167	238.271	-15.5514	3647.94	3.22829
12.025	238.452	-15.5525	3647.91	3.21738
12.0333	238.628	-15.5537	3647.89	3.21017
12.0417	238.805	-15.555	3647.86	3.20715
12.05	238.944	-15.5563	3647.83	3.20609
12.0583	239.119	-15.5577	3647.8	3.20733
12.0667	239.297	-15.5591	3647.77	3.21133
12.075	239.512	-15.5606	3647.75	3.21411
12.0833	239.655	-15.5621	3647.72	3.21966
12.0917	239.829	-15.5636	3647.69	3.22162
12.1	240.041	-15.5652	3647.66	3.2269
12.1083	240.183	-15.5668	3647.64	3.23325
12.1167	240.361	-15.5685	3647.61	3.23976
12.125	240.541	-15.5701	3647.58	3.24513
12.1333	240.721	-15.5718	3647.55	3.24735
12.1417	240.938	-15.5735	3647.53	3.24733
12.15	241.112	-15.5751	3647.5	3.24519
12.1583	241.251	-15.5768	3647.47	3.24433
12.1667	241.431	-15.5784	3647.44	3.24315
12.175	241.609	-15.5801	3647.42	3.24777
12.1833	241.784	-15.5817	3647.39	3.25183
12.1917	241.993	-15.5832	3647.36	3.25643
12.2	242.169	-15.5848	3647.33	3.26379
12.2083	242.315	-15.5863	3647.31	3.27085
12.2167	242.492	-15.5878	3647.28	3.28304
12.225	242.667	-15.5893	3647.25	3.2951
12.2333	242.879	-15.5907	3647.22	3.30849
12.2417	243.024	-15.5922	3647.2	3.32193
12.25	243.238	-15.5936	3647.17	3.33573
12.2583	243.418	-15.5951	3647.14	3.34636
12.2667	243.562	-15.5965	3647.11	3.35915
12.275	243.742	-15.5979	3647.08	3.37145
12.2833	243.922	-15.5992	3647.05	3.37742
12.2917	244.095	-15.6006	3647.03	3.38516
12.3	244.275	-15.602	3647	3.38925
12.3083	244.492	-15.6034	3646.97	3.39309
12.3167	244.674	-15.6048	3646.94	3.39584
12.325	244.853	-15.6062	3646.91	3.39193
12.3333	245.033	-15.6076	3646.88	3.38872
12.3417	245.214	-15.609	3646.85	3.38423
12.35	245.357	-15.6105	3646.82	3.37581
12.3583	245.573	-15.612	3646.8	3.36235
12.3667	245.72	-15.6135	3646.77	3.34429
12.375	245.937	-15.615	3646.74	3.3204
12.3833	246.117	-15.6165	3646.71	3.29302
12.3917	246.294	-15.6181	3646.68	3.26998
12.4	246.436	-15.6196	3646.65	3.24758
12.4083	246.617	-15.6211	3646.62	3.23005
12.4167	246.797	-15.6227	3646.59	3.21421
12.425	246.976	-15.6242	3646.56	3.20239
12.4333	247.192	-15.6258	3646.53	3.19489
12.4417	247.373	-15.6274	3646.5	3.1935
12.45	247.553	-15.629	3646.47	3.19958
12.4583	247.698	-15.6306	3646.44	3.20959
12.4667	247.913	-15.6323	3646.41	3.22157
12.475	248.09	-15.6339	3646.38	3.23083
12.4833	248.271	-15.6355	3646.35	3.24359
12.4917	248.414	-15.6371	3646.32	3.25813
12.5	248.591	-15.6388	3646.29	3.27751
12.5083	248.77	-15.6404	3646.26	3.29904
12.5167	248.982	-15.642	3646.23	3.32635
12.525	249.126	-15.6436	3646.2	3.35376
12.5333	249.337	-15.6451	3646.17	3.38487
12.5417	249.479	-15.6467	3646.14	3.41847
12.55	249.697	-15.6482	3646.11	3.45619
12.5583	249.845	-15.6496	3646.08	3.50191
12.5667	250.027	-15.6511	3646.04	3.54858
12.575	250.21	-15.6525	3646.01	3.59355
12.5833	250.394	-15.6539	3645.98	3.63379
12.5917	250.611	-15.6553	3645.95	3.67262
12.6	250.792	-15.6566	3645.92	3.70688
12.6083	250.939	-15.6579	3645.89	3.74137
12.6167	251.123	-15.6591	3645.86	3.77129
12.625	251.308	-15.6603	3645.83	3.79844
12.6333	251.487	-15.6615	3645.8	3.82588
12.6417	251.702	-15.6627	3645.77	3.84475
12.65	251.884	-15.6638	3645.74	3.86656
12.6583	252.064	-15.6648	3645.71	3.8885
12.6667	252.244	-15.6659	3645.68	3.90944
12.675	252.423	-15.6669	3645.65	3.93212
12.6833	252.57	-15.6678	3645.62	3.95684
12.6917	252.75	-15.6688	3645.59	3.97814
12.7	252.928	-15.6698	3645.55	3.99833
12.7083	253.141	-15.6707	3645.52	4.02072
12.7167	253.287	-15.6716	3645.49	4.03915
12.725	253.507	-15.6725	3645.46	4.05575
12.7333	253.65	-15.6734	3645.43	4.06649
12.7417	253.829	-15.6742	3645.4	4.07736
12.75	254.046	-15.6751	3645.37	4.08556
12.7583	254.227	-15.676	3645.34	4.08759
12.7667	254.374	-15.6769	3645.31	4.08551
12.775	254.556	-15.6778	3645.28	4.08198
12.7833	254.738	-15.6786	3645.25	4.07794
12.7917	254.92	-15.6795	3645.22	4.07471
12.8	255.133	-15.6804	3645.19	4.06446
12.8083	255.28	-15.6812	3645.16	4.0547
12.8167	255.497	-15.6821	3645.13	4.04456
12.825	255.64	-15.6829	3645.1	4.0399
12.8333	255.822	-15.6837	3645.07	4.03577
12.8417	256.041	-15.6846	3645.04	4.03234
12.85	256.186	-15.6854	3645.01	4.03026
12.8583	256.402	-15.6862	3644.98	4.0312
12.8667	256.58	-15.6871	3644.95	4.02881
12.875	256.758	-15.6879	3644.92	4.02177
12.8833	256.903	-15.6887	3644.89	4.0149
12.8917	257.083	-15.6895	3644.86	4.00534
12.9	257.261	-15.6903	3644.83	3.99325
12.9083	257.44	-15.6912	3644.8	3.97454
12.9167	257.652	-15.692	3644.77	3.95335
12.925	257.831	-15.6928	3644.74	3.93119
12.9333	257.975	-15.6935	3644.71	3.90709
12.9417	258.19	-15.6943	3644.68	3.88118
12.95	258.333	-15.695	3644.65	3.85315
12.9583	258.511	-15.6958	3644.62	3.82587
12.9667	258.726	-15.6965	3644.59	3.79946
12.975	258.869	-15.6972	3644.56	3.77334
12.9833	259.046	-15.6978	3644.53	3.74833
12.9917	259.224	-15.6985	3644.5	3.72563
13	259.439	-15.6991	3644.47	3.70139
13.0083	259.584	-15.6997	3644.44	3.67833
13.0167	259.761	-15.7004	3644.41	3.65552
13.025	259.971	-15.7009	3644.38	3.62956
13.0333	260.148	-15.7015	3644.35	3.60108
13.0417	260.291	-15.7021	3644.32	3.57677
13.05	260.506	-15.7026	3644.29	3.55215
13.0583	260.684	-15.7031	3644.26	3.52798
13.0667	260.828	-15.7037	3644.24	3.50511
13.075	261.007	-15.7042	3644.21	3.48079
13.0833	261.223	-15.7046	3644.18	3.45845
13.0917	261.402	-15.7051	3644.15	3.43768
13.1	261.578	-15.7055	3644.12	3.41511
13.1083	261.724	-15.706	3644.09	3.39376
13.1167	261.943	-15.7064	3644.06	3.37579
13.125	262.121	-15.7068	3644.04	3.349
13.1333	262.263	-15.7073	3644.01	3.32272
13.1417	262.442	-15.7077	3643.98	3.29582
13.15	262.62	-15.7082	3643.95	3.26609
13.1583	262.835	-15.7086	3643.92	3.2422
13.1667	262.978	-15.7091	3643.89	3.21493
13.175	263.19	-15.7096	3643.87	3.18858
13.1833	263.371	-15.7101	3643.84	3.16643
13.1917	263.514	-15.7107	3643.81	3.14922
13.2	263.694	-15.7112	3643.78	3.13669
13.2083	263.875	-15.7118	3643.75	3.13291
13.2167	264.054	-15.7123	3643.73	3.13388
13.225	264.267	-15.7129	3643.7	3.13375
13.2333	264.446	-15.7135	3643.67	3.13495
13.2417	264.587	-15.7141	3643.64	3.13311
13.25	264.804	-15.7147	3643.62	3.13315
13.2583	264.983	-15.7153	3643.59	3.13236
13.2667	265.125	-15.7159	3643.56	3.1296
13.275	265.336	-15.7165	3643.53	3.12637
13.2833	265.479	-15.7172	3643.51	3.11705
13.2917	265.656	-15.7178	3643.48	3.1049
13.3	265.835	-15.7185	3643.45	3.09126
13.3083	266.051	-15.7191	3643.42	3.07839
13.3167	266.231	-15.7198	3643.4	3.06814
13.325	266.414	-15.7205	3643.37	3.05712
13.3333	266.554	-15.7211	3643.34	3.04602
13.3417	266.766	-15.7218	3643.32	3.0386
13.35	266.91	-15.7224	3643.29	3.03386
13.3583	267.085	-15.7229	3643.26	3.03075
13.3667	267.295	-15.7235	3643.24	3.0293
13.375	267.436	-15.724	3643.21	3.02897
13.3833	267.614	-15.7246	3643.18	3.03173
13.3917	267.788	-15.7251	3643.16	3.03153
13.4	267.998	-15.7255	3643.13	3.02851
13.4083	268.141	-15.726	3643.1	3.02906
13.4167	268.355	-15.7264	3643.08	3.03288
13.425	268.532	-15.7269	3643.05	3.03664
13.4333	268.674	-15.7273	3643.02	3.0395
13.4417	268.851	-15.7276	3643	3.04206
13.45	269.034	-15.728	3642.97	3.05114
13.4583	269.211	-15.7283	3642.94	3.06152
13.4667	269.389	-15.7286	3642.92	3.07215
13.475	269.569	-15.7289	3642.89	3.09249
13.4833	269.748	-15.7291	3642.86	3.11341
13.4917	269.923	-15.7293	3642.84	3.13464
13.5	270.102	-15.7295	3642.81	3.15876
13.5083	270.281	-15.7297	3642.78	3.18086
13.5167	270.46	-15.7298	3642.76	3.20474
13.525	270.677	-15.7299	3642.73	3.2271
13.5333	270.817	-15.73	3642.7	3.24491
13.5417	271.031	-15.73	3642.68	3.26164
13.55	271.171	-15.7301	3642.65	3.28241
13.5583	271.349	-15.73	3642.62	3.29717
13.5667	271.528	-15.73	3642.59	3.31067
13.575	271.706	-15.7299	3642.57	3.32012
13.5833	271.883	-15.7298	3642.54	3.32877
13.5917	272.058	-15.7297	3642.51	3.33878
13.6	272.273	-15.7296	3642.49	3.34726
13.6083	272.415	-15.7294	3642.46	3.35367
13.6167	272.594	-15.7293	3642.43	3.35753
13.625	272.772	-15.7291	3642.4	3.35768
13.6333	272.987	-15.7289	3642.38	3.35777
13.6417	273.167	-15.7287	3642.35	3.35596
13.65	273.344	-15.7284	3642.32	3.35258
13.6583	273.485	-15.7282	3642.29	3.34371
13.6667	273.659	-15.7279	3642.26	3.3322
13.675	273.871	-15.7277	3642.24	3.32168
13.6833	274.01	-15.7274	3642.21	3.31078
13.6917	274.185	-15.7271	3642.18	3.29772
13.7	274.358	-15.7268	3642.15	3.28466
13.7083	274.533	-15.7265	3642.12	3.27484
13.7167	274.709	-15.7262	3642.1	3.26472
13.725	274.922	-15.7259	3642.07	3.25785
13.7333	275.098	-15.7256	3642.04	3.25356
13.7417	275.238	-15.7253	3642.01	3.25362
13.75	275.451	-15.725	3641.98	3.25578
13.7583	275.627	-15.7246	3641.95	3.2577
13.7667	275.769	-15.7243	3641.93	3.25834
13.775	275.943	-15.7239	3641.9	3.26182
13.7833	276.157	-15.7234	3641.87	3.26914
13.7917	276.295	-15.723	3641.84	3.27879
13.8	276.503	-15.7225	3641.81	3.28813
13.8083	276.678	-15.7219	3641.78	3.29906
13.8167	276.817	-15.7214	3641.75	3.30958
13.825	276.993	-15.7208	3641.72	3.32034
13.8333	277.168	-15.7202	3641.69	3.33333
13.8417	277.342	-15.7196	3641.67	3.34653
13.85	277.553	-15.7189	3641.64	3.36183
13.8583	277.692	-15.7182	3641.61	3.37885
13.8667	277.902	-15.7175	3641.58	3.39524
13.875	278.079	-15.7168	3641.55	3.40634
13.8833	278.222	-15.7161	3641.52	3.41866
13.8917	278.433	-15.7153	3641.49	3.42977
13.9	278.611	-15.7145	3641.46	3.43805
13.9083	278.787	-15.7137	3641.43	3.4466
13.9167	278.961	-15.7129	3641.4	3.45461
13.925	279.14	-15.712	3641.37	3.46335
13.9333	279.279	-15.7112	3641.34	3.46954
13.9417	279.456	-15.7103	3641.31	3.47751
13.95	279.668	-15.7095	3641.28	3.48712
13.9583	279.843	-15.7087	3641.25	3.50164
13.9667	279.983	-15.7079	3641.23	3.51529
13.975	280.191	-15.7072	3641.2	3.53133
13.9833	280.329	-15.7064	3641.17	3.55268
13.9917	280.539	-15.7056	3641.14	3.57125
14	280.713	-15.7049	3641.11	3.59357
14.0083	280.855	-15.7042	3641.08	3.6136
14.0167	281.03	-15.7035	3641.05	3.63419
14.025	281.24	-15.7028	3641.02	3.65193
14.0333	281.414	-15.7021	3640.99	3.66731
14.0417	281.588	-15.7014	3640.96	3.68096
14.05	281.728	-15.7007	3640.93	3.69352
14.0583	281.908	-15.7001	3640.9	3.70421
14.0667	282.122	-15.6995	3640.88	3.71236
14.075	282.299	-15.6988	3640.85	3.72076
14.0833	282.444	-15.6982	3640.82	3.72446
14.0917	282.623	-15.6975	3640.79	3.72912
14.1	282.803	-15.6968	3640.76	3.73583
14.1083	282.979	-15.6961	3640.73	3.74121
14.1167	283.155	-15.6954	3640.7	3.74789
14.125	283.369	-15.6947	3640.67	3.75471
14.1333	283.509	-15.6939	3640.64	3.76101
14.1417	283.719	-15.6931	3640.61	3.7672
14.15	283.862	-15.6923	3640.58	3.77127
14.1583	284.039	-15.6915	3640.55	3.77468
14.1667	284.25	-15.6906	3640.52	3.77635
14.175	284.424	-15.6896	3640.49	3.77675
14.1833	284.566	-15.6887	3640.46	3.77043
14.1917	284.781	-15.6877	3640.44	3.76188
14.2	284.962	-15.6867	3640.41	3.7512
14.2083	285.107	-15.6857	3640.38	3.74017
14.2167	285.321	-15.6846	3640.35	3.72484
14.225	285.465	-15.6835	3640.32	3.70997
14.2333	285.676	-15.6823	3640.29	3.69707
14.2417	285.819	-15.6812	3640.26	3.68409
14.25	286.035	-15.68	3640.23	3.67017
14.2583	286.214	-15.6789	3640.2	3.65674
14.2667	286.355	-15.6777	3640.17	3.64619
14.275	286.533	-15.6765	3640.14	3.63714
14.2833	286.743	-15.6753	3640.11	3.62589
14.2917	286.886	-15.6742	3640.08	3.61361
14.3	287.103	-15.673	3640.05	3.60061
14.3083	287.246	-15.6719	3640.02	3.58468
14.3167	287.425	-15.6708	3639.98	3.5676
14.325	287.604	-15.6697	3639.95	3.55038
14.3333	287.784	-15.6687	3639.92	3.53293
14.3417	287.999	-15.6677	3639.89	3.51618
14.35	288.175	-15.6667	3639.86	3.49712
14.3583	288.318	-15.6658	3639.83	3.48054
14.3667	288.536	-15.6649	3639.8	3.46541
14.375	288.715	-15.6641	3639.77	3.45042
14.3833	288.894	-15.6633	3639.74	3.43456
14.3917	289.073	-15.6625	3639.71	3.42082
14.4	289.251	-15.6618	3639.68	3.40883
14.4083	289.396	-15.6611	3639.65	3.39811
14.4167	289.572	-15.6605	3639.62	3.38694
14.425	289.784	-15.6599	3639.59	3.37602
14.4333	289.925	-15.6594	3639.56	3.37057
14.4417	290.102	-15.6589	3639.54	3.36821
14.45	290.282	-15.6584	3639.51	3.37004
14.4583	290.455	-15.6579	3639.48	3.37307
14.4667	290.661	-15.6575	3639.45	3.38111
14.475	290.834	-15.657	3639.42	3.3925
14.4833	290.977	-15.6566	3639.39	3.40625
14.4917	291.186	-15.6562	3639.36	3.42141
14.5	291.327	-15.6557	3639.33	3.44071
14.5083	291.541	-15.6553	3639.3	3.46046
14.5167	291.72	-15.6549	3639.27	3.47824
14.525	291.901	-15.6545	3639.24	3.49224
14.5333	292.04	-15.6541	3639.21	3.5097
14.5417	292.255	-15.6537	3639.18	3.52477
14.55	292.431	-15.6532	3639.15	3.53848
14.5583	292.608	-15.6528	3639.12	3.5506
14.5667	292.75	-15.6523	3639.09	3.56159
14.575	292.928	-15.6519	3639.07	3.57262
14.5833	293.14	-15.6514	3639.04	3.58606
14.5917	293.282	-15.6509	3639.01	3.59812
14.6	293.458	-15.6503	3638.98	3.60914
14.6083	293.638	-15.6498	3638.95	3.61948
14.6167	293.816	-15.6493	3638.92	3.62439
14.625	293.994	-15.6487	3638.89	3.63044
14.6333	294.206	-15.6482	3638.86	3.6371
14.6417	294.385	-15.6477	3638.83	3.64404
14.65	294.527	-15.6471	3638.81	3.64773
14.6583	294.739	-15.6466	3638.78	3.65142
14.6667	294.882	-15.646	3638.75	3.64974
14.675	295.06	-15.6454	3638.72	3.64786
14.6833	295.238	-15.6448	3638.69	3.64657
14.6917	295.416	-15.6442	3638.66	3.64428
14.7	295.63	-15.6435	3638.63	3.64135
14.7083	295.808	-15.6428	3638.61	3.63766
14.7167	295.988	-15.6421	3638.58	3.63187
14.725	296.132	-15.6414	3638.55	3.62421
14.7333	296.309	-15.6407	3638.52	3.61725
14.7417	296.525	-15.64	3638.49	3.60939
14.75	296.665	-15.6393	3638.46	3.60001
14.7583	296.842	-15.6386	3638.43	3.58777
14.7667	297.057	-15.6379	3638.41	3.57657
14.775	297.234	-15.6372	3638.38	3.56069
14.7833	297.372	-15.6364	3638.35	3.54545
14.7917	297.586	-15.6356	3638.32	3.52762
14.8	297.728	-15.6349	3638.29	3.50949
14.8083	297.943	-15.6341	3638.26	3.48995
14.8167	298.087	-15.6333	3638.23	3.47085
14.825	298.265	-15.6325	3638.2	3.45607
14.8333	298.481	-15.6317	3638.18	3.43924
14.8417	298.658	-15.6308	3638.15	3.42461
14.85	298.835	-15.6301	3638.12	3.40994
14.8583	298.976	-15.6293	3638.09	3.39951
14.8667	299.154	-15.6285	3638.06	3.39154
14.875	299.331	-15.6278	3638.03	3.38171
14.8833	299.507	-15.627	3638	3.37672
14.8917	299.72	-15.6263	3637.97	3.37317
14.9	299.895	-15.6255	3637.94	3.36881
14.9083	300.071	-15.6248	3637.91	3.36529
14.9167	300.246	-15.6241	3637.88	3.36425
14.925	300.387	-15.6234	3637.86	3.36263
14.9333	300.561	-15.6226	3637.83	3.35461
14.9417	300.772	-15.6219	3637.8	3.34549
14.95	300.914	-15.6212	3637.77	3.33653
14.9583	301.09	-15.6205	3637.74	3.32971
14.9667	301.268	-15.6197	3637.71	3.32262
14.975	301.478	-15.619	3637.68	3.31451
14.9833	301.657	-15.6182	3637.65	3.30521
14.9917	301.795	-15.6174	3637.62	3.29468
15	301.971	-15.6166	3637.59	3.28362
15.0083	302.151	-15.6158	3637.56	3.27239
15.0167	302.361	-15.6149	3637.54	3.26961
15.025	302.54	-15.614	3637.51	3.26834
15.0333	302.715	-15.6131	3637.48	3.26728
15.0417	302.855	-15.6122	3637.45	3.26817
15.05	303.032	-15.6112	3637.42	3.27069
15.0583	303.207	-15.6102	3637.39	3.27589
15.0667	303.383	-15.6093	3637.36	3.2844
15.075	303.56	-15.6082	3637.33	3.29728
15.0833	303.773	-15.6072	3637.3	3.31305
15.0917	303.915	-15.6061	3637.27	3.3291
15.1	304.128	-15.6051	3637.24	3.34661
15.1083	304.303	-15.604	3637.22	3.36576
15.1167	304.445	-15.6029	3637.19	3.38461
15.125	304.62	-15.6018	3637.16	3.40492
15.1333	304.833	-15.6007	3637.13	3.42408
15.1417	304.975	-15.5995	3637.1	3.44137
15.15	305.148	-15.5984	3637.07	3.45896
15.1583	305.36	-15.5973	3637.04	3.47398
15.1667	305.5	-15.5962	3637.01	3.48438
15.175	305.676	-15.595	3636.98	3.4938
15.1833	305.887	-15.5939	3636.95	3.50093
15.1917	306.026	-15.5928	3636.92	3.50406
15.2	306.203	-15.5917	3636.89	3.50869
15.2083	306.383	-15.5906	3636.86	3.50833
15.2167	306.592	-15.5895	3636.83	3.50437
15.225	306.77	-15.5884	3636.81	3.50321
15.2333	306.913	-15.5872	3636.78	3.50153
15.2417	307.09	-15.5861	3636.75	3.50022
15.25	307.305	-15.5849	3636.72	3.50101
15.2583	307.449	-15.5837	3636.69	3.50658
15.2667	307.662	-15.5825	3636.66	3.51075
15.275	307.84	-15.5813	3636.63	3.51884
15.2833	308.015	-15.58	3636.6	3.52437
15.2917	308.156	-15.5788	3636.57	3.53209
15.3	308.334	-15.5775	3636.54	3.54535
15.3083	308.509	-15.5762	3636.51	3.55662
15.3167	308.686	-15.575	3636.48	3.56696
15.325	308.866	-15.5737	3636.45	3.57817
15.3333	309.074	-15.5724	3636.41	3.58864
15.3417	309.216	-15.571	3636.38	3.59452
15.35	309.394	-15.5697	3636.35	3.6024
15.3583	309.57	-15.5684	3636.32	3.6114
15.3667	309.785	-15.5671	3636.29	3.62018
15.375	309.962	-15.5658	3636.26	3.63031
15.3833	310.139	-15.5646	3636.23	3.63715
15.3917	310.319	-15.5633	3636.2	3.64114
15.4	310.459	-15.5621	3636.17	3.64724
15.4083	310.67	-15.5609	3636.13	3.65497
15.4167	310.848	-15.5598	3636.1	3.65829
15.425	311.019	-15.5587	3636.07	3.66255
15.4333	311.199	-15.5576	3636.04	3.66909
15.4417	311.339	-15.5565	3636.01	3.67375
15.45	311.556	-15.5556	3635.97	3.67888
15.4583	311.699	-15.5546	3635.94	3.68391
15.4667	311.914	-15.5537	3635.91	3.68847
15.475	312.057	-15.5528	3635.88	3.69536
15.4833	312.236	-15.5519	3635.84	3.70209
15.4917	312.453	-15.5511	3635.81	3.70586
15.5	312.63	-15.5502	3635.78	3.71388
15.5083	312.774	-15.5494	3635.74	3.7198
15.5167	312.985	-15.5486	3635.71	3.72475
15.525	313.128	-15.5478	3635.68	3.73133
15.5333	313.303	-15.547	3635.64	3.73775
15.5417	313.515	-15.5463	3635.61	3.74662
15.55	313.655	-15.5455	3635.58	3.7566
15.5583	313.831	-15.5448	3635.54	3.76762
15.5667	314.008	-15.5441	3635.51	3.77744
15.575	314.186	-15.5434	3635.47	3.78825
15.5833	314.4	-15.5428	3635.44	3.79965
15.5917	314.541	-15.5421	3635.4	3.81275
15.6	314.72	-15.5415	3635.37	3.82611
15.6083	314.9	-15.5409	3635.34	3.84099
15.6167	315.078	-15.5404	3635.3	3.8556
15.625	315.288	-15.5398	3635.27	3.86863
15.6333	315.462	-15.5393	3635.23	3.88282
15.6417	315.6	-15.5388	3635.19	3.89851
15.65	315.775	-15.5384	3635.16	3.91384
15.6583	315.985	-15.538	3635.12	3.93079
15.6667	316.16	-15.5377	3635.09	3.95213
15.675	316.332	-15.5374	3635.05	3.97478
15.6833	316.471	-15.5372	3635.02	3.99967
15.6917	316.646	-15.537	3634.98	4.02609
15.7	316.817	-15.5368	3634.94	4.05444
15.7083	316.992	-15.5367	3634.91	4.0867
15.7167	317.166	-15.5366	3634.87	4.11653
15.725	317.377	-15.5366	3634.83	4.14698
15.7333	317.516	-15.5366	3634.8	4.18031
15.7417	317.724	-15.5366	3634.76	4.21447
15.75	317.864	-15.5366	3634.72	4.24645
15.7583	318.079	-15.5366	3634.68	4.27707
15.7667	318.254	-15.5366	3634.65	4.3099
15.775	318.397	-15.5366	3634.61	4.34107
15.7833	318.61	-15.5367	3634.57	4.37091
15.7917	318.787	-15.5367	3634.53	4.39941
15.8	318.928	-15.5367	3634.49	4.42826
15.8083	319.107	-15.5368	3634.45	4.45747
15.8167	319.319	-15.5368	3634.42	4.48728
15.825	319.46	-15.5368	3634.38	4.51628
15.8333	319.636	-15.5369	3634.34	4.54552
15.8417	319.845	-15.5369	3634.3	4.57583
15.85	319.985	-15.5369	3634.26	4.60381
15.8583	320.194	-15.5369	3634.22	4.63305
15.8667	320.37	-15.5369	3634.18	4.66244
15.875	320.509	-15.5369	3634.14	4.68995
15.8833	320.684	-15.5368	3634.1	4.7168
15.8917	320.859	-15.5368	3634.06	4.74166
15.9	321.034	-15.5367	3634.02	4.76647
15.9083	321.207	-15.5367	3633.98	4.78649
15.9167	321.416	-15.5367	3633.94	4.80487
15.925	321.594	-15.5367	3633.9	4.82483
15.9333	321.769	-15.5366	3633.86	4.84258
15.9417	321.91	-15.5366	3633.81	4.85984
15.95	322.086	-15.5366	3633.77	4.87614
15.9583	322.3	-15.5366	3633.73	4.8905
15.9667	322.478	-15.5366	3633.69	4.90672
15.975	322.619	-15.5366	3633.65	4.9233
15.9833	322.796	-15.5366	3633.61	4.93721
15.9917	322.973	-15.5367	3633.56	4.9543
16	323.186	-15.5367	3633.52	4.97588
16.0083	323.328	-15.5367	3633.48	4.99561
16.0167	323.505	-15.5366	3633.43	5.01775
16.025	323.717	-15.5366	3633.39	5.04172
16.0333	323.858	-15.5363	3633.35	5.06545
16.0417	324.031	-15.536	3633.3	5.09219
16.05	324.208	-15.5355	3633.26	5.12386
16.0583	324.383	-15.5348	3633.22	5.15497
16.0667	324.559	-15.5339	3633.17	5.1866
16.075	324.731	-15.5327	3633.13	5.21739
16.0833	324.943	-15.5313	3633.08	5.24604
16.0917	325.085	-15.5296	3633.04	5.2707
16.1	325.297	-15.5277	3633	5.29206
16.1083	325.441	-15.5256	3632.95	5.30786
16.1167	325.654	-15.5232	3632.91	5.32668
16.125	325.832	-15.5207	3632.86	5.34637
16.1333	325.972	-15.518	3632.81	5.35734
16.1417	326.151	-15.5152	3632.77	5.37031
16.15	326.361	-15.5122	3632.72	5.38246
16.1583	326.54	-15.5091	3632.68	5.39507
16.1667	326.682	-15.5059	3632.63	5.40787
16.175	326.892	-15.5025	3632.58	5.42487
16.1833	327.066	-15.4992	3632.54	5.44253
16.1917	327.202	-15.4957	3632.49	5.46331
16.2	327.41	-15.4923	3632.45	5.48031
16.2083	327.588	-15.4889	3632.4	5.49632
16.2167	327.765	-15.4855	3632.35	5.51633
16.225	327.904	-15.4822	3632.31	5.53557
16.2333	328.08	-15.4791	3632.26	5.55293
16.2417	328.256	-15.4761	3632.21	5.57267
16.25	328.471	-15.4733	3632.16	5.59118
16.2583	328.647	-15.4706	3632.12	5.60901
16.2667	328.788	-15.4682	3632.07	5.62725
16.275	329.001	-15.4658	3632.02	5.64489
16.2833	329.144	-15.4635	3631.98	5.66422
16.2917	329.321	-15.4614	3631.93	5.67867
16.3	329.496	-15.4593	3631.88	5.69469
16.3083	329.672	-15.4573	3631.83	5.70631
16.3167	329.847	-15.4554	3631.78	5.7199
16.325	330.023	-15.4534	3631.74	5.73192
16.3333	330.196	-15.4516	3631.69	5.74309
16.3417	330.406	-15.4498	3631.64	5.75666
16.35	330.549	-15.448	3631.59	5.77079
[truncated: 3,913 more rows]
