# Supplementary material for: Tailoring the thermal and thermomechanical characteristics of novel MAX phase boron composites in high-temperature applications
Source: Nanoscale Adv. 2025 Mar 26;7(10):3077–87. doi: 10.1039/d5na00063g (PMC11974559; doi:10.1039/d5na00063g)
Supplement: NA-007-D5NA00063G-s001 [file NA-007-D5NA00063G-s001.zip › 306(B)-Ti4AlB2N-(1250 C).xlsx]

## Sheet: 306B
Module	TG/DTA
Channel	1
Data Name	306B
Measurement Time	3/11/2024 9:01:32 PM
Sample Name	Papia
Sample Weight	11.981	mg
Reference Name
Reference Weight	0	mg
Temperature Program		Cel	Cel	Cel/min	min	s	Gas1	Gas2	Store
	1	20	1000	20	0	0.5	On	Off	On
	Temperature Program Mode	Ramp
Operator Name	Service
Organization Name	PP&PDC, BCSIR
Comment	Operator: Service
	Gas1: Argon
	Pan: Al
Read
306B DTG
No.	Time	Temp	DTG
	min	Cel	ug/min
1	25.5583	521.604	-33.7023
2	35.9833	730.386	-60.5764
3	44.3167	902.161	-112.741
306B DTA
No.	Time	Temp	DTA
	min	Cel	uV
1	10.4333	202.963	-13.2108
2	23.6917	482.654	-9.70949
3	28.0417	570.442	-8.51029
4	37.7083	764.982	-5.27507
5	33.2583	675.589	-6.3366
Y Difference
306B TG
No.	TG
	%
1	0.0928223
2	13.1256
Time	Temp.	DTA	TG	DTG
min	Cel	uV	ug	ug/min
0.00833333	30.6226	-0.338736	11977	12.2063
0.0166667	30.6251	-0.339228	11977	12.0835
0.025	30.6263	-0.339772	11977	11.9612
0.0333333	30.6263	-0.340364	11976.9	11.8384
0.0416667	30.6263	-0.341004	11976.9	11.7151
0.05	30.6276	-0.341691	11976.9	11.59
0.0583333	30.6313	-0.342423	11976.9	11.4624
0.0666667	30.635	-0.343201	11976.8	11.3345
0.075	30.6276	-0.344023	11976.8	11.2104
0.0833333	30.6288	-0.344889	11976.8	11.0881
0.0916667	30.6325	-0.345797	11976.8	10.9655
0.1	30.6276	-0.346712	11976.7	10.842
0.108333	30.63	-0.347632	11976.7	10.7163
0.116667	30.6325	-0.348552	11976.7	10.5911
0.125	30.6338	-0.349471	11976.6	10.464
0.133333	30.635	-0.350385	11976.6	10.3377
0.141667	30.6325	-0.351294	11976.6	10.2106
0.15	30.63	-0.352194	11976.5	10.0823
0.158333	30.6276	-0.353083	11976.5	9.9493
0.166667	30.6239	-0.353957	11976.5	9.81312
0.175	30.6177	-0.354817	11976.5	9.67549
0.183333	30.6226	-0.355664	11976.4	9.53502
0.191667	30.6201	-0.356497	11976.4	9.3917
0.2	30.6152	-0.35732	11976.4	9.24551
0.208333	30.6115	-0.358134	11976.3	9.09746
0.216667	30.6065	-0.358939	11976.3	8.94666
0.225	30.609	-0.359734	11976.3	8.79438
0.233333	30.6078	-0.360522	11976.2	8.63885
0.241667	30.6127	-0.361303	11976.2	8.48234
0.25	30.6102	-0.362077	11976.2	8.32377
0.258333	30.6139	-0.362846	11976.1	8.16414
0.266667	30.6127	-0.363613	11976.1	8.00225
0.275	30.6139	-0.364379	11976.1	7.84102
0.283333	30.6139	-0.365144	11976.1	7.67859
0.291667	30.6164	-0.36591	11976	7.51738
0.3	30.6201	-0.36668	11976	7.355
0.308333	30.6201	-0.367455	11976	7.19189
0.316667	30.6189	-0.368236	11976	7.03311
0.325	30.6164	-0.369026	11975.9	6.87451
0.333333	30.6239	-0.369829	11975.9	6.71455
0.341667	30.6239	-0.370646	11975.9	6.55502
0.35	30.6263	-0.371483	11975.8	6.39744
0.358333	30.6239	-0.372343	11975.8	6.23781
0.366667	30.6239	-0.373226	11975.8	6.07713
0.375	30.6251	-0.374135	11975.8	5.91678
0.383333	30.6226	-0.375073	11975.7	5.75506
0.391667	30.6214	-0.376045	11975.7	5.59207
0.4	30.6263	-0.377056	11975.7	5.4252
0.408333	30.6276	-0.378116	11975.6	5.25789
0.416667	30.6239	-0.379236	11975.6	5.09154
0.425	30.6263	-0.380419	11975.6	4.92246
0.433333	30.6288	-0.38167	11975.6	4.74613
0.441667	30.6313	-0.383	11975.5	4.56445
0.45	30.6362	-0.38442	11975.5	4.38057
0.458333	30.6412	-0.385939	11975.5	4.18756
0.466667	30.6474	-0.387562	11975.5	3.99354
0.475	30.6523	-0.389301	11975.4	3.79951
0.483333	30.6536	-0.391165	11975.4	3.60705
0.491667	30.6548	-0.393161	11975.4	3.41465
0.5	30.6598	-0.395291	11975.4	3.22277
0.508333	30.6598	-0.397557	11975.4	3.03766
0.516667	30.6585	-0.399959	11975.4	2.86109
0.525	30.6647	-0.402494	11975.4	2.69199
0.533333	30.6647	-0.405168	11975.3	2.52803
0.541667	30.661	-0.407987	11975.3	2.37551
0.55	30.6659	-0.410958	11975.3	2.23355
0.558333	30.6709	-0.41408	11975.3	2.09988
0.566667	30.6759	-0.417347	11975.3	1.97461
0.575	30.682	-0.420751	11975.3	1.85773
0.583333	30.687	-0.424288	11975.3	1.74973
0.591667	30.6932	-0.427959	11975.3	1.64672
0.6	30.6969	-0.431764	11975.3	1.54865
0.608333	30.7006	-0.435699	11975.3	1.45666
0.616667	30.7093	-0.439758	11975.3	1.3693
0.625	30.7204	-0.443935	11975.3	1.28463
0.633333	30.7254	-0.448226	11975.3	1.20033
0.641667	30.7328	-0.452624	11975.3	1.1175
0.65	30.7402	-0.457128	11975.3	1.03576
0.658333	30.7501	-0.461742	11975.3	0.953809
0.666667	30.7563	-0.466468	11975.3	0.874316
0.675	30.7675	-0.471314	11975.3	0.796797
0.683333	30.7811	-0.476294	11975.3	0.720488
0.691667	30.7947	-0.481421	11975.3	0.644277
0.7	30.8046	-0.486704	11975.3	0.570664
0.708333	30.8145	-0.492145	11975.3	0.497891
0.716667	30.8281	-0.497749	11975.3	0.42627
0.725	30.838	-0.503528	11975.3	0.35375
0.733333	30.8517	-0.509496	11975.3	0.283457
0.741667	30.8616	-0.515666	11975.3	0.214727
0.75	30.8764	-0.522048	11975.3	0.145137
0.758333	30.8863	-0.528645	11975.3	0.0761719
0.766667	30.9024	-0.535461	11975.3	0.0078125
0.775	30.9111	-0.542501	11975.3	-0.0591016
0.783333	30.9272	-0.549771	11975.3	-0.126738
0.791667	30.9445	-0.557276	11975.3	-0.190059
0.8	30.9606	-0.565025	11975.3	-0.253008
0.808333	30.9779	-0.573022	11975.3	-0.315801
0.816667	30.9928	-0.581266	11975.3	-0.377852
0.825	31.0138	-0.589756	11975.3	-0.43959
0.833333	31.0299	-0.598493	11975.3	-0.501074
0.841667	31.0522	-0.607478	11975.3	-0.561758
0.85	31.0671	-0.616701	11975.3	-0.621172
0.858333	31.0869	-0.626152	11975.3	-0.683027
0.866667	31.1017	-0.63583	11975.4	-0.744336
0.875	31.1228	-0.645733	11975.4	-0.810273
0.883333	31.1426	-0.655855	11975.4	-0.876953
0.891667	31.1624	-0.666193	11975.4	-0.940918
0.9	31.1859	-0.676741	11975.4	-1.00629
0.908333	31.207	-0.687494	11975.4	-1.07457
0.916667	31.2342	-0.698447	11975.4	-1.1443
0.925	31.2565	-0.7096	11975.4	-1.21461
0.933333	31.2813	-0.720952	11975.5	-1.28631
0.941667	31.306	-0.7325	11975.5	-1.35432
0.95	31.3357	-0.744242	11975.5	-1.42201
0.958333	31.3605	-0.756178	11975.5	-1.48543
0.966667	31.3853	-0.768306	11975.5	-1.54674
0.975	31.415	-0.780624	11975.5	-1.60803
0.983333	31.4422	-0.793134	11975.6	-1.66705
0.991667	31.4707	-0.805834	11975.6	-1.72018
1	31.4979	-0.818726	11975.6	-1.76969
1.00833	31.5289	-0.831806	11975.6	-1.81645
1.01667	31.5574	-0.845074	11975.6	-1.85904
1.025	31.5896	-0.858536	11975.7	-1.89869
1.03333	31.623	-0.872189	11975.7	-1.93766
1.04167	31.6539	-0.886032	11975.7	-1.97717
1.05	31.6886	-0.900066	11975.7	-2.0148
1.05833	31.7208	-0.914287	11975.7	-2.05121
1.06667	31.7579	-0.928694	11975.8	-2.08475
1.075	31.7938	-0.943285	11975.8	-2.11771
1.08333	31.8248	-0.958059	11975.8	-2.14918
1.09167	31.8594	-0.973016	11975.8	-2.18059
1.1	31.8954	-0.988154	11975.8	-2.21143
1.10833	31.935	-1.00347	11975.9	-2.244
1.11667	31.9721	-1.01896	11975.9	-2.27564
1.125	32.013	-1.03463	11975.9	-2.30437
1.13333	32.0501	-1.05048	11975.9	-2.33291
1.14167	32.091	-1.06649	11975.9	-2.36021
1.15	32.1306	-1.08267	11976	-2.39219
1.15833	32.169	-1.09902	11976	-2.42621
1.16667	32.2148	-1.11553	11976	-2.45855
1.175	32.2581	-1.1322	11976	-2.49053
1.18333	32.3039	-1.14902	11976.1	-2.52379
1.19167	32.3448	-1.166	11976.1	-2.55398
1.2	32.3881	-1.18312	11976.1	-2.58297
1.20833	32.4327	-1.20039	11976.1	-2.61662
1.21667	32.4785	-1.21781	11976.1	-2.64848
1.225	32.5218	-1.23536	11976.2	-2.67934
1.23333	32.5652	-1.25306	11976.2	-2.70492
1.24167	32.6159	-1.2709	11976.2	-2.72881
1.25	32.6654	-1.28888	11976.2	-2.75463
1.25833	32.7137	-1.30699	11976.3	-2.77824
1.26667	32.7632	-1.32524	11976.3	-2.80063
1.275	32.814	-1.34363	11976.3	-2.8227
1.28333	32.8623	-1.36214	11976.3	-2.84787
1.29167	32.9118	-1.38079	11976.4	-2.86926
1.3	32.9663	-1.39956	11976.4	-2.89016
1.30833	33.0245	-1.41846	11976.4	-2.91156
1.31667	33.0789	-1.43749	11976.4	-2.93508
1.325	33.1334	-1.45664	11976.5	-2.95984
1.33333	33.1891	-1.47591	11976.5	-2.98426
1.34167	33.2449	-1.49531	11976.5	-3.01111
1.35	33.2981	-1.51482	11976.6	-3.04088
1.35833	33.355	-1.53446	11976.6	-3.0741
1.36667	33.4169	-1.55421	11976.6	-3.10643
1.375	33.4739	-1.57409	11976.6	-3.14297
1.38333	33.5321	-1.59407	11976.7	-3.18451
1.39167	33.5903	-1.61417	11976.7	-3.2285
1.4	33.6497	-1.63437	11976.7	-3.2723
1.40833	33.7067	-1.65469	11976.7	-3.31611
1.41667	33.7636	-1.6751	11976.8	-3.36041
1.425	33.8267	-1.69562	11976.8	-3.40576
1.43333	33.8911	-1.71623	11976.8	-3.45035
1.44167	33.9567	-1.73694	11976.9	-3.49479
1.45	34.0186	-1.75775	11976.9	-3.53777
1.45833	34.083	-1.77865	11976.9	-3.57709
1.46667	34.1499	-1.79964	11977	-3.6125
1.475	34.2192	-1.82072	11977	-3.64516
1.48333	34.2873	-1.84188	11977	-3.67734
1.49167	34.3566	-1.86314	11977.1	-3.70717
1.5	34.4284	-1.88447	11977.1	-3.73658
1.50833	34.4988	-1.90589	11977.1	-3.75988
1.51667	34.57	-1.92739	11977.2	-3.77949
1.525	34.6377	-1.94897	11977.2	-3.79613
1.53333	34.7078	-1.97062	11977.2	-3.81082
1.54167	34.7778	-1.99235	11977.3	-3.8227
1.55	34.8467	-2.01415	11977.3	-3.83357
1.55833	34.912	-2.03601	11977.3	-3.8415
1.56667	34.9833	-2.05794	11977.4	-3.84836
1.575	35.0545	-2.07994	11977.4	-3.85623
1.58333	35.1246	-2.10201	11977.4	-3.86012
1.59167	35.1935	-2.12413	11977.5	-3.86676
1.6	35.2647	-2.14631	11977.5	-3.87312
1.60833	35.336	-2.16856	11977.5	-3.87865
1.61667	35.4072	-2.19086	11977.6	-3.88082
1.625	35.4832	-2.21321	11977.6	-3.88725
1.63333	35.5569	-2.23562	11977.6	-3.8932
1.64167	35.6317	-2.25808	11977.7	-3.89973
1.65	35.7053	-2.28059	11977.7	-3.90555
1.65833	35.7813	-2.30315	11977.7	-3.90764
1.66667	35.8597	-2.32575	11977.8	-3.90986
1.675	35.9393	-2.34839	11977.8	-3.91029
1.68333	36.0105	-2.37108	11977.8	-3.90943
1.69167	36.0865	-2.39381	11977.9	-3.90598
1.7	36.1661	-2.41658	11977.9	-3.9009
1.70833	36.2445	-2.43939	11977.9	-3.89078
1.71667	36.3264	-2.46224	11978	-3.87627
1.725	36.4084	-2.48512	11978	-3.86002
1.73333	36.4879	-2.50805	11978	-3.8416
1.74167	36.5699	-2.53101	11978.1	-3.82193
1.75	36.6494	-2.554	11978.1	-3.80232
1.75833	36.7278	-2.57703	11978.1	-3.78088
1.76667	36.8133	-2.60009	11978.2	-3.75717
1.775	36.8988	-2.62319	11978.2	-3.73498
1.78333	36.982	-2.64631	11978.2	-3.71355
1.79167	37.0663	-2.66947	11978.2	-3.69145
1.8	37.147	-2.69265	11978.3	-3.67336
1.80833	37.2325	-2.71585	11978.3	-3.65443
1.81667	37.3169	-2.73908	11978.3	-3.63398
1.825	37.4035	-2.76233	11978.4	-3.61621
1.83333	37.495	-2.78559	11978.4	-3.59873
1.84167	37.5829	-2.80888	11978.4	-3.58359
1.85	37.6743	-2.83218	11978.4	-3.57152
1.85833	37.7669	-2.8555	11978.5	-3.56115
1.86667	37.8596	-2.87884	11978.5	-3.55033
1.875	37.9534	-2.90218	11978.5	-3.54031
1.88333	38.046	-2.92554	11978.5	-3.52844
1.89167	38.1386	-2.94891	11978.6	-3.51822
1.9	38.2337	-2.97229	11978.6	-3.50988
1.90833	38.3298	-2.99568	11978.6	-3.49947
1.91667	38.4213	-3.01907	11978.7	-3.48807
1.925	38.5187	-3.04246	11978.7	-3.47469
1.93333	38.6113	-3.06584	11978.7	-3.46049
1.94167	38.7027	-3.08923	11978.7	-3.4426
1.95	38.7977	-3.11262	11978.8	-3.42301
1.95833	38.8904	-3.13601	11978.8	-3.40574
1.96667	38.9901	-3.1594	11978.8	-3.38789
1.975	39.084	-3.18277	11978.9	-3.36879
1.98333	39.1813	-3.20613	11978.9	-3.34891
1.99167	39.2775	-3.22949	11978.9	-3.32816
2	39.3737	-3.25284	11978.9	-3.30762
2.00833	39.4699	-3.27619	11979	-3.28988
2.01667	39.572	-3.29953	11979	-3.27139
2.025	39.673	-3.32285	11979	-3.25396
2.03333	39.7727	-3.34616	11979	-3.23889
2.04167	39.8749	-3.36946	11979.1	-3.22023
2.05	39.9723	-3.39275	11979.1	-3.20146
2.05833	40.0756	-3.41602	11979.1	-3.18137
2.06667	40.1777	-3.43929	11979.1	-3.16393
2.075	40.2822	-3.46254	11979.2	-3.1467
2.08333	40.3855	-3.48577	11979.2	-3.12771
2.09167	40.49	-3.509	11979.2	-3.10658
2.1	40.5922	-3.5322	11979.2	-3.08434
2.10833	40.6955	-3.55539	11979.3	-3.06301
2.11667	40.7988	-3.57856	11979.3	-3.04053
2.125	40.9021	-3.6017	11979.3	-3.01803
2.13333	41.0066	-3.62483	11979.3	-2.99676
2.14167	41.1052	-3.64795	11979.4	-2.97633
2.15	41.2121	-3.67107	11979.4	-2.95252
2.15833	41.3178	-3.69418	11979.4	-2.92641
2.16667	41.4223	-3.71729	11979.4	-2.89977
2.175	41.5292	-3.74039	11979.5	-2.87209
2.18333	41.6372	-3.76349	11979.5	-2.84215
2.19167	41.7453	-3.78661	11979.5	-2.80877
2.2	41.8534	-3.80975	11979.5	-2.77312
2.20833	41.9638	-3.8329	11979.5	-2.73537
2.21667	42.0754	-3.85605	11979.6	-2.69324
2.225	42.1918	-3.87919	11979.6	-2.6474
2.23333	42.3011	-3.90232	11979.6	-2.60045
2.24167	42.408	-3.92544	11979.6	-2.55391
2.25	42.5243	-3.94854	11979.6	-2.50734
2.25833	42.6336	-3.97162	11979.7	-2.46031
2.26667	42.7452	-3.99468	11979.7	-2.41328
2.275	42.8569	-4.01772	11979.7	-2.36873
2.28333	42.9697	-4.04072	11979.7	-2.32459
2.29167	43.0789	-4.0637	11979.7	-2.28186
2.3	43.1882	-4.08664	11979.7	-2.24084
2.30833	43.301	-4.10955	11979.8	-2.20086
2.31667	43.415	-4.13242	11979.8	-2.16086
2.325	43.529	-4.15525	11979.8	-2.11879
2.33333	43.6359	-4.17803	11979.8	-2.07676
2.34167	43.7535	-4.20077	11979.8	-2.03803
2.35	43.8675	-4.22345	11979.8	-1.99975
2.35833	43.9862	-4.24607	11979.8	-1.9598
2.36667	44.1014	-4.26861	11979.8	-1.91994
2.375	44.2226	-4.29107	11979.9	-1.88227
2.38333	44.3425	-4.31347	11979.9	-1.84617
2.39167	44.4624	-4.3358	11979.9	-1.81174
2.4	44.5836	-4.35808	11979.9	-1.77727
2.40833	44.7047	-4.38031	11979.9	-1.74502
2.41667	44.8294	-4.40249	11979.9	-1.71533
2.425	44.9494	-4.42464	11979.9	-1.68092
2.43333	45.0729	-4.44676	11979.9	-1.64896
2.44167	45.1928	-4.46887	11980	-1.62229
2.45	45.3151	-4.49097	11980	-1.60189
2.45833	45.4315	-4.51307	11980	-1.58146
2.46667	45.555	-4.53516	11980	-1.56373
2.475	45.675	-4.55723	11980	-1.55029
2.48333	45.7949	-4.57927	11980	-1.54088
2.49167	45.9137	-4.60129	11980	-1.53508
2.5	46.0336	-4.62327	11980	-1.53021
2.50833	46.1595	-4.64522	11980	-1.52943
2.51667	46.2806	-4.66711	11980.1	-1.53146
2.525	46.4053	-4.68896	11980.1	-1.53219
2.53333	46.5312	-4.71078	11980.1	-1.53148
2.54167	46.6595	-4.73257	11980.1	-1.52924
2.55	46.7841	-4.75434	11980.1	-1.52475
2.55833	46.9088	-4.7761	11980.1	-1.51834
2.56667	47.0347	-4.79784	11980.1	-1.50898
2.575	47.1618	-4.81956	11980.1	-1.49686
2.58333	47.29	-4.84126	11980.2	-1.48123
2.59167	47.4136	-4.86292	11980.2	-1.46395
2.6	47.5327	-4.88454	11980.2	-1.44496
2.60833	47.6477	-4.90612	11980.2	-1.42402
2.61667	47.7671	-4.92765	11980.2	-1.40078
2.625	47.8888	-4.94913	11980.2	-1.38062
2.63333	48.0116	-4.97056	11980.2	-1.35908
2.64167	48.1356	-4.99194	11980.2	-1.33625
2.65	48.2573	-5.01327	11980.3	-1.31543
2.65833	48.3812	-5.03457	11980.3	-1.29471
2.66667	48.5052	-5.05583	11980.3	-1.27447
2.675	48.6303	-5.07707	11980.3	-1.25102
2.68333	48.7565	-5.0983	11980.3	-1.22518
2.69167	48.8827	-5.11952	11980.3	-1.20744
2.7	49.0078	-5.14071	11980.3	-1.2084
2.70833	49.1295	-5.16188	11980.3	-1.22623
2.71667	49.2523	-5.18301	11980.3	-1.26477
2.725	49.3762	-5.2041	11980.3	-1.31617
2.73333	49.5002	-5.22515	11980.3	-1.37754
2.74167	49.6264	-5.24616	11980.3	-1.44334
2.75	49.7526	-5.26714	11980.4	-1.51281
2.75833	49.8765	-5.28808	11980.4	-1.58418
2.76667	50.0061	-5.30899	11980.4	-1.65201
2.775	50.1335	-5.32985	11980.4	-1.70713
2.78333	50.2608	-5.35068	11980.4	-1.73631
2.79167	50.3881	-5.37147	11980.4	-1.73854
2.8	50.5143	-5.39222	11980.5	-1.70941
2.80833	50.6417	-5.41294	11980.5	-1.65785
2.81667	50.769	-5.43364	11980.5	-1.5835
2.825	50.8975	-5.45429	11980.5	-1.49289
2.83333	51.0293	-5.47491	11980.5	-1.38855
2.84167	51.1589	-5.49549	11980.6	-1.27289
2.85	51.2851	-5.51601	11980.6	-1.14951
2.85833	51.4158	-5.53649	11980.6	-1.02021
2.86667	51.5454	-5.55693	11980.6	-0.885371
2.875	51.6784	-5.57733	11980.6	-0.748926
2.88333	51.8125	-5.59769	11980.6	-0.616094
2.89167	51.9443	-5.61801	11980.6	-0.484629
2.9	52.0795	-5.63828	11980.6	-0.354707
2.90833	52.2125	-5.6585	11980.6	-0.230781
2.91667	52.3398	-5.67867	11980.5	-0.110742
2.925	52.4739	-5.69879	11980.5	0.00447266
2.93333	52.6057	-5.71887	11980.5	0.115137
2.94167	52.7387	-5.73891	11980.5	0.225273
2.95	52.8705	-5.7589	11980.5	0.333281
2.95833	53.0046	-5.77885	11980.5	0.438809
2.96667	53.1365	-5.79875	11980.5	0.54123
2.975	53.2694	-5.8186	11980.4	0.639883
2.98333	53.4024	-5.83841	11980.4	0.735801
2.99167	53.5331	-5.85818	11980.4	0.830176
3	53.674	-5.87793	11980.4	0.922324
3.00833	53.8081	-5.89765	11980.4	1.01221
3.01667	53.9444	-5.91734	11980.4	1.0991
3.025	54.0785	-5.93699	11980.3	1.17963
3.03333	54.2149	-5.9566	11980.3	1.25543
3.04167	54.3456	-5.97618	11980.3	1.32844
3.05	54.4797	-5.99572	11980.3	1.40289
3.05833	54.6138	-6.01524	11980.3	1.47648
3.06667	54.7479	-6.03473	11980.2	1.54848
3.075	54.8865	-6.05418	11980.2	1.61881
3.08333	55.0149	-6.07361	11980.2	1.68756
3.09167	55.1479	-6.093	11980.2	1.75406
3.1	55.2865	-6.11234	11980.2	1.81721
3.10833	55.4217	-6.13164	11980.2	1.87955
3.11667	55.5603	-6.15091	11980.1	1.9383
3.125	55.7	-6.17014	11980.1	1.99484
3.13333	55.8386	-6.18934	11980.1	2.04574
3.14167	55.9784	-6.20849	11980.1	2.09187
3.15	56.1226	-6.2276	11980.1	2.13291
3.15833	56.2589	-6.24666	11980	2.16797
3.16667	56.3987	-6.26566	11980	2.19793
3.175	56.5373	-6.28461	11980	2.22336
3.18333	56.6759	-6.30351	11980	2.24418
3.19167	56.8201	-6.32237	11980	2.2625
3.2	56.9587	-6.34118	11979.9	2.27762
3.20833	57.1007	-6.35996	11979.9	2.29104
3.21667	57.2415	-6.37869	11979.9	2.3042
3.225	57.3846	-6.39737	11979.9	2.3159
3.23333	57.5255	-6.41602	11979.9	2.32738
3.24167	57.6709	-6.43463	11979.8	2.3407
3.25	57.8174	-6.45322	11979.8	2.35484
3.25833	57.9638	-6.47177	11979.8	2.36951
3.26667	58.1103	-6.4903	11979.8	2.38811
3.275	58.2523	-6.50881	11979.8	2.41145
3.28333	58.3965	-6.5273	11979.7	2.44076
3.29167	58.5408	-6.54577	11979.7	2.47172
3.3	58.685	-6.56421	11979.7	2.50654
3.30833	58.8315	-6.58264	11979.7	2.54859
3.31667	58.9735	-6.60105	11979.6	2.59539
3.325	59.1155	-6.61945	11979.6	2.64602
3.33333	59.2563	-6.63784	11979.6	2.70217
3.34167	59.3972	-6.65622	11979.6	2.76061
3.35	59.5392	-6.67459	11979.6	2.82121
3.35833	59.6811	-6.69295	11979.5	2.87967
3.36667	59.8263	-6.7113	11979.5	2.93574
3.375	59.9655	-6.72965	11979.5	2.99059
3.38333	60.1058	-6.74798	11979.4	3.04107
3.39167	60.2417	-6.7663	11979.4	3.08725
3.4	60.382	-6.78461	11979.4	3.12908
3.40833	60.5255	-6.8029	11979.3	3.1666
3.41667	60.6658	-6.82117	11979.3	3.20055
3.425	60.8115	-6.83942	11979.3	3.23039
3.43333	60.954	-6.85765	11979.2	3.25469
3.44167	61.0997	-6.87586	11979.2	3.27672
3.45	61.2421	-6.89405	11979.2	3.29602
3.45833	61.3846	-6.91221	11979.2	3.31379
3.46667	61.5314	-6.93035	11979.1	3.33051
3.475	61.6782	-6.94847	11979.1	3.34525
3.48333	61.8218	-6.96656	11979.1	3.35959
3.49167	61.9609	-6.98463	11979	3.37486
3.5	62.1056	-7.00267	11979	3.38639
3.50833	62.2502	-7.02068	11979	3.39814
3.51667	62.3948	-7.03866	11978.9	3.40984
3.525	62.5384	-7.05661	11978.9	3.43322
3.53333	62.6808	-7.07452	11978.9	3.47695
3.54167	62.8298	-7.0924	11978.9	3.54156
3.55	62.9723	-7.11024	11978.8	3.62631
3.55833	63.1158	-7.12805	11978.8	3.72564
3.56667	63.2615	-7.14583	11978.8	3.83867
3.575	63.4084	-7.16357	11978.7	3.95357
3.58333	63.553	-7.18127	11978.7	4.07225
3.59167	63.6998	-7.19894	11978.7	4.19041
3.6	63.8444	-7.21657	11978.6	4.30703
3.60833	63.9901	-7.23417	11978.6	4.40381
3.61667	64.1348	-7.25173	11978.5	4.47086
3.625	64.2794	-7.26926	11978.5	4.50828
3.63333	64.4262	-7.28675	11978.4	4.51367
3.64167	64.573	-7.3042	11978.4	4.49459
3.65	64.7198	-7.32162	11978.3	4.44879
3.65833	64.8666	-7.33899	11978.3	4.38664
3.66667	65.0178	-7.35633	11978.2	4.31062
3.675	65.1624	-7.37364	11978.2	4.22441
3.68333	65.3081	-7.3909	11978.2	4.12705
3.69167	65.456	-7.40813	11978.1	4.02533
3.7	65.6061	-7.42533	11978.1	3.92033
3.70833	65.7529	-7.44248	11978.1	3.8143
3.71667	65.8986	-7.45959	11978.1	3.71217
3.725	66.0487	-7.47667	11978	3.60908
3.73333	66.1977	-7.49371	11978	3.50922
3.74167	66.3488	-7.51071	11978	3.41537
3.75	66.5011	-7.52767	11978	3.32488
3.75833	66.6511	-7.5446	11978	3.23934
3.76667	66.8023	-7.56149	11977.9	3.15986
3.775	66.9524	-7.57834	11977.9	3.08211
3.78333	67.1003	-7.59515	11977.9	3.00793
3.79167	67.2503	-7.61192	11977.9	2.93611
3.8	67.4004	-7.62865	11977.9	2.86674
3.80833	67.545	-7.64534	11977.9	2.80361
3.81667	67.6962	-7.66198	11977.8	2.74244
3.825	67.8495	-7.67859	11977.8	2.68135
3.83333	67.9974	-7.69515	11977.8	2.62299
3.84167	68.1486	-7.71168	11977.8	2.56527
3.85	68.3019	-7.72815	11977.8	2.51068
3.85833	68.452	-7.74459	11977.8	2.46279
3.86667	68.6097	-7.76099	11977.8	2.41896
3.875	68.7619	-7.77734	11977.7	2.3757
3.88333	68.9163	-7.79366	11977.7	2.32936
3.89167	69.0686	-7.80993	11977.7	2.28113
3.9	69.2175	-7.82616	11977.7	2.23266
3.90833	69.3654	-7.84235	11977.7	2.1832
3.91667	69.5199	-7.85849	11977.7	2.13357
3.925	69.6732	-7.87459	11977.7	2.08336
3.93333	69.8211	-7.89065	11977.6	2.03398
3.94167	69.9755	-7.90666	11977.6	1.9842
3.95	70.1277	-7.92263	11977.6	1.93525
3.95833	70.2811	-7.93855	11977.6	1.88865
3.96667	70.4322	-7.95443	11977.6	1.84883
3.975	70.591	-7.97027	11977.6	1.81412
3.98333	70.7476	-7.98607	11977.6	1.78578
3.99167	70.9031	-8.00182	11977.5	1.76412
4	71.0564	-8.01754	11977.5	1.7498
4.00833	71.2076	-8.03322	11977.5	1.74287
4.01667	71.3653	-8.04886	11977.5	1.73973
4.025	71.5219	-8.06446	11977.5	1.73471
4.03333	71.6763	-8.08002	11977.5	1.73148
4.04167	71.8262	-8.09554	11977.5	1.73164
4.05	71.9771	-8.11103	11977.4	1.73082
4.05833	72.1238	-8.12649	11977.4	1.72865
4.06667	72.2747	-8.14191	11977.4	1.72609
4.075	72.4236	-8.1573	11977.4	1.72303
4.08333	72.5745	-8.17266	11977.4	1.72002
4.09167	72.7265	-8.18798	11977.4	1.71375
4.1	72.8763	-8.20328	11977.4	1.70676
4.10833	73.0241	-8.21854	11977.3	1.70266
4.11667	73.174	-8.23378	11977.3	1.7015
4.125	73.3239	-8.24898	11977.3	1.70057
4.13333	73.4758	-8.26416	11977.3	1.70242
4.14167	73.6289	-8.27932	11977.3	1.70506
4.15	73.7808	-8.29444	11977.3	1.70867
4.15833	73.9339	-8.30953	11977.3	1.71355
4.16667	74.0858	-8.32459	11977.2	1.71311
4.175	74.2409	-8.33962	11977.2	1.71566
4.18333	74.394	-8.35462	11977.2	1.71883
4.19167	74.5491	-8.36959	11977.2	1.7243
4.2	74.7021	-8.38453	11977.2	1.72729
4.20833	74.8572	-8.39943	11977.2	1.72771
4.21667	75.0081	-8.41431	11977.2	1.72699
4.225	75.1622	-8.42915	11977.1	1.72936
4.23333	75.311	-8.44396	11977.1	1.73201
4.24167	75.4672	-8.45873	11977.1	1.73271
4.25	75.6192	-8.47348	11977.1	1.73418
4.25833	75.7701	-8.4882	11977.1	1.73609
4.26667	75.9252	-8.50289	11977.1	1.7409
4.275	76.0793	-8.51756	11977.1	1.74676
4.28333	76.2344	-8.53219	11977	1.75363
4.29167	76.3895	-8.5468	11977	1.76479
4.3	76.5457	-8.56138	11977	1.7802
4.30833	76.6997	-8.57593	11977	1.79303
4.31667	76.859	-8.59045	11977	1.80609
4.325	77.0131	-8.60494	11977	1.81652
4.33333	77.1714	-8.61941	11976.9	1.82596
4.34167	77.3275	-8.63385	11976.9	1.82629
4.35	77.4837	-8.64826	11976.9	1.8192
4.35833	77.642	-8.66265	11976.9	1.80447
4.36667	77.7971	-8.67701	11976.9	1.78543
4.375	77.9543	-8.69135	11976.9	1.75973
4.38333	78.1136	-8.70566	11976.8	1.72877
4.39167	78.2729	-8.71994	11976.8	1.69525
4.4	78.4312	-8.73419	11976.8	1.65789
4.40833	78.5884	-8.74842	11976.8	1.62588
4.41667	78.7403	-8.76261	11976.8	1.59725
4.425	78.8965	-8.77678	11976.8	1.57605
4.43333	79.0558	-8.79091	11976.8	1.55723
4.44167	79.212	-8.805	11976.8	1.54988
4.45	79.3702	-8.81907	11976.8	1.54852
4.45833	79.5264	-8.8331	11976.7	1.55047
4.46667	79.6847	-8.8471	11976.7	1.55465
4.475	79.8461	-8.86108	11976.7	1.56262
4.48333	80.0043	-8.87502	11976.7	1.57482
4.49167	80.1615	-8.88894	11976.7	1.5835
4.5	80.3229	-8.90283	11976.7	1.58975
4.50833	80.4864	-8.9167	11976.7	1.59305
4.51667	80.6457	-8.93054	11976.7	1.5968
4.525	80.8051	-8.94435	11976.6	1.59291
4.53333	80.9665	-8.95815	11976.6	1.58709
4.54167	81.1258	-8.97192	11976.6	1.58115
4.55	81.2861	-8.98568	11976.6	1.57469
4.55833	81.4402	-8.99942	11976.6	1.56807
4.56667	81.5974	-9.01314	11976.6	1.56441
4.575	81.7599	-9.02686	11976.6	1.56711
4.58333	81.9192	-9.04056	11976.6	1.57666
4.59167	82.0795	-9.05426	11976.5	1.5893
4.6	82.2378	-9.06795	11976.5	1.60555
4.60833	82.4013	-9.08163	11976.5	1.62816
4.61667	82.5595	-9.09531	11976.5	1.65459
4.625	82.723	-9.10899	11976.5	1.68342
4.63333	82.8823	-9.12266	11976.5	1.71496
4.64167	83.0437	-9.13633	11976.5	1.74678
4.65	83.2031	-9.14999	11976.4	1.77656
4.65833	83.3588	-9.16366	11976.4	1.80455
4.66667	83.5192	-9.17732	11976.4	1.83359
4.675	83.6745	-9.19098	11976.4	1.8652
4.68333	83.8309	-9.20464	11976.4	1.8974
4.69167	83.9852	-9.21829	11976.3	1.92732
4.7	84.1425	-9.23194	11976.3	1.95533
4.70833	84.2999	-9.24559	11976.3	1.98605
4.71667	84.4562	-9.25923	11976.3	2.01881
4.725	84.6177	-9.27285	11976.3	2.05559
4.73333	84.7801	-9.28647	11976.3	2.09404
4.74167	84.9385	-9.30007	11976.2	2.13643
4.75	85.0969	-9.31366	11976.2	2.17742
4.75833	85.2604	-9.32724	11976.2	2.22029
4.76667	85.4218	-9.3408	11976.2	2.26346
4.775	85.5802	-9.35435	11976.1	2.30648
4.78333	85.7406	-9.36789	11976.1	2.35295
4.79167	85.9001	-9.38141	11976.1	2.39926
4.8	86.0605	-9.39492	11976.1	2.44279
4.80833	86.2189	-9.40841	11976.1	2.48262
4.81667	86.3783	-9.42188	11976	2.51971
4.825	86.5418	-9.43535	11976	2.55381
4.83333	86.7001	-9.44879	11976	2.58211
4.84167	86.8565	-9.46222	11976	2.60588
4.85	87.0149	-9.47564	11975.9	2.62826
4.85833	87.1722	-9.48904	11975.9	2.65248
4.86667	87.3327	-9.50242	11975.9	2.67328
4.875	87.4921	-9.5158	11975.9	2.69039
4.88333	87.6515	-9.52916	11975.8	2.70693
4.89167	87.8078	-9.54251	11975.8	2.72293
4.9	87.9662	-9.55586	11975.8	2.73623
4.90833	88.1256	-9.56919	11975.8	2.74723
4.91667	88.287	-9.58252	11975.7	2.75623
4.925	88.4475	-9.59584	11975.7	2.7607
4.93333	88.6089	-9.60915	11975.7	2.75881
4.94167	88.7734	-9.62245	11975.7	2.75201
4.95	88.9328	-9.63574	11975.6	2.73977
4.95833	89.0933	-9.64902	11975.6	2.72465
4.96667	89.2568	-9.66229	11975.6	2.70588
4.975	89.4213	-9.67554	11975.6	2.68646
4.98333	89.5848	-9.68877	11975.5	2.66775
4.99167	89.7472	-9.70198	11975.5	2.64914
5	89.9117	-9.71517	11975.5	2.63754
5.00833	90.0722	-9.72833	11975.5	2.62869
5.01667	90.2346	-9.74147	11975.5	2.62217
5.025	90.3961	-9.75458	11975.4	2.61523
5.03333	90.5637	-9.76766	11975.4	2.61463
5.04167	90.7282	-9.78071	11975.4	2.6184
5.05	90.8896	-9.79372	11975.4	2.6242
5.05833	91.0541	-9.8067	11975.4	2.62818
5.06667	91.2187	-9.81963	11975.3	2.63121
5.075	91.3791	-9.83253	11975.3	2.63391
5.08333	91.5385	-9.84539	11975.3	2.63295
5.09167	91.703	-9.85821	11975.3	2.63309
5.1	91.8645	-9.87099	11975.3	2.63393
5.10833	92.032	-9.88373	11975.2	2.63078
5.11667	92.1925	-9.89642	11975.2	2.62355
5.125	92.358	-9.90908	11975.2	2.61156
5.13333	92.5235	-9.92168	11975.2	2.59602
5.14167	92.687	-9.93425	11975.1	2.58186
5.15	92.8536	-9.94677	11975.1	2.56896
5.15833	93.0181	-9.95925	11975.1	2.5618
5.16667	93.1836	-9.97169	11975.1	2.55951
5.175	93.3481	-9.98408	11975.1	2.56414
5.18333	93.5157	-9.99644	11975	2.5774
5.19167	93.6782	-10.0088	11975	2.59932
5.2	93.8448	-10.021	11975	2.62713
5.20833	94.0103	-10.0333	11975	2.65984
5.21667	94.1779	-10.0455	11975	2.69598
5.225	94.3444	-10.0576	11974.9	2.7342
5.23333	94.5027	-10.0697	11974.9	2.77133
5.24167	94.6635	-10.0818	11974.9	2.80148
5.25	94.8234	-10.0938	11974.9	2.82658
5.25833	94.9833	-10.1058	11974.8	2.84416
5.26667	95.1461	-10.1178	11974.8	2.85346
5.275	95.3079	-10.1296	11974.8	2.85414
5.28333	95.4688	-10.1415	11974.8	2.84904
5.29167	95.6247	-10.1533	11974.7	2.84143
5.3	95.7826	-10.165	11974.7	2.83225
5.30833	95.9464	-10.1767	11974.7	2.82029
5.31667	96.1112	-10.1883	11974.6	2.80971
5.325	96.275	-10.1999	11974.6	2.80115
5.33333	96.4389	-10.2114	11974.6	2.79406
5.34167	96.6027	-10.2228	11974.6	2.78984
5.35	96.7625	-10.2342	11974.6	2.78545
5.35833	96.9244	-10.2455	11974.5	2.78523
5.36667	97.0882	-10.2568	11974.5	2.78342
5.375	97.253	-10.268	11974.5	2.78094
5.38333	97.4178	-10.2792	11974.5	2.77713
5.39167	97.5787	-10.2903	11974.4	2.77254
5.4	97.7415	-10.3013	11974.4	2.76297
5.40833	97.9043	-10.3123	11974.4	2.7459
5.41667	98.0661	-10.3232	11974.4	2.71969
5.425	98.229	-10.3341	11974.4	2.68926
5.43333	98.3918	-10.3449	11974.3	2.65631
5.44167	98.5546	-10.3556	11974.3	2.61834
5.45	98.7155	-10.3663	11974.3	2.57904
5.45833	98.8773	-10.377	11974.3	2.53635
5.46667	99.0392	-10.3876	11974.2	2.49039
5.475	99.203	-10.3981	11974.2	2.44164
5.48333	99.3658	-10.4087	11974.2	2.39145
5.49167	99.5296	-10.4191	11974.2	2.34469
5.5	99.6944	-10.4295	11974.2	2.29805
5.50833	99.8582	-10.4399	11974.2	2.24777
5.51667	100.021	-10.4502	11974.2	2.19437
5.525	100.185	-10.4605	11974.1	2.14293
5.53333	100.348	-10.4707	11974.1	2.09193
5.54167	100.516	-10.4808	11974.1	2.04041
5.55	100.684	-10.4909	11974.1	1.98893
5.55833	100.849	-10.5009	11974.1	1.93695
5.56667	101.013	-10.5109	11974.1	1.89195
5.575	101.177	-10.5209	11974.1	1.84725
5.58333	101.342	-10.5307	11974.1	1.80891
5.59167	101.508	-10.5405	11974	1.776
5.6	101.677	-10.5503	11974	1.74758
5.60833	101.843	-10.56	11974	1.72443
5.61667	102.011	-10.5696	11974	1.70301
5.625	102.173	-10.5792	11974	1.6866
5.63333	102.336	-10.5888	11974	1.67703
5.64167	102.502	-10.5983	11974	1.67293
5.65	102.669	-10.6077	11974	1.66744
5.65833	102.836	-10.6171	11974	1.66391
5.66667	103.001	-10.6265	11973.9	1.6633
5.675	103.169	-10.6359	11973.9	1.66502
5.68333	103.336	-10.6453	11973.9	1.66887
5.69167	103.503	-10.6546	11973.9	1.67301
5.7	103.67	-10.6639	11973.9	1.67959
5.70833	103.842	-10.6732	11973.9	1.68613
5.71667	104.013	-10.6825	11973.9	1.69275
5.725	104.18	-10.6918	11973.8	1.70146
5.73333	104.347	-10.701	11973.8	1.71217
5.74167	104.514	-10.7103	11973.8	1.72541
5.75	104.683	-10.7196	11973.8	1.73811
5.75833	104.853	-10.7289	11973.8	1.75525
5.76667	105.021	-10.7381	11973.8	1.77602
5.775	105.19	-10.7474	11973.7	1.79492
5.78333	105.357	-10.7567	11973.7	1.81324
5.79167	105.523	-10.766	11973.7	1.83254
5.8	105.687	-10.7752	11973.7	1.84836
5.80833	105.853	-10.7845	11973.7	1.86043
5.81667	106.023	-10.7937	11973.7	1.86934
5.825	106.191	-10.8029	11973.6	1.87398
5.83333	106.36	-10.8121	11973.6	1.87285
5.84167	106.524	-10.8212	11973.6	1.86484
5.85	106.69	-10.8304	11973.6	1.85016
5.85833	106.859	-10.8395	11973.6	1.83518
5.86667	107.028	-10.8485	11973.6	1.8157
5.875	107.194	-10.8576	11973.5	1.79336
5.88333	107.362	-10.8666	11973.5	1.77064
5.89167	107.53	-10.8755	11973.5	1.74518
5.9	107.694	-10.8845	11973.5	1.71881
5.90833	107.863	-10.8934	11973.5	1.69332
5.91667	108.027	-10.9022	11973.5	1.6701
5.925	108.196	-10.911	11973.5	1.64561
5.93333	108.362	-10.9198	11973.4	1.62201
5.94167	108.527	-10.9286	11973.4	1.60104
5.95	108.692	-10.9373	11973.4	1.58467
5.95833	108.86	-10.946	11973.4	1.57119
5.96667	109.029	-10.9546	11973.4	1.56135
5.975	109.196	-10.9633	11973.4	1.55621
5.98333	109.363	-10.9719	11973.4	1.55178
5.99167	109.531	-10.9805	11973.4	1.54764
6	109.699	-10.989	11973.4	1.54592
6.00833	109.866	-10.9976	11973.4	1.54713
6.01667	110.035	-11.0061	11973.3	1.5492
6.025	110.206	-11.0146	11973.3	1.54893
6.03333	110.378	-11.0231	11973.3	1.54539
6.04167	110.547	-11.0316	11973.3	1.54119
6.05	110.714	-11.04	11973.3	1.53646
6.05833	110.883	-11.0485	11973.3	1.53199
6.06667	111.056	-11.0569	11973.3	1.53021
6.075	111.227	-11.0653	11973.3	1.52605
6.08333	111.397	-11.0737	11973.2	1.51908
6.09167	111.568	-11.082	11973.2	1.50799
6.1	111.738	-11.0904	11973.2	1.49637
6.10833	111.906	-11.0987	11973.2	1.48053
6.11667	112.078	-11.107	11973.2	1.46369
6.125	112.252	-11.1153	11973.2	1.44273
6.13333	112.421	-11.1235	11973.2	1.415
6.14167	112.591	-11.1317	11973.2	1.3818
6.15	112.761	-11.1399	11973.1	1.34066
6.15833	112.93	-11.1481	11973.1	1.30146
6.16667	113.1	-11.1563	11973.1	1.26182
6.175	113.27	-11.1644	11973.1	1.21984
6.18333	113.442	-11.1724	11973.1	1.17742
6.19167	113.613	-11.1805	11973.1	1.13254
6.2	113.78	-11.1885	11973.1	1.08047
6.20833	113.944	-11.1965	11973.1	1.0165
6.21667	114.115	-11.2045	11973.1	0.93959
6.225	114.286	-11.2124	11973.1	0.849863
6.23333	114.454	-11.2204	11973.1	0.751387
6.24167	114.626	-11.2282	11973.1	0.646172
6.25	114.797	-11.2361	11973.1	0.534707
6.25833	114.968	-11.2439	11973.1	0.419434
6.26667	115.142	-11.2517	11973.1	0.299805
6.275	115.311	-11.2595	11973.1	0.179531
6.28333	115.481	-11.2673	11973.1	0.0626172
6.29167	115.657	-11.275	11973.1	-0.042168
6.3	115.832	-11.2827	11973.1	-0.131406
6.30833	116.003	-11.2904	11973.1	-0.20166
6.31667	116.168	-11.298	11973.1	-0.254121
6.325	116.332	-11.3057	11973.1	-0.293223
6.33333	116.498	-11.3133	11973.1	-0.319238
6.34167	116.665	-11.3209	11973.2	-0.330176
6.35	116.828	-11.3285	11973.2	-0.326426
6.35833	116.997	-11.336	11973.2	-0.311934
6.36667	117.166	-11.3436	11973.2	-0.283418
6.375	117.329	-11.3512	11973.2	-0.243867
6.38333	117.495	-11.3587	11973.2	-0.195547
6.39167	117.661	-11.3662	11973.2	-0.142676
6.4	117.828	-11.3737	11973.2	-0.090293
6.40833	117.998	-11.3812	11973.2	-0.0366992
6.41667	118.164	-11.3887	11973.2	0.0185156
6.425	118.332	-11.3962	11973.2	0.0711133
6.43333	118.499	-11.4037	11973.2	0.119922
6.44167	118.666	-11.4112	11973.2	0.167813
6.45	118.831	-11.4186	11973.2	0.209961
6.45833	118.999	-11.4261	11973.2	0.246484
6.46667	119.167	-11.4335	11973.2	0.276211
6.475	119.336	-11.4409	11973.1	0.301836
6.48333	119.502	-11.4484	11973.1	0.326953
6.49167	119.668	-11.4558	11973.1	0.346719
6.5	119.836	-11.4632	11973.1	0.361953
6.50833	120.005	-11.4705	11973.1	0.372383
6.51667	120.172	-11.4779	11973.1	0.378672
6.525	120.336	-11.4853	11973.1	0.382344
6.53333	120.504	-11.4926	11973.1	0.38623
6.54167	120.673	-11.4999	11973.1	0.389902
6.55	120.843	-11.5073	11973.1	0.395273
6.55833	121.01	-11.5145	11973.1	0.399316
6.56667	121.182	-11.5218	11973.1	0.402656
6.575	121.351	-11.529	11973.1	0.407578
6.58333	121.52	-11.5362	11973.1	0.412637
6.59167	121.688	-11.5434	11973.1	0.417891
6.6	121.86	-11.5505	11973	0.424805
6.60833	122.033	-11.5576	11973	0.4325
6.61667	122.205	-11.5647	11973	0.438359
6.625	122.374	-11.5717	11973	0.444121
6.63333	122.541	-11.5787	11973	0.452148
6.64167	122.712	-11.5857	11973	0.459785
6.65	122.882	-11.5926	11973	0.46334
6.65833	123.052	-11.5994	11973	0.461973
6.66667	123.225	-11.6062	11973	0.454805
6.675	123.396	-11.613	11973	0.447637
6.68333	123.565	-11.6197	11973	0.436602
6.69167	123.734	-11.6264	11973	0.421016
6.7	123.906	-11.633	11973	0.403887
6.70833	124.08	-11.6395	11973	0.382676
6.71667	124.251	-11.646	11973	0.357812
6.725	124.419	-11.6525	11973	0.331309
6.73333	124.586	-11.659	11973	0.306074
6.74167	124.756	-11.6654	11973	0.282813
6.75	124.923	-11.6717	11973	0.257949
6.75833	125.092	-11.6781	11973	0.226953
6.76667	125.261	-11.6844	11973	0.191074
6.775	125.431	-11.6907	11973	0.15127
6.78333	125.6	-11.697	11973	0.105
6.79167	125.77	-11.7033	11973	0.0551953
6.8	125.94	-11.7096	11973	0.000644531
6.80833	126.113	-11.7158	11973	-0.0553125
6.81667	126.287	-11.7221	11973	-0.110996
6.825	126.457	-11.7283	11973	-0.165176
6.83333	126.628	-11.7346	11973	-0.214824
6.84167	126.796	-11.7408	11973	-0.258613
6.85	126.966	-11.7471	11973	-0.295234
6.85833	127.134	-11.7533	11973	-0.321738
6.86667	127.303	-11.7596	11973	-0.337949
6.875	127.472	-11.7658	11973.1	-0.345762
6.88333	127.644	-11.7721	11973.1	-0.346055
6.89167	127.812	-11.7783	11973.1	-0.341191
6.9	127.982	-11.7846	11973.1	-0.334004
6.90833	128.154	-11.7909	11973.1	-0.321973
6.91667	128.325	-11.7971	11973.1	-0.304492
6.925	128.499	-11.8034	11973.1	-0.280332
6.93333	128.672	-11.8096	11973.1	-0.250781
6.94167	128.848	-11.8158	11973.1	-0.216914
6.95	129.022	-11.8221	11973.1	-0.180059
6.95833	129.193	-11.8283	11973.1	-0.138887
6.96667	129.364	-11.8345	11973.1	-0.0925195
6.975	129.536	-11.8407	11973.1	-0.0439844
6.98333	129.706	-11.8469	11973.1	0.0111914
6.99167	129.879	-11.8531	11973.1	0.0672266
7	130.05	-11.8593	11973.1	0.124531
7.00833	130.22	-11.8654	11973.1	0.184629
7.01667	130.389	-11.8716	11973.1	0.246211
7.025	130.56	-11.8777	11973.1	0.311309
7.03333	130.733	-11.8839	11973.1	0.386816
7.04167	130.906	-11.89	11973	0.474707
7.05	131.077	-11.8961	11973	0.575332
7.05833	131.251	-11.9022	11973	0.691641
7.06667	131.425	-11.9083	11973	0.817266
7.075	131.596	-11.9145	11973	0.949512
7.08333	131.768	-11.9206	11973	1.08941
7.09167	131.942	-11.9267	11973	1.23164
7.1	132.113	-11.9328	11973	1.37635
7.10833	132.289	-11.9389	11972.9	1.52219
7.11667	132.461	-11.945	11972.9	1.66039
7.125	132.632	-11.9511	11972.9	1.78795
7.13333	132.802	-11.9572	11972.9	1.90256
7.14167	132.974	-11.9633	11972.8	1.99861
7.15	133.149	-11.9693	11972.8	2.07949
7.15833	133.324	-11.9754	11972.8	2.1459
7.16667	133.501	-11.9814	11972.7	2.19697
7.175	133.674	-11.9875	11972.7	2.2349
7.18333	133.852	-11.9934	11972.7	2.25998
7.19167	134.025	-11.9994	11972.6	2.26916
7.2	134.196	-12.0054	11972.6	2.26865
7.20833	134.372	-12.0113	11972.6	2.25465
7.21667	134.545	-12.0172	11972.6	2.22758
7.225	134.721	-12.0231	11972.5	2.1927
7.23333	134.893	-12.0289	11972.5	2.15037
7.24167	135.064	-12.0347	11972.5	2.10297
7.25	135.237	-12.0405	11972.5	2.04977
7.25833	135.412	-12.0463	11972.5	1.99318
7.26667	135.585	-12.052	11972.5	1.93471
7.275	135.761	-12.0577	11972.5	1.87666
7.28333	135.938	-12.0633	11972.4	1.81705
7.29167	136.113	-12.0689	11972.4	1.75748
7.3	136.291	-12.0745	11972.4	1.70084
7.30833	136.467	-12.0801	11972.4	1.64693
7.31667	136.643	-12.0857	11972.4	1.59557
7.325	136.817	-12.0913	11972.4	1.54846
7.33333	136.988	-12.0969	11972.4	1.51039
7.34167	137.162	-12.1024	11972.4	1.47451
7.35	137.337	-12.108	11972.4	1.44166
7.35833	137.505	-12.1136	11972.4	1.41051
7.36667	137.678	-12.1192	11972.4	1.37854
7.375	137.849	-12.1249	11972.4	1.3492
7.38333	138.021	-12.1305	11972.4	1.31861
7.39167	138.19	-12.1362	11972.4	1.28926
7.4	138.359	-12.1419	11972.4	1.26055
7.40833	138.531	-12.1476	11972.4	1.2315
7.41667	138.705	-12.1534	11972.3	1.19914
7.425	138.879	-12.1592	11972.3	1.16988
7.43333	139.051	-12.1649	11972.3	1.13969
7.44167	139.227	-12.1707	11972.3	1.11066
7.45	139.4	-12.1765	11972.3	1.08625
7.45833	139.574	-12.1823	11972.3	1.06193
7.46667	139.749	-12.1881	11972.3	1.03988
7.475	139.924	-12.1939	11972.3	1.02035
7.48333	140.1	-12.1998	11972.3	1.00656
7.49167	140.275	-12.2056	11972.3	0.998223
7.5	140.446	-12.2114	11972.3	0.998496
7.50833	140.618	-12.2172	11972.3	1.00039
7.51667	140.793	-12.223	11972.3	1.00947
7.525	140.966	-12.2288	11972.2	1.02219
7.53333	141.141	-12.2345	11972.2	1.03617
7.54167	141.317	-12.2402	11972.2	1.05611
7.55	141.493	-12.2459	11972.2	1.07826
7.55833	141.668	-12.2515	11972.2	1.10324
7.56667	141.843	-12.2571	11972.2	1.13027
7.575	142.019	-12.2626	11972.2	1.15654
7.58333	142.198	-12.2681	11972.2	1.1825
7.59167	142.376	-12.2736	11972.2	1.21805
7.6	142.55	-12.2791	11972.1	1.25793
7.60833	142.725	-12.2846	11972.1	1.30145
7.61667	142.9	-12.29	11972.1	1.35187
7.625	143.078	-12.2955	11972.1	1.40332
7.63333	143.258	-12.301	11972.1	1.45844
7.64167	143.432	-12.3064	11972.1	1.51334
7.65	143.607	-12.3119	11972.1	1.56635
7.65833	143.782	-12.3173	11972	1.61549
7.66667	143.959	-12.3228	11972	1.65973
7.675	144.136	-12.3282	11972	1.69141
7.68333	144.311	-12.3337	11972	1.7125
7.69167	144.488	-12.3391	11972	1.7257
7.7	144.665	-12.3446	11972	1.73098
7.70833	144.841	-12.35	11971.9	1.73203
7.71667	145.012	-12.3555	11971.9	1.72916
7.725	145.192	-12.3611	11971.9	1.72107
7.73333	145.37	-12.3666	11971.9	1.70959
7.74167	145.549	-12.3721	11971.9	1.69641
7.75	145.726	-12.3777	11971.8	1.68314
7.75833	145.9	-12.3832	11971.8	1.66998
7.76667	146.079	-12.3888	11971.8	1.65756
7.775	146.257	-12.3943	11971.8	1.64516
7.78333	146.435	-12.3999	11971.8	1.63105
7.79167	146.608	-12.4054	11971.8	1.61648
7.8	146.782	-12.4109	11971.8	1.60332
7.80833	146.956	-12.4164	11971.8	1.59213
7.81667	147.129	-12.4218	11971.8	1.58025
7.825	147.301	-12.4273	11971.7	1.5692
7.83333	147.473	-12.4327	11971.7	1.55594
7.84167	147.65	-12.4381	11971.7	1.54193
7.85	147.825	-12.4435	11971.7	1.52664
7.85833	147.998	-12.4489	11971.7	1.51271
7.86667	148.17	-12.4542	11971.7	1.49746
7.875	148.343	-12.4596	11971.7	1.48217
7.88333	148.516	-12.4649	11971.7	1.46707
7.89167	148.689	-12.4702	11971.7	1.45076
7.9	148.862	-12.4755	11971.6	1.43557
7.90833	149.038	-12.4807	11971.6	1.42088
7.91667	149.215	-12.486	11971.6	1.4075
7.925	149.387	-12.4912	11971.6	1.39479
7.93333	149.558	-12.4964	11971.6	1.38279
7.94167	149.733	-12.5016	11971.6	1.3692
7.95	149.91	-12.5067	11971.6	1.35809
7.95833	150.085	-12.5119	11971.6	1.345
7.96667	150.261	-12.517	11971.6	1.32969
7.975	150.436	-12.5221	11971.6	1.31541
7.98333	150.611	-12.5271	11971.5	1.30254
7.99167	150.784	-12.5322	11971.5	1.29053
8	150.958	-12.5372	11971.5	1.27895
8.00833	151.133	-12.5422	11971.5	1.26754
8.01667	151.308	-12.5472	11971.5	1.25687
8.025	151.484	-12.5522	11971.5	1.2507
8.03333	151.66	-12.5571	11971.5	1.24041
8.04167	151.835	-12.562	11971.5	1.23025
8.05	152.009	-12.5668	11971.5	1.22184
8.05833	152.183	-12.5716	11971.5	1.21744
8.06667	152.36	-12.5764	11971.4	1.21068
8.075	152.535	-12.5811	11971.4	1.20469
8.08333	152.709	-12.5857	11971.4	1.19875
8.09167	152.883	-12.5903	11971.4	1.19457
8.1	153.057	-12.5949	11971.4	1.19318
8.10833	153.235	-12.5994	11971.4	1.18826
8.11667	153.408	-12.6038	11971.4	1.18705
8.125	153.586	-12.6081	11971.4	1.18719
8.13333	153.763	-12.6124	11971.4	1.18764
8.14167	153.943	-12.6166	11971.4	1.18156
8.15	154.123	-12.6207	11971.3	1.17602
8.15833	154.302	-12.6248	11971.3	1.17035
8.16667	154.477	-12.6287	11971.3	1.16115
8.175	154.657	-12.6326	11971.3	1.15418
8.18333	154.834	-12.6363	11971.3	1.1465
8.19167	155.009	-12.64	11971.3	1.141
8.2	155.187	-12.6436	11971.3	1.13641
8.20833	155.363	-12.6471	11971.3	1.13203
8.21667	155.542	-12.6506	11971.3	1.13023
8.225	155.717	-12.6539	11971.3	1.13236
8.23333	155.895	-12.6572	11971.3	1.13549
8.24167	156.068	-12.6603	11971.2	1.14135
8.25	156.247	-12.6634	11971.2	1.15178
8.25833	156.421	-12.6665	11971.2	1.15924
8.26667	156.601	-12.6694	11971.2	1.16801
8.275	156.778	-12.6724	11971.2	1.17605
8.28333	156.955	-12.6752	11971.2	1.18191
8.29167	157.13	-12.678	11971.2	1.18768
8.3	157.302	-12.6808	11971.2	1.19113
8.30833	157.48	-12.6835	11971.2	1.19221
8.31667	157.655	-12.6862	11971.2	1.19236
8.325	157.833	-12.6889	11971.1	1.19279
8.33333	158.009	-12.6916	11971.1	1.19086
8.34167	158.186	-12.6943	11971.1	1.18791
8.35	158.361	-12.697	11971.1	1.1807
8.35833	158.534	-12.6996	11971.1	1.17316
8.36667	158.708	-12.7023	11971.1	1.16449
8.375	158.882	-12.705	11971.1	1.15406
8.38333	159.062	-12.7077	11971.1	1.14477
8.39167	159.241	-12.7105	11971.1	1.13697
8.4	159.416	-12.7132	11971.1	1.12799
8.40833	159.595	-12.716	11971	1.1159
8.41667	159.771	-12.7188	11971	1.10521
8.425	159.95	-12.7216	11971	1.0942
8.43333	160.13	-12.7245	11971	1.0866
8.44167	160.31	-12.7274	11971	1.0809
8.45	160.488	-12.7303	11971	1.07455
8.45833	160.666	-12.7332	11971	1.07006
8.46667	160.844	-12.7362	11971	1.0648
8.475	161.019	-12.7392	11971	1.05742
8.48333	161.196	-12.7422	11971	1.04836
8.49167	161.37	-12.7452	11971	1.03807
8.5	161.547	-12.7482	11971	1.02592
8.50833	161.725	-12.7512	11970.9	1.0151
8.51667	161.899	-12.7543	11970.9	1.00313
8.525	162.075	-12.7573	11970.9	0.987207
8.53333	162.251	-12.7604	11970.9	0.972344
8.54167	162.432	-12.7634	11970.9	0.956035
8.55	162.61	-12.7665	11970.9	0.938203
8.55833	162.785	-12.7696	11970.9	0.922539
8.56667	162.962	-12.7726	11970.9	0.909609
8.575	163.14	-12.7757	11970.9	0.898262
8.58333	163.318	-12.7787	11970.9	0.888164
8.59167	163.494	-12.7817	11970.9	0.877266
8.6	163.67	-12.7847	11970.9	0.865039
8.60833	163.85	-12.7877	11970.9	0.855332
8.61667	164.027	-12.7907	11970.9	0.845508
8.625	164.207	-12.7936	11970.9	0.83543
8.63333	164.385	-12.7965	11970.8	0.824063
8.64167	164.565	-12.7994	11970.8	0.811738
8.65	164.744	-12.8022	11970.8	0.79707
8.65833	164.92	-12.805	11970.8	0.781055
8.66667	165.104	-12.8078	11970.8	0.761914
8.675	165.285	-12.8105	11970.8	0.744258
8.68333	165.466	-12.8132	11970.8	0.728906
8.69167	165.643	-12.8158	11970.8	0.711406
8.7	165.823	-12.8184	11970.8	0.696387
8.70833	165.999	-12.8209	11970.8	0.680293
8.71667	166.175	-12.8234	11970.8	0.667129
8.725	166.351	-12.8259	11970.8	0.655195
8.73333	166.526	-12.8283	11970.8	0.644883
8.74167	166.704	-12.8307	11970.8	0.635762
8.75	166.877	-12.833	11970.8	0.631563
8.75833	167.054	-12.8354	11970.8	0.627969
8.76667	167.231	-12.8377	11970.8	0.623594
8.775	167.408	-12.84	11970.8	0.619316
8.78333	167.585	-12.8422	11970.8	0.612852
8.79167	167.76	-12.8445	11970.8	0.608711
8.8	167.939	-12.8468	11970.7	0.603164
8.80833	168.113	-12.8491	11970.7	0.597832
8.81667	168.288	-12.8513	11970.7	0.589336
8.825	168.469	-12.8536	11970.7	0.578809
8.83333	168.646	-12.8559	11970.7	0.56541
8.84167	168.821	-12.8582	11970.7	0.55082
8.85	168.997	-12.8606	11970.7	0.536953
8.85833	169.173	-12.8629	11970.7	0.524336
8.86667	169.351	-12.8653	11970.7	0.512988
8.875	169.531	-12.8678	11970.7	0.502871
8.88333	169.708	-12.8702	11970.7	0.493945
8.89167	169.885	-12.8727	11970.7	0.482305
8.9	170.067	-12.8752	11970.7	0.474629
8.90833	170.246	-12.8777	11970.7	0.468555
8.91667	170.426	-12.8803	11970.7	0.462715
8.925	170.606	-12.8829	11970.7	0.457676
8.93333	170.784	-12.8855	11970.7	0.448906
8.94167	170.962	-12.8881	11970.7	0.440195
8.95	171.142	-12.8908	11970.7	0.432305
8.95833	171.321	-12.8934	11970.7	0.423809
8.96667	171.499	-12.8962	11970.7	0.415781
8.975	171.68	-12.8989	11970.7	0.411914
8.98333	171.854	-12.9016	11970.7	0.407656
8.99167	172.03	-12.9044	11970.7	0.403281
9	172.205	-12.9072	11970.7	0.401094
9.00833	172.381	-12.9099	11970.7	0.398516
9.01667	172.559	-12.9127	11970.7	0.397344
9.025	172.74	-12.9156	11970.6	0.39498
9.03333	172.919	-12.9184	11970.6	0.39252
9.04167	173.096	-12.9212	11970.6	0.389043
9.05	173.274	-12.9241	11970.6	0.381934
9.05833	173.451	-12.9269	11970.6	0.370312
9.06667	173.634	-12.9298	11970.6	0.357969
9.075	173.815	-12.9326	11970.6	0.341582
9.08333	173.993	-12.9355	11970.6	0.32082
9.09167	174.171	-12.9384	11970.6	0.299805
9.1	174.349	-12.9413	11970.6	0.27793
9.10833	174.529	-12.9442	11970.6	0.256172
9.11667	174.707	-12.9471	11970.6	0.234258
9.125	174.885	-12.95	11970.6	0.210879
9.13333	175.065	-12.9529	11970.6	0.18793
9.14167	175.244	-12.9559	11970.6	0.167637
9.15	175.421	-12.9588	11970.6	0.14627
9.15833	175.596	-12.9617	11970.6	0.124258
9.16667	175.773	-12.9647	11970.6	0.105039
9.175	175.951	-12.9676	11970.6	0.0874023
9.18333	176.132	-12.9706	11970.6	0.0731641
9.19167	176.308	-12.9735	11970.6	0.0621094
9.2	176.486	-12.9765	11970.6	0.0539844
9.20833	176.663	-12.9794	11970.6	0.0483398
9.21667	176.841	-12.9824	11970.6	0.0448633
9.225	177.019	-12.9853	11970.6	0.0417383
9.23333	177.196	-12.9882	11970.6	0.0410156
9.24167	177.374	-12.9912	11970.6	0.0454102
9.25	177.552	-12.9941	11970.6	0.0499414
9.25833	177.73	-12.9969	11970.6	0.0518164
9.26667	177.909	-12.9998	11970.6	0.0502148
9.275	178.086	-13.0026	11970.6	0.0478906
9.28333	178.26	-13.0055	11970.6	0.0454297
9.29167	178.437	-13.0083	11970.6	0.0425195
9.3	178.613	-13.011	11970.6	0.0379102
9.30833	178.791	-13.0138	11970.6	0.0338086
9.31667	178.969	-13.0165	11970.6	0.0305078
9.325	179.147	-13.0192	11970.6	0.0274219
9.33333	179.325	-13.0218	11970.6	0.0226172
9.34167	179.504	-13.0244	11970.6	0.0207031
9.35	179.68	-13.027	11970.6	0.0213086
9.35833	179.857	-13.0295	11970.6	0.02125
9.36667	180.039	-13.0321	11970.6	0.0204688
9.375	180.217	-13.0346	11970.6	0.0195117
9.38333	180.393	-13.037	11970.6	0.0199609
9.39167	180.569	-13.0395	11970.6	0.0170898
9.4	180.752	-13.0419	11970.6	0.0127148
9.40833	180.93	-13.0442	11970.6	0.00900391
9.41667	181.104	-13.0466	11970.6	0.00314453
9.425	181.28	-13.0489	11970.6	-0.00121094
9.43333	181.457	-13.0512	11970.6	-0.00330078
9.44167	181.637	-13.0535	11970.6	-0.00490234
9.45	181.812	-13.0558	11970.6	-0.00666016
9.45833	181.989	-13.058	11970.6	-0.00880859
9.46667	182.174	-13.0603	11970.6	-0.0110352
9.475	182.355	-13.0625	11970.6	-0.0104297
9.48333	182.531	-13.0646	11970.6	-0.008125
9.49167	182.709	-13.0668	11970.6	-0.00519531
9.5	182.892	-13.069	11970.6	0.00388672
9.50833	183.071	-13.0711	11970.6	0.0114648
9.51667	183.25	-13.0732	11970.6	0.019043
9.525	183.426	-13.0752	11970.6	0.027168
9.53333	183.605	-13.0773	11970.6	0.0342969
9.54167	183.785	-13.0793	11970.6	0.0435938
9.55	183.963	-13.0813	11970.6	0.0526172
9.55833	184.14	-13.0833	11970.6	0.0608594
9.56667	184.318	-13.0852	11970.6	0.0698828
9.575	184.492	-13.0871	11970.6	0.0769727
9.58333	184.676	-13.089	11970.6	0.079082
9.59167	184.858	-13.0908	11970.6	0.0804492
9.6	185.034	-13.0926	11970.6	0.079043
9.60833	185.212	-13.0944	11970.6	0.0795312
9.61667	185.388	-13.0961	11970.6	0.0816602
9.625	185.568	-13.0978	11970.6	0.0829687
9.63333	185.743	-13.0995	11970.6	0.0843164
9.64167	185.921	-13.1011	11970.6	0.0845898
9.65	186.097	-13.1027	11970.6	0.0838672
9.65833	186.279	-13.1043	11970.6	0.086875
9.66667	186.455	-13.1059	11970.6	0.0938477
9.675	186.63	-13.1074	11970.6	0.103574
9.68333	186.809	-13.1089	11970.6	0.113652
9.69167	186.988	-13.1104	11970.6	0.119531
9.7	187.168	-13.1119	11970.6	0.125078
9.70833	187.346	-13.1133	11970.6	0.13125
9.71667	187.525	-13.1147	11970.6	0.141191
9.725	187.703	-13.1162	11970.6	0.153008
9.73333	187.881	-13.1176	11970.6	0.165352
9.74167	188.057	-13.119	11970.6	0.17541
9.75	188.231	-13.1203	11970.6	0.186543
9.75833	188.408	-13.1217	11970.6	0.196133
9.76667	188.585	-13.1231	11970.6	0.208828
9.775	188.758	-13.1245	11970.6	0.22457
9.78333	188.935	-13.1259	11970.6	0.239805
9.79167	189.111	-13.1272	11970.6	0.255508
9.8	189.29	-13.1286	11970.6	0.267109
9.80833	189.466	-13.13	11970.6	0.280176
9.81667	189.643	-13.1314	11970.6	0.29457
9.825	189.822	-13.1328	11970.6	0.309824
9.83333	190.006	-13.1342	11970.6	0.321719
9.84167	190.184	-13.1356	11970.6	0.333535
9.85	190.36	-13.137	11970.6	0.345332
9.85833	190.542	-13.1384	11970.5	0.357168
9.86667	190.723	-13.1398	11970.5	0.369473
9.875	190.903	-13.1412	11970.5	0.382031
9.88333	191.081	-13.1426	11970.5	0.396719
9.89167	191.259	-13.1441	11970.5	0.416152
9.9	191.442	-13.1455	11970.5	0.436582
9.90833	191.621	-13.1469	11970.5	0.457754
9.91667	191.797	-13.1483	11970.5	0.483809
9.925	191.977	-13.1497	11970.5	0.510312
9.93333	192.157	-13.1512	11970.5	0.535488
9.94167	192.336	-13.1526	11970.5	0.561641
9.95	192.515	-13.1539	11970.5	0.589121
9.95833	192.694	-13.1553	11970.5	0.621113
9.96667	192.872	-13.1567	11970.5	0.654766
9.975	193.053	-13.158	11970.5	0.683965
9.98333	193.229	-13.1594	11970.5	0.712012
9.99167	193.41	-13.1607	11970.5	0.739141
10	193.587	-13.162	11970.4	0.764043
10.0083	193.765	-13.1633	11970.4	0.786543
10.0167	193.946	-13.1646	11970.4	0.807598
10.025	194.124	-13.1659	11970.4	0.824629
10.0333	194.302	-13.1671	11970.4	0.83998
10.0417	194.479	-13.1684	11970.4	0.850156
10.05	194.656	-13.1696	11970.4	0.856074
10.0583	194.834	-13.1708	11970.4	0.85791
10.0667	195.014	-13.1719	11970.4	0.854707
10.075	195.192	-13.1731	11970.4	0.847988
10.0833	195.374	-13.1742	11970.4	0.837363
10.0917	195.553	-13.1754	11970.3	0.827422
10.1	195.729	-13.1765	11970.3	0.818105
10.1083	195.911	-13.1776	11970.3	0.807539
10.1167	196.092	-13.1787	11970.3	0.793184
10.125	196.272	-13.1797	11970.3	0.777422
10.1333	196.452	-13.1808	11970.3	0.761055
10.1417	196.629	-13.1818	11970.3	0.745684
10.15	196.809	-13.1828	11970.3	0.732168
10.1583	196.986	-13.1838	11970.3	0.720391
10.1667	197.167	-13.1848	11970.3	0.71248
10.175	197.35	-13.1857	11970.3	0.703516
10.1833	197.532	-13.1867	11970.3	0.693145
10.1917	197.707	-13.1876	11970.3	0.683516
10.2	197.886	-13.1885	11970.3	0.674277
10.2083	198.069	-13.1894	11970.3	0.669453
10.2167	198.249	-13.1903	11970.3	0.665156
10.225	198.434	-13.1911	11970.3	0.663516
10.2333	198.615	-13.192	11970.3	0.663496
10.2417	198.796	-13.1929	11970.3	0.662695
10.25	198.972	-13.1937	11970.3	0.661777
10.2583	199.153	-13.1945	11970.2	0.661133
10.2667	199.335	-13.1953	11970.2	0.659219
10.275	199.519	-13.1961	11970.2	0.659219
10.2833	199.695	-13.1969	11970.2	0.662031
10.2917	199.873	-13.1977	11970.2	0.66334
10.3	200.054	-13.1985	11970.2	0.667207
10.3083	200.234	-13.1993	11970.2	0.670918
10.3167	200.418	-13.2	11970.2	0.678984
10.325	200.597	-13.2008	11970.2	0.689336
10.3333	200.781	-13.2016	11970.2	0.704063
10.3417	200.959	-13.2023	11970.2	0.722344
10.35	201.141	-13.2031	11970.2	0.740781
10.3583	201.324	-13.2039	11970.2	0.761191
10.3667	201.508	-13.2046	11970.2	0.782539
10.375	201.691	-13.2054	11970.2	0.803574
10.3833	201.874	-13.2062	11970.2	0.822559
10.3917	202.057	-13.2069	11970.1	0.841289
10.4	202.236	-13.2077	11970.1	0.855273
10.4083	202.42	-13.2085	11970.1	0.86873
10.4167	202.598	-13.2092	11970.1	0.878672
10.425	202.782	-13.21	11970.1	0.886738
10.4333	202.963	-13.2108	11970.1	0.89748
10.4417	203.145	-13.2115	11970.1	0.905312
10.45	203.324	-13.2123	11970.1	0.911289
10.4583	203.501	-13.213	11970.1	0.917266
10.4667	203.679	-13.2138	11970.1	0.926719
10.475	203.858	-13.2146	11970.1	0.938066
10.4833	204.036	-13.2154	11970	0.952949
10.4917	204.212	-13.2161	11970	0.967422
10.5	204.391	-13.2169	11970	0.982676
10.5083	204.568	-13.2176	11970	0.998125
10.5167	204.745	-13.2184	11970	1.01182
10.525	204.922	-13.2192	11970	1.02898
10.5333	205.102	-13.2199	11970	1.04752
10.5417	205.283	-13.2206	11970	1.06598
10.55	205.459	-13.2214	11970	1.07963
10.5583	205.634	-13.2221	11970	1.08795
10.5667	205.814	-13.2228	11970	1.09303
10.575	205.993	-13.2236	11969.9	1.09943
10.5833	206.171	-13.2243	11969.9	1.10264
10.5917	206.351	-13.225	11969.9	1.10514
10.6	206.531	-13.2257	11969.9	1.10816
10.6083	206.709	-13.2264	11969.9	1.10904
10.6167	206.885	-13.2271	11969.9	1.10813
10.625	207.062	-13.2278	11969.9	1.10707
10.6333	207.244	-13.2284	11969.9	1.10881
10.6417	207.423	-13.2291	11969.9	1.11121
10.65	207.598	-13.2297	11969.9	1.11424
10.6583	207.773	-13.2304	11969.8	1.11555
10.6667	207.956	-13.231	11969.8	1.11748
10.675	208.131	-13.2316	11969.8	1.11928
10.6833	208.308	-13.2322	11969.8	1.1177
10.6917	208.484	-13.2328	11969.8	1.12025
10.7	208.662	-13.2333	11969.8	1.12223
10.7083	208.839	-13.2338	11969.8	1.1223
10.7167	209.015	-13.2343	11969.8	1.12334
10.725	209.195	-13.2348	11969.8	1.12113
10.7333	209.374	-13.2352	11969.8	1.11611
10.7417	209.558	-13.2356	11969.8	1.11006
10.75	209.734	-13.236	11969.7	1.1025
10.7583	209.916	-13.2363	11969.7	1.09391
10.7667	210.096	-13.2365	11969.7	1.0883
10.775	210.275	-13.2367	11969.7	1.07803
10.7833	210.457	-13.2369	11969.7	1.06736
10.7917	210.639	-13.237	11969.7	1.0548
10.8	210.819	-13.237	11969.7	1.04326
10.8083	210.997	-13.237	11969.7	1.03434
10.8167	211.175	-13.2369	11969.7	1.02762
10.825	211.353	-13.2367	11969.7	1.02303
10.8333	211.534	-13.2365	11969.7	1.01754
10.8417	211.712	-13.2361	11969.7	1.01447
10.85	211.892	-13.2357	11969.6	1.0108
10.8583	212.071	-13.2352	11969.6	1.00934
10.8667	212.25	-13.2347	11969.6	1.00648
10.875	212.425	-13.234	11969.6	1.0074
10.8833	212.602	-13.2333	11969.6	1.00742
10.8917	212.777	-13.2325	11969.6	1.01117
10.9	212.953	-13.2316	11969.6	1.01848
10.9083	213.13	-13.2307	11969.6	1.02801
10.9167	213.303	-13.2296	11969.6	1.04277
10.925	213.48	-13.2285	11969.6	1.05787
10.9333	213.658	-13.2273	11969.6	1.07432
10.9417	213.834	-13.226	11969.6	1.09145
10.95	214.012	-13.2247	11969.5	1.11377
10.9583	214.192	-13.2233	11969.5	1.13566
10.9667	214.37	-13.2218	11969.5	1.15844
10.975	214.548	-13.2203	11969.5	1.18063
10.9833	214.727	-13.2187	11969.5	1.20047
10.9917	214.905	-13.217	11969.5	1.2198
11	215.086	-13.2152	11969.5	1.23951
11.0083	215.264	-13.2134	11969.5	1.26059
11.0167	215.439	-13.2116	11969.5	1.281
11.025	215.617	-13.2097	11969.4	1.3032
11.0333	215.792	-13.2077	11969.4	1.32328
11.0417	215.966	-13.2057	11969.4	1.34006
11.05	216.143	-13.2037	11969.4	1.35586
11.0583	216.32	-13.2016	11969.4	1.36924
11.0667	216.501	-13.1995	11969.4	1.38395
11.075	216.677	-13.1974	11969.4	1.40016
11.0833	216.851	-13.1952	11969.3	1.41412
11.0917	217.029	-13.193	11969.3	1.42385
11.1	217.206	-13.1907	11969.3	1.43412
11.1083	217.388	-13.1885	11969.3	1.44057
11.1167	217.567	-13.1862	11969.3	1.44693
11.125	217.747	-13.1839	11969.3	1.45449
11.1333	217.922	-13.1816	11969.3	1.46109
11.1417	218.1	-13.1793	11969.3	1.46887
11.15	218.278	-13.177	11969.2	1.46971
11.1583	218.455	-13.1747	11969.2	1.46701
11.1667	218.633	-13.1723	11969.2	1.45941
11.175	218.811	-13.17	11969.2	1.45107
11.1833	218.991	-13.1677	11969.2	1.4427
11.1917	219.165	-13.1654	11969.2	1.43234
11.2	219.341	-13.1631	11969.2	1.4202
11.2083	219.519	-13.1608	11969.2	1.40754
11.2167	219.698	-13.1584	11969.1	1.39414
11.225	219.879	-13.1561	11969.1	1.37775
11.2333	220.055	-13.1538	11969.1	1.36354
11.2417	220.231	-13.1515	11969.1	1.34885
11.25	220.409	-13.1492	11969.1	1.33746
11.2583	220.587	-13.1468	11969.1	1.32803
11.2667	220.768	-13.1445	11969.1	1.31691
11.275	220.95	-13.1422	11969.1	1.31033
11.2833	221.132	-13.1398	11969.1	1.30445
11.2917	221.311	-13.1375	11969.1	1.30127
11.3	221.488	-13.1351	11969	1.29732
11.3083	221.669	-13.1327	11969	1.29281
11.3167	221.847	-13.1303	11969	1.28687
11.325	222.028	-13.1279	11969	1.27932
11.3333	222.208	-13.1255	11969	1.26887
11.3417	222.386	-13.123	11969	1.25674
11.35	222.565	-13.1205	11969	1.245
11.3583	222.744	-13.1181	11969	1.22865
11.3667	222.919	-13.1156	11969	1.21295
11.375	223.096	-13.113	11969	1.19582
11.3833	223.278	-13.1105	11968.9	1.18113
11.3917	223.456	-13.108	11968.9	1.16797
11.4	223.637	-13.1054	11968.9	1.15775
11.4083	223.817	-13.1028	11968.9	1.14965
11.4167	223.999	-13.1002	11968.9	1.14564
11.425	224.181	-13.0977	11968.9	1.1441
11.4333	224.36	-13.0951	11968.9	1.1424
11.4417	224.54	-13.0924	11968.9	1.14279
11.45	224.72	-13.0898	11968.9	1.1441
11.4583	224.9	-13.0872	11968.9	1.14498
11.4667	225.082	-13.0846	11968.9	1.14748
11.475	225.264	-13.082	11968.8	1.15098
11.4833	225.443	-13.0794	11968.8	1.15484
11.4917	225.625	-13.0767	11968.8	1.15957
11.5	225.802	-13.0741	11968.8	1.16445
11.5083	225.983	-13.0715	11968.8	1.16832
11.5167	226.158	-13.0688	11968.8	1.17379
11.525	226.332	-13.0662	11968.8	1.17502
11.5333	226.51	-13.0636	11968.8	1.17646
11.5417	226.689	-13.061	11968.8	1.18135
11.55	226.867	-13.0584	11968.8	1.18387
11.5583	227.042	-13.0558	11968.7	1.18707
11.5667	227.221	-13.0532	11968.7	1.18979
11.575	227.394	-13.0507	11968.7	1.19506
11.5833	227.575	-13.0481	11968.7	1.20018
11.5917	227.753	-13.0456	11968.7	1.20684
11.6	227.936	-13.043	11968.7	1.2125
11.6083	228.119	-13.0405	11968.7	1.22266
11.6167	228.301	-13.038	11968.7	1.2327
11.625	228.484	-13.0355	11968.7	1.24061
11.6333	228.665	-13.033	11968.7	1.24723
11.6417	228.849	-13.0305	11968.6	1.2542
11.65	229.03	-13.028	11968.6	1.26123
11.6583	229.216	-13.0256	11968.6	1.26744
11.6667	229.4	-13.0231	11968.6	1.27705
11.675	229.582	-13.0207	11968.6	1.28639
11.6833	229.763	-13.0182	11968.6	1.3001
11.6917	229.945	-13.0158	11968.6	1.31313
11.7	230.124	-13.0133	11968.6	1.3282
11.7083	230.303	-13.0109	11968.5	1.34281
11.7167	230.479	-13.0084	11968.5	1.35975
11.725	230.655	-13.006	11968.5	1.37588
11.7333	230.831	-13.0035	11968.5	1.3935
11.7417	231.006	-13.001	11968.5	1.40988
11.75	231.182	-12.9986	11968.5	1.42336
11.7583	231.359	-12.9961	11968.5	1.4373
11.7667	231.536	-12.9936	11968.5	1.44744
11.775	231.71	-12.9911	11968.4	1.4591
11.7833	231.89	-12.9886	11968.4	1.46803
11.7917	232.067	-12.9861	11968.4	1.47979
11.8	232.246	-12.9836	11968.4	1.49139
11.8083	232.42	-12.981	11968.4	1.5032
11.8167	232.6	-12.9785	11968.4	1.51236
11.825	232.779	-12.9759	11968.4	1.52037
11.8333	232.953	-12.9733	11968.4	1.52484
11.8417	233.129	-12.9707	11968.3	1.52734
11.85	233.305	-12.9682	11968.3	1.52902
11.8583	233.485	-12.9656	11968.3	1.52826
11.8667	233.666	-12.9629	11968.3	1.52832
11.875	233.846	-12.9603	11968.3	1.52625
11.8833	234.022	-12.9577	11968.3	1.52254
11.8917	234.2	-12.955	11968.3	1.52043
11.9	234.378	-12.9524	11968.2	1.51988
11.9083	234.555	-12.9497	11968.2	1.52107
11.9167	234.735	-12.9471	11968.2	1.52578
11.925	234.913	-12.9444	11968.2	1.53238
11.9333	235.091	-12.9417	11968.2	1.53822
11.9417	235.269	-12.939	11968.2	1.54473
11.95	235.444	-12.9363	11968.2	1.55105
11.9583	235.621	-12.9335	11968.2	1.55822
11.9667	235.796	-12.9308	11968.1	1.56416
11.975	235.974	-12.928	11968.1	1.56711
11.9833	236.152	-12.9253	11968.1	1.5693
11.9917	236.328	-12.9225	11968.1	1.56869
12	236.504	-12.9197	11968.1	1.56711
12.0083	236.679	-12.9169	11968.1	1.56502
12.0167	236.858	-12.9141	11968.1	1.56314
12.025	237.035	-12.9113	11968	1.56004
12.0333	237.214	-12.9085	11968	1.55762
12.0417	237.393	-12.9056	11968	1.55484
12.05	237.57	-12.9027	11968	1.5557
12.0583	237.746	-12.8999	11968	1.56107
12.0667	237.925	-12.897	11968	1.56789
12.075	238.103	-12.8941	11968	1.57539
12.0833	238.281	-12.8912	11968	1.58277
12.0917	238.458	-12.8882	11967.9	1.59119
12.1	238.634	-12.8853	11967.9	1.60322
12.1083	238.813	-12.8824	11967.9	1.61762
12.1167	238.986	-12.8794	11967.9	1.63264
12.125	239.159	-12.8764	11967.9	1.64562
12.1333	239.34	-12.8735	11967.9	1.6577
12.1417	239.521	-12.8705	11967.9	1.66875
12.15	239.695	-12.8675	11967.8	1.68086
12.1583	239.874	-12.8645	11967.8	1.69717
12.1667	240.053	-12.8616	11967.8	1.71592
12.175	240.233	-12.8586	11967.8	1.73293
12.1833	240.416	-12.8556	11967.8	1.74707
12.1917	240.596	-12.8527	11967.8	1.75979
12.2	240.777	-12.8497	11967.8	1.77027
12.2083	240.965	-12.8468	11967.7	1.78111
12.2167	241.143	-12.8439	11967.7	1.79084
12.225	241.325	-12.8409	11967.7	1.80086
12.2333	241.508	-12.838	11967.7	1.81029
12.2417	241.684	-12.8351	11967.7	1.816
12.25	241.862	-12.8322	11967.7	1.81977
12.2583	242.04	-12.8294	11967.6	1.82174
12.2667	242.216	-12.8265	11967.6	1.82664
12.275	242.396	-12.8236	11967.6	1.8316
12.2833	242.574	-12.8208	11967.6	1.83701
12.2917	242.743	-12.8179	11967.6	1.84344
12.3	242.919	-12.8151	11967.6	1.84781
12.3083	243.096	-12.8123	11967.5	1.85037
12.3167	243.276	-12.8094	11967.5	1.85008
12.325	243.458	-12.8066	11967.5	1.84949
12.3333	243.638	-12.8037	11967.5	1.84779
12.3417	243.817	-12.8009	11967.5	1.84797
12.35	243.997	-12.798	11967.5	1.84664
12.3583	244.176	-12.7952	11967.4	1.8448
12.3667	244.356	-12.7923	11967.4	1.84398
12.375	244.539	-12.7894	11967.4	1.84039
12.3833	244.721	-12.7866	11967.4	1.83928
12.3917	244.902	-12.7837	11967.4	1.83541
12.4	245.081	-12.7809	11967.4	1.83225
12.4083	245.259	-12.778	11967.4	1.82547
12.4167	245.437	-12.7751	11967.3	1.82055
12.425	245.617	-12.7722	11967.3	1.81424
12.4333	245.794	-12.7693	11967.3	1.80729
12.4417	245.971	-12.7664	11967.3	1.7991
12.45	246.15	-12.7635	11967.3	1.79006
12.4583	246.327	-12.7605	11967.3	1.7817
12.4667	246.508	-12.7576	11967.3	1.77098
12.475	246.687	-12.7547	11967.2	1.76242
12.4833	246.865	-12.7517	11967.2	1.7533
12.4917	247.044	-12.7488	11967.2	1.74537
12.5	247.221	-12.7458	11967.2	1.73459
12.5083	247.396	-12.7428	11967.2	1.72271
12.5167	247.574	-12.7397	11967.2	1.70928
12.525	247.753	-12.7367	11967.2	1.69672
12.5333	247.933	-12.7336	11967.1	1.68477
12.5417	248.112	-12.7305	11967.1	1.6757
12.55	248.291	-12.7273	11967.1	1.66846
12.5583	248.469	-12.7241	11967.1	1.66008
12.5667	248.649	-12.7209	11967.1	1.65418
12.575	248.828	-12.7176	11967.1	1.65031
12.5833	249.008	-12.7143	11967.1	1.6485
12.5917	249.193	-12.711	11967.1	1.64676
12.6	249.374	-12.7077	11967	1.64422
12.6083	249.553	-12.7043	11967	1.63926
12.6167	249.731	-12.701	11967	1.63148
12.625	249.912	-12.6976	11967	1.62002
12.6333	250.091	-12.6942	11967	1.60613
12.6417	250.27	-12.6908	11967	1.59184
12.65	250.445	-12.6873	11967	1.5767
12.6583	250.625	-12.6839	11966.9	1.55908
12.6667	250.808	-12.6804	11966.9	1.53809
12.675	250.986	-12.677	11966.9	1.51699
12.6833	251.163	-12.6735	11966.9	1.50037
12.6917	251.341	-12.6701	11966.9	1.48617
12.7	251.522	-12.6667	11966.9	1.47422
12.7083	251.702	-12.6633	11966.9	1.46318
12.7167	251.882	-12.6598	11966.9	1.45469
12.725	252.062	-12.6564	11966.9	1.44789
12.7333	252.246	-12.653	11966.8	1.43889
12.7417	252.427	-12.6496	11966.8	1.4299
12.75	252.605	-12.6462	11966.8	1.42646
12.7583	252.787	-12.6427	11966.8	1.42619
12.7667	252.969	-12.6393	11966.8	1.42656
12.775	253.151	-12.6358	11966.8	1.42873
12.7833	253.333	-12.6323	11966.8	1.43164
12.7917	253.513	-12.6288	11966.8	1.43307
12.8	253.69	-12.6252	11966.8	1.43697
12.8083	253.87	-12.6216	11966.7	1.44063
12.8167	254.049	-12.618	11966.7	1.44801
12.825	254.229	-12.6143	11966.7	1.45656
12.8333	254.411	-12.6106	11966.7	1.45826
12.8417	254.591	-12.6069	11966.7	1.45352
12.85	254.776	-12.6031	11966.7	1.44314
12.8583	254.96	-12.5992	11966.7	1.43258
12.8667	255.145	-12.5953	11966.7	1.4175
12.875	255.324	-12.5914	11966.6	1.40252
12.8833	255.504	-12.5874	11966.6	1.38113
12.8917	255.686	-12.5835	11966.6	1.35678
12.9	255.868	-12.5794	11966.6	1.33082
12.9083	256.049	-12.5754	11966.6	1.30918
12.9167	256.227	-12.5713	11966.6	1.29318
12.925	256.405	-12.5672	11966.6	1.28215
12.9333	256.578	-12.5631	11966.6	1.27586
12.9417	256.754	-12.559	11966.6	1.26674
12.95	256.929	-12.5549	11966.6	1.26314
12.9583	257.107	-12.5508	11966.5	1.26365
12.9667	257.282	-12.5468	11966.5	1.27021
12.975	257.455	-12.5427	11966.5	1.28127
12.9833	257.633	-12.5387	11966.5	1.2949
12.9917	257.809	-12.5348	11966.5	1.30516
13	257.988	-12.5309	11966.5	1.31514
13.0083	258.167	-12.527	11966.5	1.32674
13.0167	258.343	-12.5232	11966.5	1.34441
13.025	258.522	-12.5194	11966.5	1.36832
13.0333	258.7	-12.5157	11966.4	1.39061
13.0417	258.877	-12.512	11966.4	1.41213
13.05	259.056	-12.5083	11966.4	1.43057
13.0583	259.236	-12.5047	11966.4	1.44951
13.0667	259.414	-12.5012	11966.4	1.46465
13.075	259.594	-12.4977	11966.4	1.47566
13.0833	259.772	-12.4942	11966.4	1.48086
13.0917	259.949	-12.4908	11966.4	1.47943
13.1	260.13	-12.4874	11966.3	1.46363
13.1083	260.306	-12.4841	11966.3	1.43875
13.1167	260.478	-12.4808	11966.3	1.41109
13.125	260.658	-12.4776	11966.3	1.38035
13.1333	260.841	-12.4743	11966.3	1.34922
13.1417	261.02	-12.4711	11966.3	1.31885
13.15	261.201	-12.468	11966.3	1.29172
13.1583	261.379	-12.4649	11966.3	1.27146
13.1667	261.557	-12.4618	11966.2	1.25881
13.175	261.735	-12.4587	11966.2	1.25104
13.1833	261.91	-12.4557	11966.2	1.25141
13.1917	262.093	-12.4526	11966.2	1.25754
13.2	262.274	-12.4497	11966.2	1.26547
13.2083	262.45	-12.4467	11966.2	1.27711
13.2167	262.628	-12.4438	11966.2	1.28971
13.225	262.807	-12.4409	11966.2	1.30244
13.2333	262.983	-12.4381	11966.2	1.3148
13.2417	263.158	-12.4352	11966.2	1.32475
13.25	263.337	-12.4324	11966.2	1.32936
13.2583	263.513	-12.4296	11966.1	1.33125
13.2667	263.694	-12.4268	11966.1	1.33143
13.275	263.87	-12.4241	11966.1	1.32557
13.2833	264.051	-12.4213	11966.1	1.31365
13.2917	264.232	-12.4186	11966.1	1.29318
13.3	264.407	-12.4158	11966.1	1.26549
13.3083	264.586	-12.4131	11966.1	1.22854
13.3167	264.765	-12.4103	11966.1	1.18916
13.325	264.944	-12.4076	11966	1.15234
13.3333	265.12	-12.4048	11966	1.11498
13.3417	265.302	-12.402	11966	1.08408
13.35	265.48	-12.3992	11966	1.05471
13.3583	265.659	-12.3964	11966	1.03271
13.3667	265.836	-12.3936	11966	1.01934
13.375	266.011	-12.3907	11966	1.01535
13.3833	266.192	-12.3879	11966	1.0227
13.3917	266.37	-12.3851	11966	1.04131
13.4	266.547	-12.3823	11966	1.06291
13.4083	266.729	-12.3795	11966	1.08729
13.4167	266.907	-12.3767	11966	1.1199
13.425	267.085	-12.374	11966	1.15412
13.4333	267.264	-12.3712	11966	1.19424
13.4417	267.439	-12.3685	11965.9	1.23887
13.45	267.618	-12.3659	11965.9	1.28803
13.4583	267.798	-12.3632	11965.9	1.3423
13.4667	267.974	-12.3606	11965.9	1.39705
13.475	268.15	-12.358	11965.9	1.45094
13.4833	268.328	-12.3555	11965.9	1.5074
13.4917	268.502	-12.353	11965.9	1.56273
13.5	268.681	-12.3505	11965.8	1.6202
13.5083	268.863	-12.348	11965.8	1.67582
13.5167	269.042	-12.3456	11965.8	1.72646
13.525	269.219	-12.3431	11965.8	1.7727
13.5333	269.394	-12.3407	11965.8	1.81416
13.5417	269.569	-12.3383	11965.7	1.84896
13.55	269.75	-12.336	11965.7	1.88156
13.5583	269.93	-12.3336	11965.7	1.91334
13.5667	270.107	-12.3312	11965.7	1.9424
13.575	270.283	-12.3288	11965.7	1.96891
13.5833	270.46	-12.3264	11965.6	1.98762
13.5917	270.637	-12.324	11965.6	2.00434
13.6	270.814	-12.3216	11965.6	2.01807
13.6083	270.993	-12.3191	11965.6	2.0299
13.6167	271.171	-12.3167	11965.6	2.04121
13.625	271.352	-12.3142	11965.5	2.05617
13.6333	271.531	-12.3118	11965.5	2.07045
13.6417	271.707	-12.3093	11965.5	2.08301
13.65	271.885	-12.3068	11965.5	2.09645
13.6583	272.066	-12.3044	11965.5	2.11227
13.6667	272.247	-12.3019	11965.5	2.13656
13.675	272.425	-12.2994	11965.4	2.16605
13.6833	272.601	-12.297	11965.4	2.20211
13.6917	272.778	-12.2945	11965.4	2.23889
13.7	272.956	-12.292	11965.4	2.27936
13.7083	273.135	-12.2896	11965.4	2.31736
13.7167	273.312	-12.2871	11965.3	2.35812
13.725	273.49	-12.2847	11965.3	2.40018
13.7333	273.665	-12.2822	11965.3	2.44098
13.7417	273.84	-12.2797	11965.3	2.47619
13.75	274.018	-12.2773	11965.3	2.50236
13.7583	274.194	-12.2748	11965.2	2.51945
13.7667	274.371	-12.2723	11965.2	2.52652
13.775	274.551	-12.2698	11965.2	2.52943
13.7833	274.728	-12.2673	11965.2	2.52584
13.7917	274.905	-12.2648	11965.1	2.5166
13.8	275.082	-12.2623	11965.1	2.49953
13.8083	275.258	-12.2597	11965.1	2.47572
13.8167	275.434	-12.2572	11965.1	2.44627
13.825	275.615	-12.2546	11965	2.41416
13.8333	275.792	-12.2521	11965	2.37699
13.8417	275.965	-12.2496	11965	2.3359
13.85	276.138	-12.2471	11965	2.28586
13.8583	276.308	-12.2446	11965	2.22766
13.8667	276.485	-12.2421	11965	2.16607
13.875	276.659	-12.2397	11964.9	2.1016
13.8833	276.833	-12.2372	11964.9	2.03637
13.8917	277.008	-12.2348	11964.9	1.97176
13.9	277.181	-12.2325	11964.9	1.91086
13.9083	277.352	-12.2301	11964.9	1.85662
13.9167	277.526	-12.2278	11964.9	1.81139
13.925	277.701	-12.2255	11964.9	1.77674
13.9333	277.879	-12.2233	11964.9	1.75656
13.9417	278.055	-12.221	11964.9	1.74672
13.95	278.233	-12.2188	11964.8	1.73971
13.9583	278.411	-12.2166	11964.8	1.73287
13.9667	278.587	-12.2145	11964.8	1.72617
13.975	278.766	-12.2124	11964.8	1.71512
13.9833	278.944	-12.2102	11964.8	1.69896
13.9917	279.122	-12.2081	11964.8	1.67547
14	279.298	-12.206	11964.8	1.64365
14.0083	279.477	-12.2039	11964.8	1.60799
14.0167	279.655	-12.2018	11964.7	1.57096
14.025	279.836	-12.1996	11964.7	1.5357
14.0333	280.013	-12.1975	11964.7	1.5068
14.0417	280.189	-12.1954	11964.7	1.48475
14.05	280.365	-12.1932	11964.7	1.46832
14.0583	280.54	-12.1911	11964.7	1.46324
14.0667	280.72	-12.1889	11964.7	1.47078
14.075	280.897	-12.1867	11964.7	1.49131
14.0833	281.076	-12.1845	11964.7	1.52461
14.0917	281.249	-12.1823	11964.7	1.56686
14.1	281.425	-12.1801	11964.6	1.61398
14.1083	281.599	-12.1779	11964.6	1.67072
14.1167	281.774	-12.1757	11964.6	1.73535
14.125	281.951	-12.1735	11964.6	1.8084
14.1333	282.128	-12.1713	11964.6	1.88885
14.1417	282.304	-12.1691	11964.6	1.97145
14.15	282.48	-12.1669	11964.5	2.04592
14.1583	282.658	-12.1647	11964.5	2.10553
14.1667	282.834	-12.1626	11964.5	2.15367
14.175	283.012	-12.1604	11964.5	2.18619
14.1833	283.192	-12.1583	11964.4	2.20771
14.1917	283.371	-12.1562	11964.4	2.21279
14.2	283.545	-12.1541	11964.4	2.20236
14.2083	283.721	-12.1521	11964.4	2.17895
14.2167	283.898	-12.15	11964.3	2.14512
14.225	284.078	-12.148	11964.3	2.10215
14.2333	284.257	-12.1459	11964.3	2.05863
14.2417	284.433	-12.1439	11964.3	2.01854
14.25	284.608	-12.142	11964.2	1.98031
14.2583	284.783	-12.14	11964.2	1.94842
14.2667	284.962	-12.1381	11964.2	1.92115
14.275	285.14	-12.1361	11964.2	1.89814
14.2833	285.321	-12.1342	11964.2	1.88045
14.2917	285.498	-12.1323	11964.2	1.86369
14.3	285.68	-12.1305	11964.2	1.84844
14.3083	285.862	-12.1286	11964.2	1.83641
14.3167	286.04	-12.1267	11964.2	1.82146
14.325	286.221	-12.1249	11964.1	1.8043
14.3333	286.4	-12.123	11964.1	1.7824
14.3417	286.583	-12.1211	11964.1	1.75479
14.35	286.763	-12.1192	11964.1	1.72361
14.3583	286.942	-12.1172	11964.1	1.68814
14.3667	287.124	-12.1153	11964.1	1.64904
14.375	287.303	-12.1133	11964.1	1.61018
14.3833	287.481	-12.1113	11964.1	1.56762
14.3917	287.661	-12.1093	11964	1.52203
14.4	287.841	-12.1073	11964	1.48135
14.4083	288.021	-12.1052	11964	1.44617
14.4167	288.202	-12.1031	11964	1.41613
14.425	288.38	-12.101	11964	1.39234
14.4333	288.561	-12.0988	11964	1.375
14.4417	288.743	-12.0967	11964	1.36211
14.45	288.919	-12.0944	11964	1.35186
14.4583	289.099	-12.0922	11964	1.34342
14.4667	289.278	-12.0899	11964	1.33752
14.475	289.455	-12.0877	11964	1.33662
14.4833	289.632	-12.0854	11964	1.33568
14.4917	289.81	-12.0831	11964	1.3365
14.5	289.988	-12.0808	11963.9	1.34012
14.5083	290.168	-12.0785	11963.9	1.34631
14.5167	290.345	-12.0762	11963.9	1.35193
14.525	290.518	-12.074	11963.9	1.35955
14.5333	290.696	-12.0717	11963.9	1.36982
14.5417	290.875	-12.0695	11963.9	1.38082
14.55	291.054	-12.0673	11963.9	1.39074
14.5583	291.232	-12.065	11963.9	1.39355
14.5667	291.41	-12.0628	11963.8	1.38777
14.575	291.583	-12.0606	11963.8	1.37262
14.5833	291.762	-12.0584	11963.8	1.34643
14.5917	291.94	-12.0562	11963.8	1.31014
14.6	292.119	-12.054	11963.8	1.26383
14.6083	292.293	-12.0518	11963.8	1.20697
14.6167	292.469	-12.0497	11963.8	1.14006
14.625	292.647	-12.0475	11963.7	1.06572
14.6333	292.823	-12.0453	11963.7	0.987148
14.6417	293.002	-12.0432	11963.7	0.910801
14.65	293.18	-12.041	11963.7	0.840449
14.6583	293.357	-12.0388	11963.7	0.779375
14.6667	293.536	-12.0366	11963.7	0.731836
14.675	293.715	-12.0345	11963.7	0.697656
14.6833	293.891	-12.0323	11963.7	0.680488
14.6917	294.073	-12.0301	11963.7	0.683027
14.7	294.251	-12.028	11963.7	0.70082
14.7083	294.428	-12.0259	11963.7	0.730254
14.7167	294.606	-12.0237	11963.7	0.768086
14.725	294.784	-12.0216	11963.7	0.806621
14.7333	294.962	-12.0195	11963.7	0.846816
14.7417	295.145	-12.0175	11963.7	0.886016
14.75	295.324	-12.0155	11963.7	0.922363
14.7583	295.501	-12.0135	11963.7	0.956348
14.7667	295.676	-12.0115	11963.7	0.988945
14.775	295.855	-12.0095	11963.7	1.0176
14.7833	296.036	-12.0076	11963.7	1.04594
14.7917	296.217	-12.0057	11963.7	1.07939
14.8	296.395	-12.0038	11963.6	1.11951
14.8083	296.575	-12.0019	11963.6	1.17088
14.8167	296.751	-12.0001	11963.6	1.23104
14.825	296.929	-11.9982	11963.6	1.29508
14.8333	297.108	-11.9964	11963.6	1.36352
14.8417	297.285	-11.9945	11963.6	1.43039
14.85	297.464	-11.9927	11963.6	1.49295
14.8583	297.639	-11.9909	11963.5	1.54953
14.8667	297.818	-11.9891	11963.5	1.59918
14.875	297.994	-11.9873	11963.5	1.64004
14.8833	298.173	-11.9855	11963.5	1.66994
14.8917	298.35	-11.9838	11963.5	1.68809
14.9	298.529	-11.9821	11963.4	1.6933
14.9083	298.706	-11.9803	11963.4	1.69164
14.9167	298.882	-11.9786	11963.4	1.68303
14.925	299.058	-11.977	11963.4	1.66998
14.9333	299.234	-11.9753	11963.4	1.65395
14.9417	299.413	-11.9737	11963.3	1.63568
14.95	299.591	-11.972	11963.3	1.61508
14.9583	299.769	-11.9704	11963.3	1.59551
14.9667	299.945	-11.9688	11963.3	1.57932
14.975	300.121	-11.9672	11963.3	1.56896
14.9833	300.299	-11.9656	11963.3	1.56781
14.9917	300.477	-11.964	11963.3	1.57723
15	300.654	-11.9624	11963.3	1.5949
15.0083	300.83	-11.9608	11963.3	1.62135
15.0167	301.005	-11.9592	11963.2	1.65168
15.025	301.182	-11.9575	11963.2	1.68729
15.0333	301.359	-11.9558	11963.2	1.72553
15.0417	301.533	-11.9541	11963.2	1.76158
15.05	301.711	-11.9523	11963.2	1.7959
15.0583	301.887	-11.9504	11963.2	1.82838
15.0667	302.064	-11.9485	11963.2	1.85477
15.075	302.239	-11.9465	11963.1	1.87289
15.0833	302.414	-11.9444	11963.1	1.8823
15.0917	302.591	-11.9422	11963.1	1.8824
15.1	302.771	-11.94	11963.1	1.8751
15.1083	302.949	-11.9376	11963.1	1.85943
15.1167	303.125	-11.9352	11963.1	1.83391
15.125	303.304	-11.9327	11963	1.80113
15.1333	303.477	-11.9301	11963	1.7627
15.1417	303.654	-11.9274	11963	1.71863
15.15	303.832	-11.9246	11963	1.67691
15.1583	304.008	-11.9218	11963	1.63699
15.1667	304.187	-11.919	11963	1.60225
15.175	304.366	-11.9161	11963	1.5741
15.1833	304.548	-11.9131	11962.9	1.55229
15.1917	304.727	-11.9101	11962.9	1.53842
15.2	304.903	-11.907	11962.9	1.5332
15.2083	305.079	-11.9039	11962.9	1.53709
15.2167	305.257	-11.9008	11962.9	1.54727
15.225	305.436	-11.8976	11962.9	1.56102
15.2333	305.613	-11.8944	11962.9	1.56922
15.2417	305.791	-11.8913	11962.9	1.57238
15.25	305.967	-11.8881	11962.9	1.56963
15.2583	306.142	-11.8849	11962.9	1.55826
15.2667	306.316	-11.8817	11962.8	1.54182
15.275	306.489	-11.8786	11962.8	1.52109
15.2833	306.667	-11.8754	11962.8	1.49693
15.2917	306.845	-11.8723	11962.8	1.47104
15.3	307.022	-11.8692	11962.8	1.44205
15.3083	307.201	-11.8662	11962.8	1.41643
15.3167	307.377	-11.8631	11962.8	1.3918
15.325	307.556	-11.8601	11962.7	1.3673
15.3333	307.73	-11.8571	11962.7	1.34191
15.3417	307.906	-11.8542	11962.7	1.31738
15.35	308.085	-11.8512	11962.7	1.29418
15.3583	308.263	-11.8483	11962.7	1.27109
15.3667	308.44	-11.8454	11962.7	1.24838
15.375	308.616	-11.8425	11962.7	1.22771
15.3833	308.793	-11.8397	11962.7	1.2109
15.3917	308.97	-11.8369	11962.7	1.19561
15.4	309.148	-11.834	11962.7	1.18947
15.4083	309.324	-11.8312	11962.7	1.19287
15.4167	309.503	-11.8285	11962.7	1.20871
15.425	309.685	-11.8257	11962.7	1.23627
15.4333	309.862	-11.823	11962.6	1.27338
15.4417	310.038	-11.8202	11962.6	1.32174
15.45	310.216	-11.8175	11962.6	1.37863
15.4583	310.388	-11.8148	11962.6	1.44375
15.4667	310.566	-11.8121	11962.6	1.51297
15.475	310.741	-11.8094	11962.6	1.58396
15.4833	310.917	-11.8066	11962.6	1.65404
15.4917	311.092	-11.8039	11962.5	1.72078
15.5	311.272	-11.8012	11962.5	1.78227
15.5083	311.45	-11.7984	11962.5	1.8367
15.5167	311.625	-11.7957	11962.5	1.88205
15.525	311.805	-11.7929	11962.5	1.91738
15.5333	311.981	-11.7901	11962.4	1.94437
15.5417	312.165	-11.7873	11962.4	1.96566
15.55	312.346	-11.7845	11962.4	1.9852
15.5583	312.527	-11.7816	11962.4	2.00596
15.5667	312.706	-11.7787	11962.3	2.02561
15.575	312.885	-11.7758	11962.3	2.04336
15.5833	313.061	-11.7727	11962.3	2.05951
15.5917	313.241	-11.7697	11962.3	2.07355
15.6	313.42	-11.7665	11962.3	2.08896
15.6083	313.596	-11.7632	11962.2	2.105
15.6167	313.778	-11.7598	11962.2	2.12049
15.625	313.957	-11.7563	11962.2	2.1341
15.6333	314.134	-11.7527	11962.2	2.14184
15.6417	314.31	-11.7489	11962.2	2.14023
15.65	314.489	-11.745	11962.2	2.13313
15.6583	314.67	-11.741	11962.1	2.12475
15.6667	314.847	-11.7368	11962.1	2.11336
15.675	315.025	-11.7324	11962.1	2.10205
15.6833	315.203	-11.7279	11962.1	2.08945
15.6917	315.382	-11.7232	11962.1	2.07465
15.7	315.556	-11.7183	11962	2.05896
15.7083	315.737	-11.7133	11962	2.0407
15.7167	315.917	-11.7081	11962	2.02586
15.725	316.094	-11.7028	11962	2.01215
15.7333	316.269	-11.6973	11962	1.99891
15.7417	316.446	-11.6917	11962	1.98396
15.75	316.625	-11.6859	11962	1.96801
15.7583	316.8	-11.6801	11961.9	1.9485
15.7667	316.977	-11.6742	11961.9	1.9274
15.775	317.155	-11.6682	11961.9	1.90566
15.7833	317.335	-11.6622	11961.9	1.88461
15.7917	317.508	-11.6561	11961.9	1.85826
15.8	317.68	-11.65	11961.9	1.82588
15.8083	317.858	-11.644	11961.9	1.7901
15.8167	318.037	-11.6379	11961.9	1.75369
15.825	318.215	-11.6319	11961.8	1.71674
15.8333	318.392	-11.6259	11961.8	1.68006
15.8417	318.567	-11.62	11961.8	1.64518
15.85	318.741	-11.6142	11961.8	1.61465
15.8583	318.917	-11.6084	11961.8	1.58699
15.8667	319.094	-11.6027	11961.8	1.56523
15.875	319.27	-11.5972	11961.8	1.5507
15.8833	319.448	-11.5917	11961.8	1.53941
15.8917	319.622	-11.5864	11961.8	1.53453
15.9	319.795	-11.5812	11961.7	1.53215
15.9083	319.972	-11.5761	11961.7	1.53297
15.9167	320.148	-11.5711	11961.7	1.53586
15.925	320.327	-11.5662	11961.7	1.54184
15.9333	320.506	-11.5614	11961.7	1.54842
15.9417	320.679	-11.5567	11961.7	1.55686
15.95	320.855	-11.5522	11961.7	1.56664
15.9583	321.033	-11.5477	11961.7	1.581
15.9667	321.208	-11.5434	11961.6	1.60107
15.975	321.386	-11.5391	11961.6	1.62326
15.9833	321.566	-11.5349	11961.6	1.64813
15.9917	321.744	-11.5309	11961.6	1.67564
16	321.922	-11.5269	11961.6	1.70334
16.0083	322.099	-11.5229	11961.6	1.7327
16.0167	322.274	-11.5191	11961.5	1.7624
16.025	322.456	-11.5153	11961.5	1.79359
16.0333	322.632	-11.5116	11961.5	1.82057
16.0417	322.811	-11.508	11961.5	1.84436
16.05	322.987	-11.5044	11961.5	1.86451
16.0583	323.165	-11.5009	11961.5	1.88457
16.0667	323.345	-11.4975	11961.4	1.90396
16.075	323.522	-11.494	11961.4	1.92285
16.0833	323.698	-11.4906	11961.4	1.94395
16.0917	323.875	-11.4873	11961.4	1.96486
16.1	324.056	-11.484	11961.4	1.98539
16.1083	324.232	-11.4807	11961.3	2.0048
16.1167	324.411	-11.4775	11961.3	2.02482
16.125	324.585	-11.4742	11961.3	2.04029
16.1333	324.764	-11.4711	11961.3	2.05475
16.1417	324.943	-11.4679	11961.3	2.06082
16.15	325.12	-11.4647	11961.3	2.06432
16.1583	325.297	-11.4616	11961.2	2.06598
16.1667	325.475	-11.4585	11961.2	2.06426
16.175	325.653	-11.4554	11961.2	2.05887
16.1833	325.827	-11.4523	11961.2	2.05184
16.1917	326.006	-11.4492	11961.2	2.04441
16.2	326.185	-11.4461	11961.1	2.03611
16.2083	326.363	-11.4431	11961.1	2.03047
16.2167	326.54	-11.44	11961.1	2.02445
16.225	326.72	-11.4369	11961.1	2.02361
16.2333	326.896	-11.4339	11961.1	2.02348
16.2417	327.072	-11.4309	11961.1	2.02469
16.25	327.247	-11.4279	11961	2.02521
16.2583	327.422	-11.4249	11961	2.02824
16.2667	327.601	-11.422	11961	2.03375
16.275	327.777	-11.4191	11961	2.03934
16.2833	327.954	-11.4162	11961	2.04734
16.2917	328.135	-11.4134	11961	2.05602
16.3	328.313	-11.4105	11961	2.06785
16.3083	328.49	-11.4077	11960.9	2.07887
16.3167	328.67	-11.4049	11960.9	2.08939
16.325	328.846	-11.4021	11960.9	2.10051
16.3333	329.025	-11.3993	11960.9	2.11152
16.3417	329.205	-11.3965	11960.9	2.12049
[truncated: 3,914 more rows]
