# Supplementary material for: Tailoring the thermal and thermomechanical characteristics of novel MAX phase boron composites in high-temperature applications
Source: Nanoscale Adv. 2025 Mar 26;7(10):3077–87. doi: 10.1039/d5na00063g (PMC11974559; doi:10.1039/d5na00063g)
Supplement: NA-007-D5NA00063G-s001 [file NA-007-D5NA00063G-s001.zip › 206(A)-Ti4AlB2N-(1325 C).xlsx]

## Sheet: 206A
Module	TG/DTA
Channel	1
Data Name	206A
Measurement Time	3/11/2024 6:01:17 PM
Sample Name	Papia
Sample Weight	17.844	mg
Reference Name
Reference Weight	0	mg
Temperature Program		Cel	Cel	Cel/min	min	s	Gas1	Gas2	Store
	1	20	1000	20	0	0.5	On	Off	On
	Temperature Program Mode	Ramp
Operator Name	Service
Organization Name	PP&PDC, BCSIR
Comment	Operator: Service
	Gas1: Argon
	Pan: Al
Read
206A DTG
No.	Time	Temp	DTG
	min	Cel	ug/min
1	6.08333	111.765	17.7056
2	27.0417	549.777	0.166309
3	35.9417	728.529	-41.2092
4	41.0583	832.932	-64.5018
206A DTA
No.	Time	Temp	DTA
	min	Cel	uV
1	6.36667	117.455	-12.1401
2	10.0083	194.046	-12.6491
3	37.375	757.37	-5.2118
4	33.6917	683.136	-6.91322
5	27.325	555.474	-9.06893
6	47.1333	962.706	0.0545444
Y Difference
206A TG
No.	TG
	%
1	0.159779
2	0.0927312
3	6.51551
Time	Temp.	DTA	TG	DTG
min	Cel	uV	ug	ug/min
0.00833333	29.5901	0.00697845	17843.4	13.5412
0.0166667	29.5938	0.00685342	17843.3	13.6152
0.025	29.5963	0.00672069	17843.2	13.6824
0.0333333	29.5987	0.00657332	17843.1	13.7436
0.0416667	29.5987	0.00642159	17843	13.7938
0.05	29.5963	0.00626601	17842.9	13.8365
0.0583333	29.6037	0.00610812	17842.8	13.8708
0.0666667	29.6049	0.00594612	17842.7	13.8968
0.075	29.6024	0.0057723	17842.6	13.9126
0.0833333	29.6049	0.00558515	17842.5	13.9159
0.0916667	29.6074	0.00538515	17842.4	13.9118
0.1	29.6049	0.00516872	17842.3	13.9006
0.108333	29.6012	0.00494227	17842.2	13.8777
0.116667	29.6024	0.0047166	17842.1	13.8457
0.125	29.6012	0.00448913	17842	13.8066
0.133333	29.6024	0.00427219	17841.9	13.7596
0.141667	29.5987	0.004046	17841.8	13.7024
0.15	29.595	0.00381365	17841.7	13.6371
0.158333	29.6	0.00357257	17841.7	13.563
0.166667	29.5963	0.00332148	17841.6	13.4814
0.175	29.5963	0.0030609	17841.5	13.3903
0.183333	29.595	0.00280057	17841.4	13.2914
0.191667	29.5963	0.00253895	17841.3	13.1874
0.2	29.5938	0.00227887	17841.2	13.0755
0.208333	29.5925	0.00200313	17841.1	12.9567
0.216667	29.5938	0.00171173	17841	12.8324
0.225	29.5913	0.00140493	17840.9	12.7028
0.233333	29.5938	0.00108246	17840.8	12.5674
0.241667	29.5925	0.000749218	17840.8	12.4274
0.25	29.5938	0.000408524	17840.7	12.2836
0.258333	29.5938	5.31971e-05	17840.6	12.1352
0.266667	29.595	-0.00031907	17840.5	11.9842
0.275	29.6012	-0.000718808	17840.4	11.8316
0.283333	29.6012	-0.00116296	17840.3	11.6752
0.291667	29.6024	-0.00164974	17840.3	11.5168
0.3	29.5987	-0.00218222	17840.2	11.3548
0.308333	29.5987	-0.00275885	17840.1	11.1921
0.316667	29.6012	-0.00338145	17840	11.028
0.325	29.6024	-0.00404871	17840	10.8639
0.333333	29.6024	-0.00477297	17839.9	10.6974
0.341667	29.6037	-0.00555757	17839.8	10.5296
0.35	29.6037	-0.00641534	17839.7	10.3617
0.358333	29.6	-0.00736424	17839.7	10.1903
0.366667	29.6049	-0.00840865	17839.6	10.0202
0.375	29.6062	-0.00954729	17839.5	9.85107
0.383333	29.6074	-0.0107843	17839.4	9.68184
0.391667	29.6161	-0.0121219	17839.4	9.51471
0.4	29.6185	-0.0135763	17839.3	9.34965
0.408333	29.6247	-0.015147	17839.2	9.18537
0.416667	29.6272	-0.0168325	17839.2	9.02311
0.425	29.6272	-0.0186415	17839.1	8.86461
0.433333	29.6284	-0.020566	17839	8.69266
0.441667	29.6309	-0.0226027	17839	8.51277
0.45	29.6297	-0.0247568	17838.9	8.32395
0.458333	29.6371	-0.0270297	17838.8	8.12652
0.466667	29.6408	-0.0294422	17838.8	7.92127
0.475	29.6371	-0.0319847	17838.7	7.7101
0.483333	29.6383	-0.0346579	17838.7	7.4982
0.491667	29.6383	-0.0374843	17838.6	7.28574
0.5	29.6408	-0.0404656	17838.6	7.07334
0.508333	29.647	-0.043598	17838.5	6.86441
0.516667	29.6557	-0.0469087	17838.5	6.65773
0.525	29.6594	-0.0503865	17838.5	6.454
0.533333	29.6668	-0.0540234	17838.4	6.2515
0.541667	29.6705	-0.0578262	17838.4	6.04779
0.55	29.6792	-0.0617985	17838.4	5.84592
0.558333	29.6866	-0.0659561	17838.3	5.64391
0.566667	29.6978	-0.0702842	17838.3	5.44324
0.575	29.704	-0.074791	17838.3	5.24281
0.583333	29.7089	-0.0794886	17838.3	5.04953
0.591667	29.7151	-0.0843776	17838.2	4.8577
0.6	29.7225	-0.0894544	17838.2	4.66529
0.608333	29.7362	-0.0947237	17838.2	4.47172
0.616667	29.7461	-0.100191	17838.2	4.27324
0.625	29.7547	-0.105859	17838.1	4.07303
0.633333	29.7671	-0.111729	17838.1	3.87344
0.641667	29.782	-0.117812	17838.1	3.67234
0.65	29.7906	-0.124126	17838.1	3.46807
0.658333	29.8018	-0.130658	17838.1	3.26457
0.666667	29.8203	-0.13739	17838.1	3.05494
0.675	29.8352	-0.144336	17838	2.8416
0.683333	29.8488	-0.151471	17838	2.62715
0.691667	29.8624	-0.158813	17838	2.41426
0.7	29.8785	-0.166374	17838	2.2033
0.708333	29.8959	-0.174147	17838	1.99459
0.716667	29.9095	-0.182134	17838	1.78436
0.725	29.9231	-0.190319	17838	1.57457
0.733333	29.9367	-0.198707	17838	1.3668
0.741667	29.9565	-0.207302	17838	1.15584
0.75	29.9714	-0.216121	17838	0.945723
0.758333	29.9862	-0.225162	17838	0.73791
0.766667	30.0061	-0.234442	17838	0.536816
0.775	30.0246	-0.243948	17838	0.336719
0.783333	30.0407	-0.253677	17838.1	0.144375
0.791667	30.0593	-0.263629	17838.1	-0.0429102
0.8	30.0803	-0.273798	17838.1	-0.225234
0.808333	30.1001	-0.284176	17838.1	-0.401719
0.816667	30.1249	-0.294756	17838.1	-0.569238
0.825	30.146	-0.305535	17838.1	-0.732266
0.833333	30.1695	-0.316527	17838.2	-0.891797
0.841667	30.1942	-0.327738	17838.2	-1.04279
0.85	30.2165	-0.339156	17838.2	-1.18734
0.858333	30.2388	-0.350775	17838.2	-1.32117
0.866667	30.2648	-0.362592	17838.3	-1.44971
0.875	30.2896	-0.374617	17838.3	-1.5708
0.883333	30.3143	-0.386848	17838.3	-1.68604
0.891667	30.3403	-0.399294	17838.3	-1.79521
0.9	30.3626	-0.411948	17838.4	-1.90102
0.908333	30.3874	-0.42481	17838.4	-1.99639
0.916667	30.4134	-0.437865	17838.4	-2.07885
0.925	30.4394	-0.451101	17838.4	-2.1575
0.933333	30.4666	-0.464512	17838.5	-2.23236
0.941667	30.4976	-0.478108	17838.5	-2.29883
0.95	30.5273	-0.49189	17838.5	-2.35836
0.958333	30.5595	-0.50586	17838.5	-2.41145
0.966667	30.5904	-0.520004	17838.6	-2.45898
0.975	30.6239	-0.534329	17838.6	-2.49803
0.983333	30.6622	-0.548825	17838.6	-2.53187
0.991667	30.6994	-0.563493	17838.6	-2.56104
1	30.7353	-0.578339	17838.6	-2.58486
1.00833	30.7737	-0.593338	17838.7	-2.6009
1.01667	30.8096	-0.608507	17838.7	-2.60789
1.025	30.843	-0.623839	17838.7	-2.61479
1.03333	30.8801	-0.639337	17838.7	-2.61682
1.04167	30.9173	-0.654983	17838.8	-2.61084
1.05	30.9569	-0.670783	17838.8	-2.59984
1.05833	30.999	-0.686736	17838.8	-2.58342
1.06667	31.0374	-0.702853	17838.8	-2.56029
1.075	31.0782	-0.719141	17838.8	-2.53088
1.08333	31.124	-0.735586	17838.9	-2.49893
1.09167	31.1698	-0.75219	17838.9	-2.46184
1.1	31.2169	-0.768942	17838.9	-2.42338
1.10833	31.2627	-0.785839	17838.9	-2.38102
1.11667	31.3085	-0.802883	17838.9	-2.33379
1.125	31.3518	-0.820069	17838.9	-2.28414
1.13333	31.3952	-0.8374	17839	-2.22869
1.14167	31.4385	-0.854858	17839	-2.1715
1.15	31.4831	-0.872449	17839	-2.11002
1.15833	31.5326	-0.890182	17839	-2.0468
1.16667	31.5784	-0.908031	17839	-1.979
1.175	31.6242	-0.926026	17839	-1.90721
1.18333	31.6713	-0.944154	17839	-1.8352
1.19167	31.7195	-0.962423	17839.1	-1.7634
1.2	31.7703	-0.980825	17839.1	-1.69723
1.20833	31.8248	-0.999361	17839.1	-1.63953
1.21667	31.8768	-1.01802	17839.1	-1.59
1.225	31.9275	-1.0368	17839.1	-1.55193
1.23333	31.9857	-1.05569	17839.1	-1.52643
1.24167	32.0353	-1.07468	17839.1	-1.5116
1.25	32.0885	-1.09377	17839.1	-1.50691
1.25833	32.1454	-1.11296	17839.1	-1.51564
1.26667	32.2012	-1.13227	17839.1	-1.53305
1.275	32.2631	-1.15169	17839.1	-1.55719
1.28333	32.3225	-1.17121	17839.1	-1.58527
1.29167	32.3782	-1.19083	17839.1	-1.61568
1.3	32.4364	-1.21057	17839.2	-1.64645
1.30833	32.5008	-1.2304	17839.2	-1.67576
1.31667	32.5614	-1.25036	17839.2	-1.70754
1.325	32.6246	-1.27042	17839.2	-1.74166
1.33333	32.6852	-1.29058	17839.2	-1.77701
1.34167	32.7422	-1.31085	17839.2	-1.81242
1.35	32.8016	-1.3312	17839.3	-1.84471
1.35833	32.8598	-1.35164	17839.3	-1.87908
1.36667	32.918	-1.37215	17839.3	-1.91482
1.375	32.9836	-1.39276	17839.3	-1.95
1.38333	33.048	-1.41344	17839.3	-1.98957
1.39167	33.1087	-1.43421	17839.4	-2.03043
1.4	33.1693	-1.45507	17839.4	-2.07154
1.40833	33.2349	-1.47601	17839.4	-2.11141
1.41667	33.303	-1.49702	17839.4	-2.15389
1.425	33.3749	-1.5181	17839.5	-2.19988
1.43333	33.4429	-1.53925	17839.5	-2.2509
1.44167	33.5123	-1.56047	17839.5	-2.30301
1.45	33.5828	-1.58175	17839.5	-2.35379
1.45833	33.6522	-1.60309	17839.5	-2.40533
1.46667	33.7215	-1.62449	17839.6	-2.46066
1.475	33.7958	-1.64596	17839.6	-2.5185
1.48333	33.8726	-1.66748	17839.6	-2.57578
1.49167	33.9456	-1.68904	17839.6	-2.63744
1.5	34.0211	-1.71066	17839.7	-2.6992
1.50833	34.0942	-1.73233	17839.7	-2.75965
1.51667	34.1697	-1.75407	17839.7	-2.81832
1.525	34.2477	-1.77586	17839.8	-2.87941
1.53333	34.3245	-1.79771	17839.8	-2.94221
1.54167	34.4037	-1.81961	17839.8	-3.00801
1.55	34.4845	-1.84156	17839.8	-3.07102
1.55833	34.5617	-1.86356	17839.9	-3.13437
1.56667	34.6353	-1.8856	17839.9	-3.19957
1.575	34.709	-1.90769	17839.9	-3.26047
1.58333	34.7826	-1.92983	17840	-3.3173
1.59167	34.8586	-1.95201	17840	-3.37178
1.6	34.937	-1.97425	17840	-3.42662
1.60833	35.0165	-1.99652	17840.1	-3.47383
1.61667	35.0973	-2.01884	17840.1	-3.52074
1.625	35.1709	-2.0412	17840.1	-3.56518
1.63333	35.2505	-2.06359	17840.2	-3.60531
1.64167	35.3289	-2.08603	17840.2	-3.64133
1.65	35.4084	-2.1085	17840.2	-3.67937
1.65833	35.4916	-2.13102	17840.3	-3.71271
1.66667	35.5723	-2.15357	17840.3	-3.74627
1.675	35.6531	-2.17616	17840.3	-3.78068
1.68333	35.7374	-2.19878	17840.4	-3.81074
1.69167	35.8193	-2.22142	17840.4	-3.84697
1.7	35.9036	-2.24409	17840.4	-3.88121
1.70833	35.9927	-2.26678	17840.5	-3.91027
1.71667	36.0794	-2.2895	17840.5	-3.93752
1.725	36.1685	-2.31222	17840.5	-3.96143
1.73333	36.2552	-2.33497	17840.6	-3.97826
1.74167	36.3395	-2.35773	17840.6	-3.99523
1.75	36.425	-2.38052	17840.6	-4.01301
1.75833	36.5117	-2.40333	17840.7	-4.02705
1.76667	36.596	-2.42615	17840.7	-4.03867
1.775	36.6827	-2.44897	17840.7	-4.04551
1.78333	36.7694	-2.4718	17840.8	-4.04953
1.79167	36.8549	-2.49463	17840.8	-4.05279
1.8	36.9416	-2.51747	17840.9	-4.04699
1.80833	37.0235	-2.54032	17840.9	-4.03945
1.81667	37.1102	-2.56316	17840.9	-4.02926
1.825	37.2005	-2.586	17841	-4.01578
1.83333	37.2955	-2.60884	17841	-3.99861
1.84167	37.3917	-2.63165	17841	-3.97969
1.85	37.4879	-2.65445	17841.1	-3.96217
1.85833	37.5805	-2.67726	17841.1	-3.93906
1.86667	37.6731	-2.70006	17841.1	-3.9132
1.875	37.7693	-2.72287	17841.1	-3.88701
1.88333	37.8667	-2.74568	17841.2	-3.86705
1.89167	37.9665	-2.76848	17841.2	-3.84738
1.9	38.0662	-2.79128	17841.2	-3.82518
1.90833	38.1672	-2.81408	17841.3	-3.80457
1.91667	38.2669	-2.83689	17841.3	-3.78365
1.925	38.3631	-2.8597	17841.3	-3.7633
1.93333	38.4629	-2.88249	17841.4	-3.74223
1.94167	38.5626	-2.90529	17841.4	-3.72377
1.95	38.6636	-2.92808	17841.4	-3.70824
1.95833	38.7633	-2.95087	17841.4	-3.6942
1.96667	38.8643	-2.97366	17841.5	-3.68371
1.975	38.9616	-2.99645	17841.5	-3.67459
1.98333	39.065	-3.01924	17841.5	-3.66908
1.99167	39.1659	-3.04202	17841.6	-3.66641
2	39.2633	-3.0648	17841.6	-3.6667
2.00833	39.3654	-3.08759	17841.6	-3.67045
2.01667	39.4664	-3.11037	17841.6	-3.6751
2.025	39.5685	-3.13314	17841.7	-3.67789
2.03333	39.6694	-3.15589	17841.7	-3.67559
2.04167	39.7739	-3.17863	17841.7	-3.66795
2.05	39.8749	-3.20134	17841.8	-3.65039
2.05833	39.9829	-3.22404	17841.8	-3.62064
2.06667	40.0863	-3.24672	17841.8	-3.58312
2.075	40.1908	-3.26939	17841.9	-3.53654
2.08333	40.2976	-3.29202	17841.9	-3.48311
2.09167	40.4069	-3.31461	17841.9	-3.41883
2.1	40.5126	-3.33719	17841.9	-3.34729
2.10833	40.6219	-3.35975	17842	-3.27396
2.11667	40.7323	-3.3823	17842	-3.19867
2.125	40.8427	-3.40482	17842	-3.12391
2.13333	40.952	-3.42732	17842	-3.05303
2.14167	41.0589	-3.44979	17842.1	-2.98881
2.15	41.1634	-3.47223	17842.1	-2.92686
2.15833	41.2726	-3.49465	17842.1	-2.8676
2.16667	41.3807	-3.51704	17842.1	-2.80982
2.175	41.49	-3.5394	17842.1	-2.75654
2.18333	41.6016	-3.56173	17842.1	-2.7084
2.19167	41.7132	-3.58405	17842.2	-2.66025
2.2	41.826	-3.60636	17842.2	-2.61609
2.20833	41.9329	-3.62864	17842.2	-2.57295
2.21667	42.0457	-3.65091	17842.2	-2.52936
2.225	42.1609	-3.67316	17842.2	-2.48629
2.23333	42.2773	-3.69541	17842.2	-2.44338
2.24167	42.3937	-3.71764	17842.3	-2.40248
2.25	42.5101	-3.73986	17842.3	-2.36518
2.25833	42.6253	-3.76207	17842.3	-2.32406
2.26667	42.7429	-3.78426	17842.3	-2.27729
2.275	42.8592	-3.80644	17842.3	-2.22918
2.28333	42.9756	-3.82859	17842.3	-2.17855
2.29167	43.0967	-3.85071	17842.4	-2.12424
2.3	43.2143	-3.8728	17842.4	-2.06766
2.30833	43.3295	-3.89485	17842.4	-2.00945
2.31667	43.4471	-3.9169	17842.4	-1.951
2.325	43.5635	-3.93893	17842.4	-1.88893
2.33333	43.6846	-3.96095	17842.4	-1.82246
2.34167	43.801	-3.98296	17842.4	-1.75545
2.35	43.9185	-4.00496	17842.4	-1.6902
2.35833	44.0349	-4.02696	17842.5	-1.6251
2.36667	44.1525	-4.04893	17842.5	-1.56143
2.375	44.2736	-4.07089	17842.5	-1.49869
2.38333	44.3924	-4.09283	17842.5	-1.43564
2.39167	44.5123	-4.11476	17842.5	-1.37379
2.4	44.6335	-4.13667	17842.5	-1.31307
2.40833	44.7582	-4.15852	17842.5	-1.25314
2.41667	44.8793	-4.18035	17842.5	-1.19467
2.425	45.004	-4.20214	17842.5	-1.13844
2.43333	45.1275	-4.2239	17842.5	-1.08389
2.44167	45.251	-4.24563	17842.5	-1.03203
2.45	45.3769	-4.26733	17842.5	-0.979277
2.45833	45.4992	-4.28901	17842.5	-0.929082
2.46667	45.6239	-4.31067	17842.5	-0.88209
2.475	45.7521	-4.33232	17842.5	-0.837266
2.48333	45.8792	-4.35394	17842.5	-0.791699
2.49167	46.0027	-4.37554	17842.5	-0.749414
2.5	46.1274	-4.3971	17842.5	-0.706016
2.50833	46.2521	-4.41863	17842.5	-0.665879
2.51667	46.3804	-4.44014	17842.6	-0.63207
2.525	46.5074	-4.46161	17842.6	-0.600273
2.53333	46.6345	-4.48306	17842.6	-0.57127
2.54167	46.7616	-4.50447	17842.6	-0.547012
2.55	46.8886	-4.52585	17842.6	-0.527559
2.55833	47.0145	-4.54721	17842.6	-0.508789
2.56667	47.144	-4.56855	17842.6	-0.494766
2.575	47.271	-4.58986	17842.6	-0.484766
2.58333	47.3981	-4.61114	17842.6	-0.477891
2.59167	47.5237	-4.63242	17842.6	-0.472813
2.6	47.6477	-4.65367	17842.6	-0.467031
2.60833	47.7694	-4.6749	17842.6	-0.463242
2.61667	47.8911	-4.6961	17842.6	-0.46252
2.625	48.0139	-4.71729	17842.6	-0.459688
2.63333	48.139	-4.73846	17842.6	-0.462461
2.64167	48.264	-4.7596	17842.6	-0.46916
2.65	48.3857	-4.78072	17842.6	-0.476211
2.65833	48.5097	-4.80182	17842.6	-0.480684
2.66667	48.637	-4.8229	17842.6	-0.484551
2.675	48.7632	-4.84395	17842.6	-0.488047
2.68333	48.8849	-4.86498	17842.6	-0.490059
2.69167	49.0145	-4.88597	17842.6	-0.491406
2.7	49.143	-4.90693	17842.6	-0.491934
2.70833	49.2714	-4.92785	17842.6	-0.493574
2.71667	49.3976	-4.94874	17842.6	-0.487656
2.725	49.525	-4.9696	17842.6	-0.480195
2.73333	49.6546	-4.99042	17842.6	-0.474492
2.74167	49.7853	-5.01121	17842.6	-0.46959
2.75	49.9126	-5.03198	17842.7	-0.463047
2.75833	50.0433	-5.05273	17842.7	-0.456836
2.76667	50.1718	-5.07344	17842.7	-0.449648
2.775	50.3025	-5.09413	17842.7	-0.441465
2.78333	50.4287	-5.11481	17842.7	-0.431934
2.79167	50.5583	-5.13547	17842.7	-0.420938
2.8	50.6924	-5.15613	17842.7	-0.407539
2.80833	50.8208	-5.17676	17842.7	-0.394023
2.81667	50.9504	-5.19735	17842.7	-0.37959
2.825	51.0778	-5.21792	17842.7	-0.361406
2.83333	51.2118	-5.23844	17842.7	-0.3425
2.84167	51.3448	-5.25893	17842.7	-0.319668
2.85	51.4778	-5.27939	17842.7	-0.295137
2.85833	51.6062	-5.29983	17842.7	-0.268574
2.86667	51.7415	-5.32022	17842.7	-0.241934
2.875	51.8767	-5.34059	17842.7	-0.213926
2.88333	52.0108	-5.36091	17842.7	-0.187637
2.89167	52.1471	-5.38119	17842.7	-0.163672
2.9	52.2835	-5.40144	17842.7	-0.134512
2.90833	52.4209	-5.42168	17842.7	-0.103496
2.91667	52.555	-5.44189	17842.7	-0.0689453
2.925	52.688	-5.46207	17842.7	-0.0358398
2.93333	52.8243	-5.48221	17842.7	-0.00380859
2.94167	52.9629	-5.50231	17842.7	0.0292773
2.95	53.097	-5.52237	17842.7	0.0632422
2.95833	53.2334	-5.54239	17842.7	0.0987305
2.96667	53.3675	-5.56235	17842.7	0.136504
2.975	53.5061	-5.58226	17842.7	0.179297
2.98333	53.6436	-5.60213	17842.7	0.223457
2.99167	53.7799	-5.62196	17842.7	0.267891
3	53.9196	-5.64175	17842.6	0.310918
3.00833	54.0594	-5.6615	17842.6	0.356602
3.01667	54.1957	-5.6812	17842.6	0.405352
3.025	54.3298	-5.70086	17842.6	0.451445
3.03333	54.4684	-5.72049	17842.6	0.499219
3.04167	54.6081	-5.74009	17842.6	0.544805
3.05	54.7445	-5.75966	17842.6	0.590098
3.05833	54.8819	-5.77921	17842.6	0.633906
3.06667	55.0183	-5.79872	17842.6	0.674844
3.075	55.1569	-5.81819	17842.6	0.714453
3.08333	55.2944	-5.83762	17842.6	0.752383
3.09167	55.4296	-5.85703	17842.6	0.784336
3.1	55.5704	-5.87642	17842.6	0.811621
3.10833	55.7113	-5.89579	17842.5	0.838301
3.11667	55.8521	-5.91514	17842.5	0.860449
3.125	55.9885	-5.93446	17842.5	0.877754
3.13333	56.1316	-5.95374	17842.5	0.892969
3.14167	56.2713	-5.97301	17842.5	0.906875
3.15	56.4066	-5.99226	17842.5	0.918789
3.15833	56.5497	-6.01149	17842.5	0.92832
3.16667	56.6928	-6.03069	17842.5	0.938496
3.175	56.837	-6.04989	17842.5	0.948594
3.18333	56.979	-6.06906	17842.5	0.964668
3.19167	57.1221	-6.08822	17842.4	0.980469
3.2	57.2629	-6.10738	17842.4	0.997051
3.20833	57.4083	-6.12653	17842.4	1.0166
3.21667	57.5492	-6.14568	17842.4	1.03305
3.225	57.6934	-6.16481	17842.4	1.04885
3.23333	57.8455	-6.18394	17842.4	1.06445
3.24167	57.9898	-6.20304	17842.4	1.07879
3.25	58.134	-6.22213	17842.4	1.09068
3.25833	58.2782	-6.24118	17842.4	1.10023
3.26667	58.4202	-6.2602	17842.4	1.10271
3.275	58.5678	-6.27921	17842.4	1.10279
3.28333	58.7177	-6.29817	17842.3	1.10027
3.29167	58.8619	-6.31709	17842.3	1.09801
3.3	59.0084	-6.33599	17842.3	1.09592
3.30833	59.1549	-6.35487	17842.3	1.09504
3.31667	59.3036	-6.37373	17842.3	1.09471
3.325	59.4501	-6.39255	17842.3	1.0958
3.33333	59.5921	-6.41135	17842.3	1.09682
3.34167	59.7352	-6.43011	17842.3	1.10234
3.35	59.8806	-6.44887	17842.3	1.11338
3.35833	60.022	-6.46761	17842.3	1.12982
3.36667	60.1634	-6.4863	17842.3	1.14955
3.375	60.308	-6.50496	17842.2	1.17158
3.38333	60.4559	-6.52359	17842.2	1.20119
3.39167	60.5984	-6.54218	17842.2	1.22961
3.4	60.7387	-6.56075	17842.2	1.26311
3.40833	60.8844	-6.5793	17842.2	1.29996
3.41667	61.0301	-6.59782	17842.2	1.3383
3.425	61.1802	-6.61633	17842.2	1.37867
3.43333	61.327	-6.63483	17842.2	1.41957
3.44167	61.4705	-6.65331	17842.1	1.46217
3.45	61.6141	-6.67179	17842.1	1.50637
3.45833	61.7565	-6.69026	17842.1	1.54953
3.46667	61.8957	-6.70873	17842.1	1.59055
3.475	62.0371	-6.72718	17842.1	1.63488
3.48333	62.1817	-6.74561	17842.1	1.6777
3.49167	62.3274	-6.76402	17842	1.71727
3.5	62.4742	-6.78243	17842	1.75449
3.50833	62.6178	-6.80082	17842	1.7917
3.51667	62.7646	-6.81917	17842	1.82631
3.525	62.9125	-6.83747	17842	1.85809
3.53333	63.0582	-6.85572	17842	1.8866
3.54167	63.205	-6.87392	17841.9	1.91441
3.55	63.354	-6.89208	17841.9	1.94055
3.55833	63.5041	-6.91021	17841.9	1.96539
3.56667	63.6519	-6.92828	17841.9	1.99043
3.575	63.7966	-6.9463	17841.9	2.0184
3.58333	63.9445	-6.96426	17841.8	2.04775
3.59167	64.0945	-6.98216	17841.8	2.07783
3.6	64.2424	-7.00002	17841.8	2.10818
3.60833	64.3892	-7.01782	17841.8	2.14035
3.61667	64.5404	-7.03556	17841.8	2.17621
3.625	64.6861	-7.05325	17841.7	2.2125
3.63333	64.8373	-7.0709	17841.7	2.25033
3.64167	64.9906	-7.08851	17841.7	2.28949
3.65	65.1407	-7.10607	17841.7	2.32992
3.65833	65.2907	-7.12357	17841.7	2.37039
3.66667	65.4408	-7.141	17841.6	2.41391
3.675	65.592	-7.15838	17841.6	2.45531
3.68333	65.741	-7.1757	17841.6	2.49668
3.69167	65.8888	-7.19298	17841.6	2.53838
3.7	66.04	-7.21021	17841.5	2.58506
3.70833	66.1944	-7.22741	17841.5	2.6332
3.71667	66.3445	-7.24455	17841.5	2.68047
3.725	66.4935	-7.26162	17841.5	2.72736
3.73333	66.6414	-7.27863	17841.4	2.76992
3.74167	66.7925	-7.2956	17841.4	2.80918
3.75	66.9448	-7.31252	17841.4	2.84379
3.75833	67.0937	-7.32942	17841.4	2.87695
3.76667	67.2438	-7.34626	17841.3	2.91016
3.775	67.3961	-7.36306	17841.3	2.94287
3.78333	67.5472	-7.3798	17841.3	2.96904
3.79167	67.6995	-7.3965	17841.2	2.99223
3.8	67.8506	-7.41316	17841.2	3.01383
3.80833	68.0029	-7.42976	17841.2	3.03248
3.81667	68.1595	-7.44632	17841.2	3.04928
3.825	68.3128	-7.46285	17841.1	3.06592
3.83333	68.465	-7.47935	17841.1	3.08334
3.84167	68.6205	-7.49581	17841.1	3.10287
3.85	68.7771	-7.51223	17841.1	3.12113
3.85833	68.9348	-7.52863	17841	3.14229
3.86667	69.0914	-7.54498	17841	3.1625
3.875	69.2447	-7.5613	17841	3.18213
3.88333	69.4024	-7.5776	17840.9	3.20352
3.89167	69.5601	-7.59387	17840.9	3.22313
3.9	69.7156	-7.61011	17840.9	3.24338
3.90833	69.8711	-7.62633	17840.9	3.26391
3.91667	70.0277	-7.64251	17840.8	3.28207
3.925	70.1821	-7.65866	17840.8	3.29787
3.93333	70.3365	-7.67477	17840.8	3.31385
3.94167	70.4899	-7.69084	17840.7	3.32473
3.95	70.6443	-7.70686	17840.7	3.33596
3.95833	70.8041	-7.72286	17840.7	3.34902
3.96667	70.9575	-7.7388	17840.7	3.35842
3.975	71.1108	-7.75469	17840.6	3.36719
3.98333	71.2652	-7.77053	17840.6	3.37955
3.99167	71.4207	-7.78633	17840.6	3.3884
4	71.5751	-7.80209	17840.5	3.39619
4.00833	71.7307	-7.81781	17840.5	3.40242
4.01667	71.8817	-7.83349	17840.5	3.40143
4.025	72.0316	-7.84914	17840.5	3.39979
4.03333	72.1815	-7.86475	17840.4	3.39637
4.04167	72.3313	-7.88031	17840.4	3.38867
4.05	72.4833	-7.89583	17840.4	3.38176
4.05833	72.6321	-7.91132	17840.3	3.376
4.06667	72.7831	-7.92677	17840.3	3.36705
4.075	72.9361	-7.9422	17840.3	3.36105
4.08333	73.0891	-7.95757	17840.3	3.35807
4.09167	73.24	-7.97291	17840.2	3.35701
4.1	73.393	-7.98824	17840.2	3.36363
4.10833	73.5492	-8.00354	17840.2	3.37449
4.11667	73.7001	-8.01882	17840.2	3.38969
4.125	73.8511	-8.03406	17840.1	3.40916
4.13333	74.0041	-8.04928	17840.1	3.43414
4.14167	74.1613	-8.06448	17840.1	3.46209
4.15	74.3175	-8.07965	17840	3.49408
4.15833	74.4726	-8.09481	17840	3.52799
4.16667	74.6266	-8.10993	17840	3.56268
4.175	74.7807	-8.12503	17839.9	3.59797
4.18333	74.9316	-8.14011	17839.9	3.63387
4.19167	75.0857	-8.15519	17839.9	3.66877
4.2	75.2408	-8.17027	17839.8	3.70352
4.20833	75.3938	-8.18535	17839.8	3.7399
4.21667	75.5468	-8.20043	17839.8	3.77258
4.225	75.6999	-8.2155	17839.7	3.80703
4.23333	75.8539	-8.23056	17839.7	3.84066
4.24167	76.008	-8.24562	17839.7	3.87627
4.25	76.1631	-8.26067	17839.6	3.91447
4.25833	76.3161	-8.27571	17839.6	3.95471
4.26667	76.4744	-8.29072	17839.6	3.99564
4.275	76.6316	-8.30571	17839.5	4.0365
4.28333	76.7888	-8.32067	17839.5	4.07744
4.29167	76.9492	-8.3356	17839.5	4.1149
4.3	77.1085	-8.3505	17839.4	4.15385
4.30833	77.2626	-8.36537	17839.4	4.19039
4.31667	77.4177	-8.38023	17839.3	4.22752
4.325	77.5707	-8.39505	17839.3	4.26311
4.33333	77.7258	-8.40985	17839.3	4.30135
4.34167	77.8872	-8.42462	17839.2	4.33701
4.35	78.0444	-8.43936	17839.2	4.37184
4.35833	78.2027	-8.45406	17839.1	4.40633
4.36667	78.363	-8.46871	17839.1	4.44225
4.375	78.5192	-8.48333	17839.1	4.48014
4.38333	78.6754	-8.49791	17839	4.5157
4.39167	78.8336	-8.51246	17839	4.55396
4.4	78.9929	-8.52699	17838.9	4.5877
4.40833	79.1554	-8.54149	17838.9	4.62
4.41667	79.3126	-8.55598	17838.9	4.64771
4.425	79.4688	-8.57046	17838.8	4.676
4.43333	79.6281	-8.58492	17838.8	4.7033
4.44167	79.7821	-8.59937	17838.7	4.72734
4.45	79.9372	-8.61382	17838.7	4.74717
4.45833	80.0924	-8.62826	17838.7	4.76551
4.46667	80.2485	-8.6427	17838.6	4.7833
4.475	80.412	-8.65716	17838.6	4.79873
4.48333	80.5703	-8.67161	17838.5	4.81439
4.49167	80.7296	-8.68608	17838.5	4.82721
4.5	80.89	-8.70053	17838.4	4.83531
4.50833	81.0514	-8.71498	17838.4	4.84316
4.51667	81.2107	-8.72944	17838.4	4.84846
4.525	81.37	-8.7439	17838.3	4.85475
4.53333	81.5272	-8.75836	17838.3	4.85809
4.54167	81.6886	-8.7728	17838.2	4.86102
4.55	81.8489	-8.78725	17838.2	4.86562
4.55833	82.0072	-8.80169	17838.2	4.87027
4.56667	82.1676	-8.81611	17838.1	4.87738
4.575	82.3269	-8.8305	17838.1	4.88707
4.58333	82.4851	-8.84488	17838	4.89775
4.59167	82.6444	-8.85925	17838	4.90879
4.6	82.8048	-8.87361	17838	4.92164
4.60833	82.9672	-8.88797	17837.9	4.93623
4.61667	83.1286	-8.9023	17837.9	4.95451
4.625	83.2893	-8.91664	17837.8	4.97447
4.63333	83.4466	-8.93096	17837.8	4.99598
4.64167	83.603	-8.94527	17837.8	5.01967
4.65	83.7624	-8.95958	17837.7	5.04531
4.65833	83.9157	-8.97387	17837.7	5.07176
4.66667	84.0741	-8.98815	17837.6	5.10025
4.675	84.2324	-9.00242	17837.6	5.12578
4.68333	84.3929	-9.01668	17837.5	5.15174
4.69167	84.5502	-9.03093	17837.5	5.17385
4.7	84.7117	-9.04517	17837.4	5.19654
4.70833	84.868	-9.05941	17837.4	5.2193
4.71667	85.0305	-9.07365	17837.4	5.23936
4.725	85.1909	-9.08789	17837.3	5.25881
4.73333	85.3483	-9.10215	17837.3	5.2759
4.74167	85.5118	-9.11642	17837.2	5.29023
4.75	85.6712	-9.13072	17837.2	5.30785
4.75833	85.8295	-9.14502	17837.1	5.32641
4.76667	85.9838	-9.15933	17837.1	5.34494
4.775	86.1402	-9.17364	17837	5.36703
4.78333	86.2965	-9.18795	17837	5.39012
4.79167	86.4559	-9.20225	17836.9	5.41402
4.8	86.6164	-9.21655	17836.9	5.44152
4.80833	86.7768	-9.23083	17836.8	5.47125
4.81667	86.9341	-9.24509	17836.8	5.49832
4.825	87.0925	-9.25932	17836.7	5.52857
4.83333	87.253	-9.27355	17836.7	5.55623
4.84167	87.4154	-9.28776	17836.7	5.58828
4.85	87.581	-9.30196	17836.6	5.62393
4.85833	87.7445	-9.31616	17836.6	5.66256
4.86667	87.9059	-9.33034	17836.5	5.70512
4.875	88.0673	-9.34451	17836.5	5.74926
4.88333	88.2268	-9.35865	17836.4	5.79613
4.89167	88.3841	-9.37275	17836.4	5.84668
4.9	88.5466	-9.38682	17836.3	5.90332
4.90833	88.7101	-9.40087	17836.3	5.96063
4.91667	88.8746	-9.41488	17836.2	6.02146
4.925	89.035	-9.42886	17836.1	6.08277
4.93333	89.1924	-9.44281	17836.1	6.14488
4.94167	89.3518	-9.45672	17836	6.2042
4.95	89.5143	-9.47061	17836	6.25967
4.95833	89.6808	-9.48449	17835.9	6.31234
4.96667	89.8423	-9.49835	17835.9	6.35977
4.975	90.0068	-9.51221	17835.8	6.40018
4.98333	90.1682	-9.52607	17835.7	6.43572
4.99167	90.3287	-9.53991	17835.7	6.46781
5	90.4881	-9.55375	17835.6	6.49721
5.00833	90.6516	-9.56758	17835.6	6.52508
5.01667	90.814	-9.58142	17835.5	6.54957
5.025	90.9775	-9.59524	17835.5	6.57361
5.03333	91.14	-9.60907	17835.4	6.59664
5.04167	91.2973	-9.62288	17835.3	6.61973
5.05	91.4598	-9.6367	17835.3	6.64359
5.05833	91.6223	-9.65053	17835.2	6.66701
5.06667	91.7878	-9.66437	17835.2	6.6892
5.075	91.9513	-9.67823	17835.1	6.71053
5.08333	92.1158	-9.6921	17835.1	6.73174
5.09167	92.2783	-9.70598	17835	6.75395
5.1	92.4459	-9.71988	17834.9	6.77695
5.10833	92.6114	-9.7338	17834.9	6.79943
5.11667	92.778	-9.74775	17834.8	6.82352
5.125	92.9486	-9.76172	17834.8	6.85238
5.13333	93.1142	-9.7757	17834.7	6.88307
5.14167	93.2776	-9.7897	17834.6	6.91924
5.15	93.4401	-9.80371	17834.6	6.96094
5.15833	93.6067	-9.81774	17834.5	7.00807
5.16667	93.7722	-9.83178	17834.5	7.05531
5.175	93.9388	-9.84583	17834.4	7.1035
5.18333	94.1002	-9.85991	17834.4	7.15443
5.19167	94.2647	-9.874	17834.3	7.21076
5.2	94.4257	-9.88812	17834.2	7.27023
5.20833	94.5797	-9.90225	17834.2	7.33047
5.21667	94.7385	-9.91641	17834.1	7.39314
5.225	94.8974	-9.93059	17834	7.4533
5.23333	95.0583	-9.9448	17834	7.51727
5.24167	95.2191	-9.959	17833.9	7.58484
5.25	95.381	-9.9732	17833.8	7.65564
5.25833	95.5428	-9.9874	17833.8	7.72705
5.26667	95.7027	-10.0016	17833.7	7.80006
5.275	95.8635	-10.0158	17833.6	7.87355
5.28333	96.0273	-10.03	17833.6	7.94799
5.29167	96.1902	-10.0442	17833.5	8.02307
5.3	96.352	-10.0584	17833.4	8.10021
5.30833	96.5148	-10.0725	17833.3	8.18252
5.31667	96.6767	-10.0867	17833.3	8.2633
5.325	96.8365	-10.101	17833.2	8.3427
5.33333	96.9994	-10.1152	17833.1	8.42539
5.34167	97.1612	-10.1294	17833	8.50768
5.35	97.325	-10.1437	17833	8.59254
5.35833	97.4888	-10.158	17832.9	8.6782
5.36667	97.6497	-10.1723	17832.8	8.76492
5.375	97.8106	-10.1866	17832.7	8.85006
5.38333	97.9694	-10.2009	17832.6	8.93426
5.39167	98.1293	-10.2152	17832.6	9.01756
5.4	98.2911	-10.2295	17832.5	9.10021
5.40833	98.453	-10.2438	17832.4	9.18449
5.41667	98.6089	-10.2582	17832.3	9.27115
5.425	98.7658	-10.2726	17832.2	9.36152
5.43333	98.9296	-10.2871	17832.1	9.45133
5.44167	99.0915	-10.3016	17832.1	9.53877
5.45	99.2543	-10.3161	17832	9.62873
5.45833	99.4171	-10.3307	17831.9	9.71957
5.46667	99.58	-10.3454	17831.8	9.80861
5.475	99.7448	-10.3601	17831.7	9.89572
5.48333	99.9086	-10.3749	17831.6	9.9842
5.49167	100.07	-10.3897	17831.5	10.0711
5.5	100.237	-10.4046	17831.4	10.1557
5.50833	100.402	-10.4195	17831.3	10.2409
5.51667	100.565	-10.4345	17831.3	10.3273
5.525	100.726	-10.4495	17831.2	10.4175
5.53333	100.887	-10.4646	17831.1	10.5061
5.54167	101.044	-10.4797	17831	10.5981
5.55	101.207	-10.495	17830.9	10.6928
5.55833	101.373	-10.5103	17830.8	10.7916
5.56667	101.534	-10.5257	17830.7	10.8947
5.575	101.697	-10.5411	17830.6	11.0059
5.58333	101.858	-10.5566	17830.5	11.1182
5.59167	102.023	-10.5722	17830.4	11.2344
5.6	102.186	-10.5879	17830.3	11.3522
5.60833	102.351	-10.6036	17830.2	11.4719
5.61667	102.514	-10.6194	17830.1	11.598
5.625	102.681	-10.6352	17830	11.7246
5.63333	102.845	-10.6511	17829.9	11.8522
5.64167	103.006	-10.6671	17829.8	11.9799
5.65	103.171	-10.6831	17829.7	12.1096
5.65833	103.335	-10.6992	17829.6	12.2366
5.66667	103.496	-10.7153	17829.4	12.3651
5.675	103.656	-10.7316	17829.3	12.4923
5.68333	103.82	-10.7479	17829.2	12.6182
5.69167	103.986	-10.7642	17829.1	12.7423
5.7	104.156	-10.7806	17829	12.8617
5.70833	104.322	-10.7971	17828.9	12.9818
5.71667	104.488	-10.8137	17828.7	13.1032
5.725	104.656	-10.8303	17828.6	13.2212
5.73333	104.821	-10.847	17828.5	13.3366
5.74167	104.989	-10.8637	17828.4	13.4528
5.75	105.16	-10.8804	17828.3	13.5669
5.75833	105.327	-10.8973	17828.1	13.6801
5.76667	105.489	-10.9142	17828	13.7922
5.775	105.65	-10.9311	17827.9	13.9052
5.78333	105.809	-10.9481	17827.8	14.0202
5.79167	105.974	-10.9652	17827.6	14.137
5.8	106.139	-10.9823	17827.5	14.2529
5.80833	106.302	-10.9995	17827.4	14.3715
5.81667	106.464	-11.0167	17827.3	14.4904
5.825	106.626	-11.034	17827.1	14.6131
5.83333	106.792	-11.0513	17827	14.7374
5.84167	106.956	-11.0687	17826.9	14.8619
5.85	107.123	-11.0861	17826.7	14.9883
5.85833	107.289	-11.1036	17826.6	15.1155
5.86667	107.454	-11.1212	17826.5	15.2426
5.875	107.621	-11.1387	17826.3	15.3669
5.88333	107.788	-11.1563	17826.2	15.4922
5.89167	107.953	-11.1739	17826.1	15.6178
5.9	108.118	-11.1916	17825.9	15.744
5.90833	108.282	-11.2092	17825.8	15.8663
5.91667	108.446	-11.2269	17825.6	15.9866
5.925	108.612	-11.2445	17825.5	16.1034
5.93333	108.777	-11.2621	17825.4	16.2166
5.94167	108.94	-11.2798	17825.2	16.3291
5.95	109.107	-11.2974	17825.1	16.4393
5.95833	109.275	-11.3151	17824.9	16.5457
5.96667	109.438	-11.3327	17824.8	16.648
5.975	109.602	-11.3504	17824.6	16.7463
5.98333	109.77	-11.368	17824.5	16.8394
5.99167	109.936	-11.3856	17824.3	16.9279
6	110.101	-11.4032	17824.2	17.0138
6.00833	110.267	-11.4208	17824	17.0982
6.01667	110.431	-11.4384	17823.9	17.1814
6.025	110.6	-11.4559	17823.7	17.2578
6.03333	110.764	-11.4735	17823.6	17.3308
6.04167	110.926	-11.4911	17823.4	17.4006
6.05	111.092	-11.5087	17823.3	17.4695
6.05833	111.258	-11.5263	17823.1	17.5364
6.06667	111.427	-11.5439	17823	17.5987
6.075	111.597	-11.5616	17822.8	17.6542
6.08333	111.765	-11.5792	17822.7	17.7056
6.09167	111.931	-11.5969	17822.5	17.7539
6.1	112.101	-11.6146	17822.4	17.7965
6.10833	112.266	-11.6323	17822.2	17.8367
6.11667	112.435	-11.65	17822.1	17.872
6.125	112.603	-11.6678	17821.9	17.9026
6.13333	112.772	-11.6855	17821.8	17.9249
6.14167	112.941	-11.7032	17821.6	17.9377
6.15	113.105	-11.7209	17821.5	17.9466
6.15833	113.276	-11.7387	17821.3	17.952
6.16667	113.443	-11.7564	17821.2	17.9533
6.175	113.609	-11.7741	17821	17.9479
6.18333	113.774	-11.7917	17820.9	17.9383
6.19167	113.944	-11.8093	17820.7	17.9227
6.2	114.115	-11.8269	17820.6	17.8985
6.20833	114.282	-11.8444	17820.4	17.8699
6.21667	114.446	-11.8618	17820.3	17.8368
6.225	114.616	-11.8792	17820.1	17.8006
6.23333	114.787	-11.8965	17820	17.76
6.24167	114.956	-11.9136	17819.8	17.7134
6.25	115.128	-11.9306	17819.7	17.6598
6.25833	115.297	-11.9474	17819.5	17.6014
6.26667	115.466	-11.9641	17819.4	17.537
6.275	115.634	-11.9805	17819.2	17.4684
6.28333	115.805	-11.9968	17819.1	17.3948
6.29167	115.977	-12.0127	17819	17.3164
6.3	116.142	-12.0284	17818.8	17.2357
6.30833	116.305	-12.0438	17818.7	17.1524
6.31667	116.467	-12.0588	17818.5	17.0641
6.325	116.63	-12.0734	17818.4	16.974
6.33333	116.794	-12.0877	17818.3	16.8813
6.34167	116.957	-12.1015	17818.1	16.7834
6.35	117.122	-12.1148	17818	16.6828
6.35833	117.29	-12.1277	17817.9	16.5793
6.36667	117.455	-12.1401	17817.7	16.4751
6.375	117.618	-12.152	17817.6	16.3695
6.38333	117.782	-12.1633	17817.5	16.2587
6.39167	117.95	-12.1741	17817.4	16.1449
6.4	118.12	-12.1842	17817.2	16.0282
6.40833	118.286	-12.1938	17817.1	15.9058
6.41667	118.451	-12.2028	17817	15.7787
6.425	118.621	-12.2111	17816.9	15.6503
6.43333	118.79	-12.2187	17816.7	15.5192
6.44167	118.958	-12.2257	17816.6	15.3841
6.45	119.124	-12.2319	17816.5	15.2416
6.45833	119.291	-12.2374	17816.4	15.0946
6.46667	119.46	-12.2422	17816.3	14.9465
6.475	119.629	-12.2462	17816.2	14.7958
6.48333	119.793	-12.2494	17816	14.6416
6.49167	119.959	-12.2519	17815.9	14.4882
6.5	120.128	-12.2535	17815.8	14.3347
6.50833	120.295	-12.2544	17815.7	14.1773
6.51667	120.466	-12.2545	17815.6	14.017
6.525	120.636	-12.2538	17815.5	13.8589
6.53333	120.81	-12.2523	17815.4	13.702
6.54167	120.982	-12.2501	17815.3	13.5429
6.55	121.154	-12.2471	17815.2	13.3813
6.55833	121.327	-12.2433	17815.1	13.217
6.56667	121.499	-12.2388	17815	13.0518
6.575	121.673	-12.2336	17814.9	12.8813
6.58333	121.846	-12.2277	17814.8	12.7085
6.59167	122.021	-12.2213	17814.7	12.5357
6.6	122.195	-12.2142	17814.6	12.3602
6.60833	122.368	-12.2067	17814.5	12.1795
6.61667	122.537	-12.1986	17814.4	11.996
6.625	122.71	-12.1901	17814.3	11.8104
6.63333	122.885	-12.1813	17814.3	11.6241
6.64167	123.059	-12.1721	17814.2	11.438
6.65	123.233	-12.1627	17814.1	11.2504
6.65833	123.406	-12.1531	17814	11.0599
6.66667	123.579	-12.1433	17813.9	10.8698
6.675	123.753	-12.1334	17813.9	10.6803
6.68333	123.927	-12.1234	17813.8	10.4931
6.69167	124.1	-12.1134	17813.7	10.3047
6.7	124.275	-12.1034	17813.6	10.116
6.70833	124.444	-12.0935	17813.6	9.92707
6.71667	124.619	-12.0836	17813.5	9.73629
6.725	124.792	-12.074	17813.4	9.54477
6.73333	124.966	-12.0644	17813.4	9.35316
6.74167	125.142	-12.0551	17813.3	9.16664
6.75	125.316	-12.046	17813.2	8.98041
6.75833	125.491	-12.0371	17813.2	8.79545
6.76667	125.665	-12.0284	17813.1	8.61174
6.775	125.839	-12.0201	17813.1	8.42842
6.78333	126.016	-12.0119	17813	8.24445
6.79167	126.196	-12.0041	17813	8.06227
6.8	126.369	-11.9966	17812.9	7.88234
6.80833	126.544	-11.9893	17812.8	7.70439
6.81667	126.716	-11.9824	17812.8	7.52787
6.825	126.887	-11.9757	17812.7	7.35187
6.83333	127.063	-11.9693	17812.7	7.1767
6.84167	127.235	-11.9633	17812.7	7.00258
6.85	127.408	-11.9575	17812.6	6.82807
6.85833	127.579	-11.952	17812.6	6.65813
6.86667	127.749	-11.9468	17812.5	6.49227
6.875	127.925	-11.9419	17812.5	6.32824
6.88333	128.097	-11.9372	17812.4	6.16713
6.89167	128.266	-11.9328	17812.4	6.00775
6.9	128.444	-11.9287	17812.4	5.85152
6.90833	128.621	-11.9248	17812.3	5.69916
6.91667	128.796	-11.9211	17812.3	5.55104
6.925	128.969	-11.9177	17812.3	5.406
6.93333	129.145	-11.9146	17812.2	5.26529
6.94167	129.321	-11.9116	17812.2	5.12832
6.95	129.498	-11.9089	17812.2	4.99607
6.95833	129.672	-11.9064	17812.1	4.86898
6.96667	129.846	-11.9041	17812.1	4.74441
6.975	130.021	-11.902	17812.1	4.62639
6.98333	130.193	-11.9001	17812	4.51281
6.99167	130.365	-11.8984	17812	4.40457
7	130.538	-11.8968	17812	4.29838
7.00833	130.71	-11.8954	17811.9	4.19898
7.01667	130.881	-11.8942	17811.9	4.10313
7.025	131.052	-11.8932	17811.9	4.0098
7.03333	131.225	-11.8922	17811.9	3.9202
7.04167	131.398	-11.8915	17811.8	3.83754
7.05	131.569	-11.8909	17811.8	3.75979
7.05833	131.745	-11.8904	17811.8	3.68684
7.06667	131.918	-11.89	17811.8	3.61918
7.075	132.093	-11.8898	17811.7	3.55287
7.08333	132.265	-11.8897	17811.7	3.49248
7.09167	132.44	-11.8898	17811.7	3.43084
7.1	132.616	-11.8899	17811.7	3.37439
7.10833	132.79	-11.8902	17811.6	3.32193
7.11667	132.968	-11.8907	17811.6	3.27293
7.125	133.141	-11.8912	17811.6	3.22574
7.13333	133.318	-11.8919	17811.6	3.1827
7.14167	133.49	-11.8928	17811.6	3.1408
7.15	133.664	-11.8937	17811.5	3.10109
7.15833	133.841	-11.8948	17811.5	3.06656
7.16667	134.02	-11.896	17811.5	3.03328
7.175	134.195	-11.8973	17811.5	3.00627
7.18333	134.367	-11.8987	17811.4	2.9782
7.19167	134.542	-11.9002	17811.4	2.95121
7.2	134.716	-11.9018	17811.4	2.9277
7.20833	134.892	-11.9035	17811.4	2.90232
7.21667	135.063	-11.9053	17811.3	2.87865
7.225	135.239	-11.9072	17811.3	2.85666
7.23333	135.414	-11.9091	17811.3	2.83717
7.24167	135.587	-11.9112	17811.3	2.81758
7.25	135.763	-11.9133	17811.3	2.80209
7.25833	135.939	-11.9154	17811.2	2.78617
7.26667	136.118	-11.9176	17811.2	2.77271
7.275	136.298	-11.9198	17811.2	2.76209
7.28333	136.474	-11.922	17811.2	2.75236
7.29167	136.648	-11.9243	17811.1	2.74645
7.3	136.826	-11.9266	17811.1	2.74238
7.30833	136.996	-11.9288	17811.1	2.73961
7.31667	137.175	-11.9311	17811.1	2.73813
7.325	137.348	-11.9334	17811.1	2.73777
7.33333	137.52	-11.9357	17811	2.73813
7.34167	137.692	-11.938	17811	2.74203
7.35	137.862	-11.9403	17811	2.7477
7.35833	138.034	-11.9427	17811	2.7532
7.36667	138.208	-11.945	17810.9	2.76021
7.375	138.381	-11.9474	17810.9	2.76697
7.38333	138.554	-11.9498	17810.9	2.77168
7.39167	138.73	-11.9522	17810.9	2.77689
7.4	138.902	-11.9546	17810.8	2.78018
7.40833	139.075	-11.957	17810.8	2.78633
7.41667	139.249	-11.9594	17810.8	2.78928
7.425	139.42	-11.9618	17810.8	2.79068
7.43333	139.597	-11.9643	17810.8	2.79291
7.44167	139.77	-11.9668	17810.7	2.79527
7.45	139.942	-11.9693	17810.7	2.79691
7.45833	140.118	-11.9718	17810.7	2.79799
7.46667	140.291	-11.9744	17810.7	2.80133
7.475	140.468	-11.977	17810.6	2.80496
7.48333	140.643	-11.9796	17810.6	2.81221
7.49167	140.818	-11.9822	17810.6	2.81791
7.5	140.993	-11.9848	17810.6	2.82354
7.50833	141.169	-11.9875	17810.5	2.82684
7.51667	141.345	-11.9902	17810.5	2.82687
7.525	141.519	-11.993	17810.5	2.82822
7.53333	141.696	-11.9957	17810.5	2.82861
7.54167	141.871	-11.9985	17810.4	2.83178
7.55	142.049	-12.0014	17810.4	2.83484
7.55833	142.227	-12.0042	17810.4	2.83857
7.56667	142.403	-12.0071	17810.4	2.84072
7.575	142.579	-12.01	17810.3	2.84094
7.58333	142.755	-12.0129	17810.3	2.84322
7.59167	142.93	-12.0158	17810.3	2.84518
7.6	143.105	-12.0187	17810.3	2.84756
7.60833	143.281	-12.0216	17810.3	2.85021
7.61667	143.455	-12.0245	17810.2	2.85684
7.625	143.628	-12.0274	17810.2	2.86309
7.63333	143.8	-12.0303	17810.2	2.87027
7.64167	143.977	-12.0332	17810.2	2.87617
7.65	144.154	-12.0361	17810.1	2.88123
7.65833	144.332	-12.039	17810.1	2.88885
7.66667	144.508	-12.0419	17810.1	2.8974
7.675	144.689	-12.0447	17810.1	2.90811
7.68333	144.866	-12.0476	17810	2.92023
7.69167	145.043	-12.0504	17810	2.9301
7.7	145.218	-12.0533	17810	2.93719
7.70833	145.395	-12.0561	17810	2.94455
7.71667	145.577	-12.059	17809.9	2.94779
7.725	145.751	-12.0618	17809.9	2.95035
7.73333	145.929	-12.0647	17809.9	2.95277
7.74167	146.104	-12.0676	17809.9	2.95344
7.75	146.279	-12.0705	17809.8	2.94977
7.75833	146.454	-12.0735	17809.8	2.94547
7.76667	146.625	-12.0764	17809.8	2.9415
7.775	146.795	-12.0795	17809.8	2.93621
7.78333	146.97	-12.0825	17809.7	2.93072
7.79167	147.145	-12.0856	17809.7	2.92203
7.8	147.317	-12.0888	17809.7	2.91611
7.80833	147.489	-12.092	17809.7	2.91018
7.81667	147.658	-12.0952	17809.6	2.90434
7.825	147.832	-12.0984	17809.6	2.89838
7.83333	148.008	-12.1017	17809.6	2.89451
7.84167	148.182	-12.105	17809.6	2.88811
7.85	148.359	-12.1084	17809.5	2.88125
7.85833	148.536	-12.1118	17809.5	2.87496
7.86667	148.706	-12.1153	17809.5	2.86859
7.875	148.877	-12.1187	17809.5	2.861
7.88333	149.047	-12.1222	17809.4	2.85416
7.89167	149.221	-12.1257	17809.4	2.84514
7.9	149.393	-12.1293	17809.4	2.83434
7.90833	149.565	-12.1328	17809.4	2.82563
7.91667	149.737	-12.1363	17809.4	2.81535
7.925	149.911	-12.1398	17809.3	2.80994
7.93333	150.08	-12.1434	17809.3	2.80418
7.94167	150.253	-12.1469	17809.3	2.79949
7.95	150.428	-12.1504	17809.3	2.79574
7.95833	150.605	-12.1539	17809.2	2.795
7.96667	150.782	-12.1575	17809.2	2.79162
7.975	150.956	-12.161	17809.2	2.79217
7.98333	151.128	-12.1645	17809.2	2.79283
7.99167	151.302	-12.168	17809.1	2.78928
8	151.476	-12.1715	17809.1	2.78621
8.00833	151.649	-12.175	17809.1	2.77846
8.01667	151.825	-12.1785	17809.1	2.77061
8.025	151.998	-12.1819	17809.1	2.76172
8.03333	152.175	-12.1854	17809	2.75072
8.04167	152.35	-12.1888	17809	2.73861
8.05	152.521	-12.1921	17809	2.72678
8.05833	152.696	-12.1955	17809	2.71275
8.06667	152.874	-12.1988	17808.9	2.69639
8.075	153.05	-12.2021	17808.9	2.67943
8.08333	153.225	-12.2053	17808.9	2.66355
8.09167	153.4	-12.2085	17808.9	2.64973
8.1	153.577	-12.2117	17808.9	2.63934
8.10833	153.752	-12.2148	17808.8	2.62787
8.11667	153.927	-12.2178	17808.8	2.616
8.125	154.103	-12.2209	17808.8	2.601
8.13333	154.281	-12.2238	17808.8	2.58395
8.14167	154.458	-12.2267	17808.8	2.56502
8.15	154.632	-12.2296	17808.7	2.54662
8.15833	154.809	-12.2324	17808.7	2.5291
8.16667	154.986	-12.2352	17808.7	2.50703
8.175	155.158	-12.2379	17808.7	2.4817
8.18333	155.333	-12.2405	17808.7	2.45213
8.19167	155.51	-12.2431	17808.6	2.41971
8.2	155.686	-12.2457	17808.6	2.38623
8.20833	155.859	-12.2482	17808.6	2.3541
8.21667	156.034	-12.2507	17808.6	2.32412
8.225	156.209	-12.2531	17808.6	2.29586
8.23333	156.385	-12.2555	17808.5	2.27119
8.24167	156.562	-12.2579	17808.5	2.2448
8.25	156.734	-12.2602	17808.5	2.22193
8.25833	156.91	-12.2626	17808.5	2.20252
8.26667	157.084	-12.265	17808.5	2.18332
8.275	157.257	-12.2673	17808.5	2.16752
8.28333	157.43	-12.2697	17808.4	2.15342
8.29167	157.606	-12.272	17808.4	2.14029
8.3	157.78	-12.2744	17808.4	2.12703
8.30833	157.953	-12.2768	17808.4	2.11342
8.31667	158.13	-12.2792	17808.4	2.09531
8.325	158.306	-12.2816	17808.4	2.07986
8.33333	158.482	-12.284	17808.4	2.06303
8.34167	158.658	-12.2865	17808.3	2.04637
8.35	158.835	-12.2889	17808.3	2.03127
8.35833	159.013	-12.2914	17808.3	2.01656
8.36667	159.193	-12.2938	17808.3	2.00361
8.375	159.37	-12.2963	17808.3	1.99057
8.38333	159.545	-12.2987	17808.3	1.97943
8.39167	159.724	-12.3012	17808.2	1.96719
8.4	159.901	-12.3036	17808.2	1.9583
8.40833	160.076	-12.3061	17808.2	1.95127
8.41667	160.251	-12.3085	17808.2	1.94531
8.425	160.427	-12.3109	17808.2	1.94045
8.43333	160.603	-12.3133	17808.2	1.9366
8.44167	160.777	-12.3157	17808.1	1.93271
8.45	160.949	-12.3181	17808.1	1.92842
8.45833	161.125	-12.3205	17808.1	1.92422
8.46667	161.301	-12.3229	17808.1	1.9193
8.475	161.476	-12.3253	17808.1	1.91902
8.48333	161.652	-12.3277	17808.1	1.92104
8.49167	161.829	-12.3301	17808.1	1.92219
8.5	162.002	-12.3325	17808	1.92213
8.50833	162.179	-12.335	17808	1.92445
8.51667	162.356	-12.3374	17808	1.92791
8.525	162.534	-12.3398	17808	1.93227
8.53333	162.708	-12.3423	17808	1.93828
8.54167	162.884	-12.3448	17808	1.94254
8.55	163.064	-12.3472	17807.9	1.94871
8.55833	163.242	-12.3498	17807.9	1.95369
8.56667	163.417	-12.3523	17807.9	1.95766
8.575	163.591	-12.3548	17807.9	1.96076
8.58333	163.771	-12.3574	17807.9	1.96803
8.59167	163.949	-12.36	17807.9	1.97164
8.6	164.126	-12.3626	17807.8	1.97377
8.60833	164.303	-12.3652	17807.8	1.97711
8.61667	164.483	-12.3677	17807.8	1.97842
8.625	164.659	-12.3703	17807.8	1.98301
8.63333	164.836	-12.3729	17807.8	1.98559
8.64167	165.017	-12.3754	17807.8	1.98701
8.65	165.197	-12.378	17807.7	1.98791
8.65833	165.374	-12.3805	17807.7	1.99076
8.66667	165.55	-12.383	17807.7	1.99063
8.675	165.731	-12.3855	17807.7	1.99076
8.68333	165.91	-12.388	17807.7	1.98957
8.69167	166.085	-12.3904	17807.6	1.98928
8.7	166.258	-12.3929	17807.6	1.98906
8.70833	166.432	-12.3953	17807.6	1.98908
8.71667	166.607	-12.3977	17807.6	1.98738
8.725	166.78	-12.4001	17807.6	1.98516
8.73333	166.952	-12.4026	17807.6	1.98229
8.74167	167.127	-12.405	17807.5	1.9758
8.75	167.302	-12.4074	17807.5	1.96953
8.75833	167.473	-12.4098	17807.5	1.96125
8.76667	167.646	-12.4122	17807.5	1.95291
8.775	167.82	-12.4146	17807.5	1.94295
8.78333	167.994	-12.417	17807.5	1.93176
8.79167	168.171	-12.4194	17807.5	1.91729
8.8	168.348	-12.4218	17807.4	1.90225
8.80833	168.525	-12.4243	17807.4	1.88502
8.81667	168.698	-12.4267	17807.4	1.86848
8.825	168.873	-12.4292	17807.4	1.85291
8.83333	169.055	-12.4317	17807.4	1.8366
8.84167	169.232	-12.4342	17807.4	1.82246
8.85	169.406	-12.4367	17807.4	1.81023
8.85833	169.581	-12.4393	17807.3	1.79893
8.86667	169.76	-12.4419	17807.3	1.78768
8.875	169.936	-12.4446	17807.3	1.78008
8.88333	170.112	-12.4472	17807.3	1.77568
8.89167	170.288	-12.4499	17807.3	1.7725
8.9	170.467	-12.4527	17807.3	1.77029
8.90833	170.643	-12.4555	17807.3	1.76947
8.91667	170.821	-12.4583	17807.2	1.76604
8.925	170.997	-12.4611	17807.2	1.76273
8.93333	171.174	-12.4641	17807.2	1.75506
8.94167	171.353	-12.467	17807.2	1.74785
8.95	171.527	-12.47	17807.2	1.74486
8.95833	171.704	-12.4731	17807.2	1.74129
8.96667	171.877	-12.4762	17807.2	1.73768
8.975	172.053	-12.4793	17807.1	1.7376
8.98333	172.226	-12.4825	17807.1	1.73607
8.99167	172.404	-12.4858	17807.1	1.73611
9	172.579	-12.4891	17807.1	1.74152
9.00833	172.755	-12.4925	17807.1	1.74844
9.01667	172.931	-12.4959	17807.1	1.75883
9.025	173.106	-12.4993	17807.1	1.76844
9.03333	173.283	-12.5027	17807	1.77705
9.04167	173.462	-12.5062	17807	1.78719
9.05	173.64	-12.5097	17807	1.7975
9.05833	173.814	-12.5132	17807	1.80537
9.06667	173.992	-12.5167	17807	1.81189
9.075	174.171	-12.5202	17807	1.81703
9.08333	174.345	-12.5238	17806.9	1.82215
9.09167	174.524	-12.5272	17806.9	1.82432
9.1	174.7	-12.5307	17806.9	1.82977
9.10833	174.875	-12.5341	17806.9	1.83561
9.11667	175.057	-12.5375	17806.9	1.8418
9.125	175.233	-12.5408	17806.9	1.84691
9.13333	175.41	-12.5441	17806.8	1.8507
9.14167	175.585	-12.5474	17806.8	1.8558
9.15	175.76	-12.5506	17806.8	1.86506
9.15833	175.936	-12.5538	17806.8	1.87449
9.16667	176.112	-12.5569	17806.8	1.88555
9.175	176.288	-12.5599	17806.8	1.89844
9.18333	176.464	-12.5629	17806.8	1.90959
9.19167	176.642	-12.5659	17806.7	1.91971
9.2	176.816	-12.5688	17806.7	1.92801
9.20833	176.99	-12.5716	17806.7	1.93656
9.21667	177.168	-12.5744	17806.7	1.94424
9.225	177.343	-12.5771	17806.7	1.95254
9.23333	177.519	-12.5798	17806.7	1.95719
9.24167	177.694	-12.5824	17806.6	1.96055
9.25	177.868	-12.585	17806.6	1.96068
9.25833	178.042	-12.5875	17806.6	1.95918
9.26667	178.218	-12.5899	17806.6	1.9566
9.275	178.396	-12.5924	17806.6	1.95215
9.28333	178.571	-12.5947	17806.5	1.94662
9.29167	178.749	-12.597	17806.5	1.9418
9.3	178.922	-12.5993	17806.5	1.93586
9.30833	179.099	-12.6015	17806.5	1.92578
9.31667	179.277	-12.6036	17806.5	1.91461
9.325	179.453	-12.6057	17806.5	1.90367
9.33333	179.633	-12.6077	17806.5	1.8942
9.34167	179.809	-12.6097	17806.4	1.88471
9.35	179.988	-12.6116	17806.4	1.87283
9.35833	180.165	-12.6135	17806.4	1.86135
9.36667	180.344	-12.6153	17806.4	1.84705
9.375	180.52	-12.617	17806.4	1.8307
9.38333	180.699	-12.6186	17806.4	1.81395
9.39167	180.878	-12.6202	17806.4	1.79717
9.4	181.056	-12.6218	17806.3	1.78125
9.40833	181.234	-12.6232	17806.3	1.76631
9.41667	181.411	-12.6246	17806.3	1.74844
9.425	181.589	-12.626	17806.3	1.72988
9.43333	181.766	-12.6272	17806.3	1.71104
9.44167	181.946	-12.6284	17806.3	1.69156
9.45	182.122	-12.6296	17806.3	1.67514
9.45833	182.302	-12.6307	17806.2	1.65805
9.46667	182.479	-12.6317	17806.2	1.64311
9.475	182.656	-12.6327	17806.2	1.63033
9.48333	182.832	-12.6337	17806.2	1.61664
9.49167	183.011	-12.6346	17806.2	1.59969
9.5	183.188	-12.6354	17806.2	1.58389
9.50833	183.365	-12.6362	17806.2	1.57018
9.51667	183.546	-12.637	17806.2	1.55857
9.525	183.722	-12.6377	17806.1	1.54592
9.53333	183.898	-12.6384	17806.1	1.53633
9.54167	184.073	-12.639	17806.1	1.52676
9.55	184.249	-12.6396	17806.1	1.51857
9.55833	184.43	-12.6401	17806.1	1.51473
9.56667	184.61	-12.6406	17806.1	1.51357
9.575	184.786	-12.6411	17806.1	1.51717
9.58333	184.963	-12.6415	17806.1	1.52275
9.59167	185.136	-12.642	17806.1	1.53051
9.6	185.31	-12.6424	17806	1.54121
9.60833	185.487	-12.6428	17806	1.55439
9.61667	185.667	-12.6432	17806	1.56807
9.625	185.846	-12.6437	17806	1.58355
9.63333	186.027	-12.6441	17806	1.60078
9.64167	186.204	-12.6445	17806	1.61547
9.65	186.378	-12.6448	17806	1.631
9.65833	186.557	-12.6452	17805.9	1.64711
9.66667	186.732	-12.6455	17805.9	1.66424
9.675	186.914	-12.6459	17805.9	1.68068
9.68333	187.092	-12.6462	17805.9	1.6942
9.69167	187.268	-12.6464	17805.9	1.70805
9.7	187.446	-12.6467	17805.9	1.72189
9.70833	187.623	-12.6469	17805.9	1.73566
9.71667	187.802	-12.6471	17805.8	1.74865
9.725	187.982	-12.6473	17805.8	1.76344
9.73333	188.16	-12.6475	17805.8	1.78016
9.74167	188.338	-12.6477	17805.8	1.79611
9.75	188.516	-12.6478	17805.8	1.81379
9.75833	188.694	-12.648	17805.8	1.83012
9.76667	188.871	-12.6481	17805.7	1.84807
9.775	189.049	-12.6482	17805.7	1.86461
9.78333	189.224	-12.6482	17805.7	1.8775
9.79167	189.403	-12.6482	17805.7	1.89113
9.8	189.58	-12.6482	17805.7	1.90336
9.80833	189.755	-12.6482	17805.7	1.91434
9.81667	189.933	-12.6481	17805.6	1.92357
9.825	190.11	-12.6481	17805.6	1.93068
9.83333	190.289	-12.648	17805.6	1.93768
9.84167	190.469	-12.6479	17805.6	1.94301
9.85	190.646	-12.6478	17805.6	1.94879
9.85833	190.824	-12.6477	17805.5	1.95789
9.86667	191.003	-12.6476	17805.5	1.96889
9.875	191.183	-12.6475	17805.5	1.97877
9.88333	191.359	-12.6475	17805.5	1.98908
9.89167	191.54	-12.6475	17805.5	1.9999
9.9	191.72	-12.6474	17805.5	2.00941
9.90833	191.9	-12.6474	17805.4	2.02178
9.91667	192.08	-12.6475	17805.4	2.03133
9.925	192.257	-12.6475	17805.4	2.04209
9.93333	192.438	-12.6475	17805.4	2.04799
9.94167	192.616	-12.6476	17805.4	2.0517
9.95	192.795	-12.6477	17805.4	2.05404
9.95833	192.973	-12.6479	17805.3	2.05615
9.96667	193.154	-12.648	17805.3	2.05809
9.975	193.33	-12.6482	17805.3	2.05906
9.98333	193.508	-12.6484	17805.3	2.06318
9.99167	193.687	-12.6486	17805.3	2.06611
10	193.867	-12.6489	17805.3	2.06588
10.0083	194.046	-12.6491	17805.2	2.06562
10.0167	194.222	-12.6494	17805.2	2.06734
10.025	194.402	-12.6496	17805.2	2.06727
10.0333	194.579	-12.6499	17805.2	2.06752
10.0417	194.759	-12.6501	17805.2	2.06813
10.05	194.937	-12.6504	17805.1	2.06807
10.0583	195.115	-12.6506	17805.1	2.06658
10.0667	195.292	-12.6508	17805.1	2.06283
10.075	195.472	-12.6509	17805.1	2.05812
10.0833	195.652	-12.6511	17805.1	2.05814
10.0917	195.83	-12.6512	17805.1	2.05846
10.1	196.01	-12.6512	17805	2.05773
10.1083	196.19	-12.6512	17805	2.06008
10.1167	196.371	-12.6512	17805	2.06219
10.125	196.551	-12.6512	17805	2.0632
10.1333	196.731	-12.6511	17805	2.06398
10.1417	196.91	-12.651	17805	2.06561
10.15	197.089	-12.6508	17804.9	2.06623
10.1583	197.269	-12.6507	17804.9	2.06971
10.1667	197.447	-12.6505	17804.9	2.0692
10.175	197.626	-12.6503	17804.9	2.06576
10.1833	197.806	-12.6501	17804.9	2.06285
10.1917	197.987	-12.6499	17804.9	2.06012
10.2	198.169	-12.6496	17804.8	2.05898
10.2083	198.346	-12.6494	17804.8	2.05838
10.2167	198.526	-12.6492	17804.8	2.06045
10.225	198.706	-12.6489	17804.8	2.06453
10.2333	198.889	-12.6486	17804.8	2.0667
10.2417	199.073	-12.6483	17804.8	2.06305
10.25	199.254	-12.648	17804.7	2.06092
10.2583	199.434	-12.6477	17804.7	2.05895
10.2667	199.611	-12.6473	17804.7	2.05756
10.275	199.789	-12.647	17804.7	2.05197
10.2833	199.968	-12.6466	17804.7	2.04361
10.2917	200.151	-12.6462	17804.7	2.0348
10.3	200.332	-12.6457	17804.6	2.02188
10.3083	200.512	-12.6453	17804.6	2.00504
10.3167	200.692	-12.6448	17804.6	1.98904
10.325	200.871	-12.6442	17804.6	1.9726
10.3333	201.051	-12.6437	17804.6	1.95416
10.3417	201.236	-12.6431	17804.6	1.93725
10.35	201.421	-12.6425	17804.5	1.91945
10.3583	201.606	-12.6418	17804.5	1.90551
10.3667	201.787	-12.6411	17804.5	1.8917
10.375	201.967	-12.6404	17804.5	1.87904
10.3833	202.147	-12.6396	17804.5	1.86742
10.3917	202.331	-12.6388	17804.5	1.85533
10.4	202.514	-12.6381	17804.5	1.84561
10.4083	202.694	-12.6373	17804.4	1.83857
10.4167	202.875	-12.6365	17804.4	1.83418
10.425	203.055	-12.6357	17804.4	1.8277
10.4333	203.236	-12.6349	17804.4	1.8191
10.4417	203.412	-12.6341	17804.4	1.80834
10.45	203.59	-12.6333	17804.4	1.79701
10.4583	203.767	-12.6325	17804.4	1.78396
10.4667	203.946	-12.6318	17804.3	1.77033
10.475	204.122	-12.631	17804.3	1.75746
10.4833	204.299	-12.6302	17804.3	1.74205
10.4917	204.478	-12.6295	17804.3	1.72695
10.5	204.656	-12.6288	17804.3	1.70949
10.5083	204.83	-12.6281	17804.3	1.69314
10.5167	205.01	-12.6274	17804.3	1.68076
10.525	205.188	-12.6266	17804.2	1.67061
10.5333	205.367	-12.6259	17804.2	1.65961
10.5417	205.542	-12.6252	17804.2	1.64861
10.55	205.717	-12.6245	17804.2	1.63787
10.5583	205.896	-12.6237	17804.2	1.62568
10.5667	206.074	-12.6229	17804.2	1.61064
10.575	206.253	-12.6221	17804.2	1.59732
10.5833	206.432	-12.6213	17804.2	1.5857
10.5917	206.612	-12.6204	17804.1	1.57504
10.6	206.791	-12.6196	17804.1	1.56234
10.6083	206.969	-12.6187	17804.1	1.55121
10.6167	207.148	-12.6177	17804.1	1.54223
10.625	207.326	-12.6168	17804.1	1.53504
10.6333	207.507	-12.6158	17804.1	1.53021
10.6417	207.687	-12.6148	17804.1	1.52678
10.65	207.869	-12.6138	17804.1	1.52545
10.6583	208.044	-12.6128	17804	1.52201
10.6667	208.222	-12.6118	17804	1.51842
10.675	208.401	-12.6107	17804	1.52047
10.6833	208.58	-12.6097	17804	1.52357
10.6917	208.758	-12.6086	17804	1.52391
10.7	208.933	-12.6075	17804	1.52248
10.7083	209.111	-12.6064	17804	1.52047
10.7167	209.292	-12.6053	17804	1.51666
10.725	209.469	-12.6042	17803.9	1.51387
10.7333	209.644	-12.6031	17803.9	1.51533
10.7417	209.824	-12.602	17803.9	1.51672
10.75	210.001	-12.6009	17803.9	1.51994
10.7583	210.181	-12.5998	17803.9	1.51988
10.7667	210.359	-12.5987	17803.9	1.52016
10.775	210.536	-12.5976	17803.9	1.52217
10.7833	210.715	-12.5964	17803.9	1.52672
10.7917	210.895	-12.5953	17803.8	1.53143
10.8	211.072	-12.5941	17803.8	1.53555
10.8083	211.251	-12.5929	17803.8	1.53965
10.8167	211.43	-12.5916	17803.8	1.53795
10.825	211.609	-12.5903	17803.8	1.53586
10.8333	211.788	-12.589	17803.8	1.53621
10.8417	211.968	-12.5877	17803.8	1.53439
10.85	212.147	-12.5863	17803.7	1.5316
10.8583	212.329	-12.5849	17803.7	1.52898
10.8667	212.505	-12.5834	17803.7	1.52625
10.875	212.683	-12.5819	17803.7	1.52242
10.8833	212.861	-12.5803	17803.7	1.51975
10.8917	213.036	-12.5788	17803.7	1.51771
10.9	213.213	-12.5772	17803.7	1.52006
10.9083	213.391	-12.5756	17803.7	1.52418
10.9167	213.569	-12.5739	17803.6	1.52318
10.925	213.749	-12.5723	17803.6	1.52256
10.9333	213.925	-12.5706	17803.6	1.52377
10.9417	214.1	-12.5689	17803.6	1.526
10.95	214.278	-12.5672	17803.6	1.52791
10.9583	214.458	-12.5655	17803.6	1.53139
10.9667	214.635	-12.5638	17803.6	1.5384
10.975	214.813	-12.562	17803.6	1.54637
10.9833	214.991	-12.5602	17803.5	1.55445
10.9917	215.167	-12.5584	17803.5	1.55896
11	215.346	-12.5566	17803.5	1.56621
11.0083	215.52	-12.5547	17803.5	1.57557
11.0167	215.698	-12.5528	17803.5	1.58557
11.025	215.876	-12.5508	17803.5	1.5925
11.0333	216.055	-12.5489	17803.5	1.59969
11.0417	216.232	-12.5469	17803.5	1.6083
11.05	216.408	-12.5448	17803.4	1.61408
11.0583	216.584	-12.5426	17803.4	1.62045
11.0667	216.761	-12.5404	17803.4	1.6285
11.075	216.94	-12.5381	17803.4	1.64158
11.0833	217.115	-12.5358	17803.4	1.65441
11.0917	217.29	-12.5333	17803.4	1.66965
11.1	217.467	-12.5307	17803.3	1.68543
11.1083	217.643	-12.5281	17803.3	1.70748
11.1167	217.822	-12.5253	17803.3	1.73162
11.125	217.999	-12.5225	17803.3	1.75523
11.1333	218.177	-12.5195	17803.3	1.78055
11.1417	218.353	-12.5165	17803.3	1.80547
11.15	218.53	-12.5134	17803.3	1.83141
11.1583	218.711	-12.5103	17803.2	1.86016
11.1667	218.888	-12.5071	17803.2	1.89049
11.175	219.067	-12.5039	17803.2	1.91861
11.1833	219.244	-12.5006	17803.2	1.94695
11.1917	219.422	-12.4973	17803.2	1.97139
11.2	219.599	-12.494	17803.1	1.99359
11.2083	219.778	-12.4906	17803.1	2.01498
11.2167	219.957	-12.4872	17803.1	2.03721
11.225	220.135	-12.4838	17803.1	2.0585
11.2333	220.315	-12.4803	17803.1	2.0758
11.2417	220.49	-12.4769	17803.1	2.08852
11.25	220.669	-12.4735	17803	2.09781
11.2583	220.845	-12.47	17803	2.10578
11.2667	221.024	-12.4666	17803	2.1141
11.275	221.202	-12.4631	17803	2.12389
11.2833	221.382	-12.4596	17803	2.13473
11.2917	221.558	-12.4562	17802.9	2.14906
11.3	221.735	-12.4527	17802.9	2.16191
11.3083	221.913	-12.4493	17802.9	2.17682
11.3167	222.093	-12.4458	17802.9	2.19201
11.325	222.274	-12.4423	17802.9	2.20844
11.3333	222.452	-12.4388	17802.8	2.22697
11.3417	222.634	-12.4353	17802.8	2.24723
11.35	222.811	-12.4318	17802.8	2.26555
11.3583	222.99	-12.4283	17802.8	2.28037
11.3667	223.167	-12.4248	17802.8	2.29582
11.375	223.346	-12.4212	17802.7	2.30816
11.3833	223.523	-12.4176	17802.7	2.31945
11.3917	223.704	-12.414	17802.7	2.33119
11.4	223.882	-12.4103	17802.7	2.34553
11.4083	224.059	-12.4066	17802.7	2.35662
11.4167	224.237	-12.4029	17802.6	2.3651
11.425	224.413	-12.3992	17802.6	2.37205
11.4333	224.593	-12.3955	17802.6	2.38076
11.4417	224.772	-12.3918	17802.6	2.39322
11.45	224.954	-12.3881	17802.6	2.40418
11.4583	225.134	-12.3844	17802.5	2.41316
11.4667	225.313	-12.3807	17802.5	2.42107
11.475	225.491	-12.3771	17802.5	2.42559
11.4833	225.669	-12.3734	17802.5	2.43162
11.4917	225.846	-12.3698	17802.5	2.44355
11.5	226.027	-12.3663	17802.4	2.45664
11.5083	226.206	-12.3627	17802.4	2.46631
11.5167	226.387	-12.3592	17802.4	2.47504
11.525	226.565	-12.3557	17802.4	2.48076
11.5333	226.742	-12.3523	17802.3	2.48705
11.5417	226.92	-12.3489	17802.3	2.49736
11.55	227.099	-12.3456	17802.3	2.51002
11.5583	227.281	-12.3423	17802.3	2.5232
11.5667	227.461	-12.3391	17802.3	2.5323
11.575	227.642	-12.3359	17802.2	2.53752
11.5833	227.818	-12.3326	17802.2	2.54168
11.5917	227.997	-12.3294	17802.2	2.54855
11.6	228.176	-12.3261	17802.2	2.5559
11.6083	228.357	-12.3229	17802.2	2.56303
11.6167	228.536	-12.3195	17802.1	2.56896
11.625	228.714	-12.3162	17802.1	2.57205
11.6333	228.895	-12.3128	17802.1	2.57676
11.6417	229.073	-12.3094	17802.1	2.5815
11.65	229.252	-12.306	17802	2.58602
11.6583	229.436	-12.3025	17802	2.59037
11.6667	229.618	-12.299	17802	2.59338
11.675	229.803	-12.2955	17802	2.59742
11.6833	229.984	-12.292	17802	2.60205
11.6917	230.164	-12.2886	17801.9	2.60613
11.7	230.342	-12.2852	17801.9	2.60857
11.7083	230.519	-12.2818	17801.9	2.61076
11.7167	230.694	-12.2784	17801.9	2.60857
11.725	230.871	-12.2751	17801.8	2.60551
11.7333	231.047	-12.2718	17801.8	2.60098
11.7417	231.222	-12.2687	17801.8	2.5951
11.75	231.396	-12.2656	17801.8	2.59059
11.7583	231.57	-12.2626	17801.8	2.58418
11.7667	231.744	-12.2597	17801.7	2.57725
11.775	231.919	-12.2568	17801.7	2.56896
11.7833	232.097	-12.254	17801.7	2.56113
11.7917	232.272	-12.2512	17801.7	2.55223
11.8	232.448	-12.2485	17801.7	2.5417
11.8083	232.623	-12.2458	17801.6	2.53072
11.8167	232.801	-12.243	17801.6	2.52178
11.825	232.973	-12.2402	17801.6	2.5148
11.8333	233.152	-12.2374	17801.6	2.50854
11.8417	233.329	-12.2345	17801.5	2.5051
11.85	233.507	-12.2315	17801.5	2.50133
11.8583	233.683	-12.2285	17801.5	2.5024
11.8667	233.859	-12.2254	17801.5	2.50416
11.875	234.036	-12.2222	17801.5	2.50828
11.8833	234.214	-12.219	17801.5	2.51373
11.8917	234.391	-12.2158	17801.4	2.51963
11.9	234.567	-12.2125	17801.4	2.52578
11.9083	234.746	-12.2092	17801.4	2.53242
11.9167	234.923	-12.2059	17801.4	2.54389
11.925	235.1	-12.2026	17801.3	2.55318
11.9333	235.277	-12.1992	17801.3	2.56217
11.9417	235.451	-12.196	17801.3	2.56727
11.95	235.625	-12.1927	17801.3	2.57191
11.9583	235.803	-12.1896	17801.3	2.57764
11.9667	235.977	-12.1865	17801.2	2.58369
11.975	236.154	-12.1835	17801.2	2.59098
11.9833	236.329	-12.1806	17801.2	2.5965
11.9917	236.504	-12.1778	17801.2	2.59914
12	236.682	-12.1751	17801.1	2.59881
12.0083	236.857	-12.1724	17801.1	2.59691
12.0167	237.034	-12.1699	17801.1	2.59652
12.025	237.214	-12.1674	17801.1	2.59725
12.0333	237.393	-12.165	17801.1	2.59746
12.0417	237.569	-12.1626	17801	2.59697
12.05	237.747	-12.1603	17801	2.59346
12.0583	237.923	-12.158	17801	2.58953
12.0667	238.1	-12.1557	17801	2.58805
12.075	238.279	-12.1533	17800.9	2.5892
12.0833	238.456	-12.1509	17800.9	2.59096
12.0917	238.63	-12.1484	17800.9	2.59643
12.1	238.803	-12.1458	17800.9	2.59918
12.1083	238.978	-12.1433	17800.9	2.60189
12.1167	239.156	-12.1406	17800.8	2.6051
12.125	239.335	-12.1379	17800.8	2.60602
12.1333	239.515	-12.1351	17800.8	2.61094
12.1417	239.691	-12.1323	17800.8	2.61363
12.15	239.869	-12.1295	17800.8	2.61287
12.1583	240.047	-12.1267	17800.7	2.60834
12.1667	240.225	-12.1238	17800.7	2.60338
12.175	240.406	-12.121	17800.7	2.59303
12.1833	240.584	-12.1181	17800.7	2.58137
12.1917	240.763	-12.1152	17800.6	2.56879
12.2	240.941	-12.1123	17800.6	2.55949
12.2083	241.119	-12.1094	17800.6	2.5509
12.2167	241.297	-12.1065	17800.6	2.54242
12.225	241.476	-12.1037	17800.6	2.53594
12.2333	241.651	-12.1009	17800.5	2.53697
12.2417	241.829	-12.0982	17800.5	2.54426
12.25	242.005	-12.0956	17800.5	2.55148
12.2583	242.179	-12.0931	17800.5	2.56217
12.2667	242.357	-12.0906	17800.5	2.57564
12.275	242.538	-12.0882	17800.4	2.5893
12.2833	242.716	-12.0859	17800.4	2.60086
12.2917	242.892	-12.0837	17800.4	2.61719
12.3	243.069	-12.0815	17800.4	2.63437
12.3083	243.245	-12.0793	17800.3	2.65354
12.3167	243.428	-12.0772	17800.3	2.66611
12.325	243.609	-12.0751	17800.3	2.67408
12.3333	243.787	-12.073	17800.3	2.68342
12.3417	243.964	-12.0709	17800.3	2.69535
12.35	244.145	-12.069	17800.2	2.70824
12.3583	244.323	-12.067	17800.2	2.72664
12.3667	244.498	-12.0652	17800.2	2.74717
12.375	244.676	-12.0633	17800.2	2.76316
12.3833	244.854	-12.0615	17800.1	2.77971
12.3917	245.034	-12.0597	17800.1	2.79869
12.4	245.212	-12.0579	17800.1	2.82316
12.4083	245.387	-12.0561	17800.1	2.85447
12.4167	245.569	-12.0542	17800	2.88809
12.425	245.748	-12.0522	17800	2.92111
12.4333	245.928	-12.0502	17800	2.95578
12.4417	246.107	-12.0481	17800	2.98836
12.45	246.29	-12.0459	17799.9	3.02256
12.4583	246.47	-12.0437	17799.9	3.06184
12.4667	246.653	-12.0413	17799.9	3.10129
12.475	246.836	-12.0389	17799.8	3.13877
12.4833	247.016	-12.0364	17799.8	3.17646
12.4917	247.195	-12.0338	17799.8	3.21311
12.5	247.372	-12.0312	17799.8	3.25381
12.5083	247.551	-12.0284	17799.7	3.29611
12.5167	247.73	-12.0255	17799.7	3.33717
12.525	247.908	-12.0225	17799.7	3.38271
12.5333	248.084	-12.0194	17799.6	3.42961
12.5417	248.262	-12.0162	17799.6	3.47627
12.55	248.438	-12.013	17799.6	3.52641
12.5583	248.616	-12.0096	17799.5	3.57617
12.5667	248.794	-12.0063	17799.5	3.62502
12.575	248.974	-12.0029	17799.5	3.67129
12.5833	249.154	-11.9995	17799.4	3.71061
12.5917	249.335	-11.9961	17799.4	3.74703
12.6	249.515	-11.9927	17799.4	3.7816
12.6083	249.694	-11.9893	17799.3	3.8116
12.6167	249.875	-11.9859	17799.3	3.84068
12.625	250.057	-11.9826	17799.3	3.86738
12.6333	250.236	-11.9794	17799.2	3.88996
12.6417	250.417	-11.9762	17799.2	3.91236
12.65	250.597	-11.9731	17799.2	3.93104
12.6583	250.774	-11.97	17799.1	3.94717
12.6667	250.953	-11.9671	17799.1	3.96436
12.675	251.133	-11.9642	17799	3.97715
12.6833	251.312	-11.9614	17799	3.99055
12.6917	251.493	-11.9586	17799	3.99783
12.7	251.672	-11.9559	17798.9	4.00148
12.7083	251.852	-11.9533	17798.9	4.00412
12.7167	252.034	-11.9507	17798.9	4.0077
12.725	252.21	-11.9482	17798.8	4.00867
12.7333	252.391	-11.9458	17798.8	4.00988
12.7417	252.572	-11.9434	17798.8	4.01211
12.75	252.752	-11.941	17798.7	4.00998
12.7583	252.935	-11.9387	17798.7	4.00641
12.7667	253.113	-11.9364	17798.7	4.00264
12.775	253.291	-11.9342	17798.6	4.00109
12.7833	253.47	-11.932	17798.6	3.99973
12.7917	253.649	-11.93	17798.6	3.99482
12.8	253.828	-11.9279	17798.5	3.98781
12.8083	254.008	-11.926	17798.5	3.98135
12.8167	254.185	-11.9241	17798.5	3.97438
12.825	254.366	-11.9222	17798.4	3.96699
12.8333	254.547	-11.9203	17798.4	3.96328
12.8417	254.726	-11.9184	17798.4	3.96492
12.85	254.905	-11.9165	17798.3	3.96314
12.8583	255.088	-11.9146	17798.3	3.96209
12.8667	255.269	-11.9127	17798.3	3.96113
12.875	255.451	-11.9108	17798.3	3.95961
12.8833	255.631	-11.9087	17798.2	3.95859
12.8917	255.811	-11.9066	17798.2	3.95898
12.9	255.993	-11.9043	17798.2	3.95643
12.9083	256.172	-11.9019	17798.1	3.9509
12.9167	256.355	-11.8995	17798.1	3.94359
12.925	256.534	-11.8969	17798.1	3.93275
12.9333	256.713	-11.8943	17798	3.92521
12.9417	256.889	-11.8915	17798	3.91574
12.95	257.064	-11.8886	17798	3.90617
12.9583	257.243	-11.8856	17797.9	3.90035
12.9667	257.418	-11.8825	17797.9	3.89506
12.975	257.596	-11.8792	17797.9	3.88932
12.9833	257.774	-11.8758	17797.8	3.89008
12.9917	257.952	-11.8723	17797.8	3.89609
13	258.13	-11.8687	17797.8	3.90383
13.0083	258.307	-11.865	17797.7	3.9165
13.0167	258.485	-11.8612	17797.7	3.93324
13.025	258.662	-11.8573	17797.7	3.95285
13.0333	258.843	-11.8534	17797.6	3.97084
13.0417	259.021	-11.8495	17797.6	3.99027
13.05	259.202	-11.8456	17797.6	4.00797
13.0583	259.379	-11.8416	17797.5	4.024
13.0667	259.553	-11.8378	17797.5	4.03053
13.075	259.733	-11.8339	17797.5	4.03416
13.0833	259.907	-11.83	17797.4	4.03758
13.0917	260.081	-11.8262	17797.4	4.03713
13.1	260.256	-11.8225	17797.4	4.02947
13.1083	260.433	-11.8187	17797.3	4.01703
13.1167	260.61	-11.815	17797.3	4.00629
13.125	260.786	-11.8113	17797.3	3.98979
13.1333	260.963	-11.8076	17797.2	3.97396
13.1417	261.14	-11.804	17797.2	3.95764
13.15	261.32	-11.8004	17797.2	3.94783
13.1583	261.499	-11.7969	17797.1	3.93826
13.1667	261.679	-11.7934	17797.1	3.92547
13.175	261.86	-11.79	17797.1	3.91516
13.1833	262.039	-11.7866	17797	3.906
13.1917	262.219	-11.7833	17797	3.89725
13.2	262.398	-11.7801	17797	3.88643
13.2083	262.574	-11.7769	17796.9	3.87717
13.2167	262.747	-11.7738	17796.9	3.86775
13.225	262.924	-11.7707	17796.9	3.85602
13.2333	263.098	-11.7677	17796.8	3.83955
13.2417	263.275	-11.7647	17796.8	3.81557
13.25	263.452	-11.7618	17796.8	3.79047
13.2583	263.627	-11.759	17796.7	3.75977
13.2667	263.804	-11.7562	17796.7	3.72773
13.275	263.981	-11.7534	17796.7	3.69367
13.2833	264.157	-11.7507	17796.7	3.65586
13.2917	264.335	-11.748	17796.6	3.61498
13.3	264.518	-11.7453	17796.6	3.57041
13.3083	264.697	-11.7425	17796.6	3.52506
13.3167	264.88	-11.7397	17796.5	3.47902
13.325	265.055	-11.7369	17796.5	3.43725
13.3333	265.233	-11.7339	17796.5	3.39115
13.3417	265.409	-11.7309	17796.5	3.34512
13.35	265.585	-11.7277	17796.4	3.29963
13.3583	265.766	-11.7245	17796.4	3.25402
13.3667	265.944	-11.7211	17796.4	3.20971
13.375	266.123	-11.7175	17796.4	3.16678
13.3833	266.3	-11.7139	17796.4	3.12355
13.3917	266.478	-11.7101	17796.3	3.0849
13.4	266.656	-11.7062	17796.3	3.04852
13.4083	266.835	-11.7021	17796.3	3.01334
13.4167	267.011	-11.6979	17796.3	2.98727
13.425	267.189	-11.6935	17796.2	2.96559
13.4333	267.368	-11.6891	17796.2	2.9498
13.4417	267.542	-11.6845	17796.2	2.93793
13.45	267.719	-11.6798	17796.2	2.93127
13.4583	267.894	-11.6751	17796.2	2.92807
13.4667	268.071	-11.6703	17796.1	2.93113
13.475	268.249	-11.6654	17796.1	2.93402
13.4833	268.425	-11.6606	17796.1	2.94047
13.4917	268.603	-11.6558	17796.1	2.95
13.5	268.783	-11.651	17796	2.9566
13.5083	268.96	-11.6462	17796	2.96578
13.5167	269.139	-11.6415	17796	2.97104
13.525	269.318	-11.6369	17796	2.97867
13.5333	269.495	-11.6324	17795.9	2.9868
13.5417	269.672	-11.6281	17795.9	2.99352
13.55	269.852	-11.6238	17795.9	2.99756
13.5583	270.031	-11.6197	17795.9	3.00102
13.5667	270.211	-11.6158	17795.8	3.00277
13.575	270.388	-11.612	17795.8	3.00268
13.5833	270.563	-11.6083	17795.8	3.00238
13.5917	270.742	-11.6048	17795.8	3.00279
13.6	270.922	-11.6015	17795.7	3.00371
13.6083	271.099	-11.5983	17795.7	3.00584
13.6167	271.277	-11.5953	17795.7	3.00609
13.625	271.455	-11.5923	17795.6	3.01197
13.6333	271.631	-11.5895	17795.6	3.02004
13.6417	271.808	-11.5867	17795.6	3.02758
13.65	271.983	-11.584	17795.6	3.03619
13.6583	272.162	-11.5813	17795.5	3.04633
13.6667	272.34	-11.5787	17795.5	3.05602
13.675	272.517	-11.5761	17795.5	3.06162
13.6833	272.696	-11.5734	17795.5	3.06779
13.6917	272.874	-11.5708	17795.4	3.07395
13.7	273.052	-11.5681	17795.4	3.08062
13.7083	273.23	-11.5653	17795.4	3.0835
13.7167	273.412	-11.5625	17795.4	3.08566
13.725	273.586	-11.5596	17795.3	3.0848
13.7333	273.762	-11.5566	17795.3	3.08416
13.7417	273.938	-11.5536	17795.3	3.08324
13.75	274.115	-11.5504	17795.3	3.08387
13.7583	274.292	-11.5472	17795.2	3.08547
13.7667	274.468	-11.5438	17795.2	3.08646
13.775	274.643	-11.5404	17795.2	3.08748
13.7833	274.821	-11.5369	17795.2	3.08963
13.7917	274.999	-11.5333	17795.1	3.09074
13.8	275.174	-11.5297	17795.1	3.08934
13.8083	275.35	-11.5261	17795.1	3.09129
13.8167	275.525	-11.5224	17795.1	3.09037
13.825	275.699	-11.5188	17795	3.08791
13.8333	275.877	-11.5152	17795	3.08277
13.8417	276.052	-11.5117	17795	3.07848
13.85	276.226	-11.5083	17795	3.07283
13.8583	276.402	-11.5049	17794.9	3.06654
13.8667	276.577	-11.5017	17794.9	3.05936
13.875	276.75	-11.4985	17794.9	3.05289
13.8833	276.927	-11.4954	17794.8	3.05012
13.8917	277.102	-11.4924	17794.8	3.05006
13.9	277.277	-11.4894	17794.8	3.05525
13.9083	277.452	-11.4866	17794.8	3.06127
13.9167	277.628	-11.4837	17794.7	3.07049
13.925	277.805	-11.481	17794.7	3.08469
13.9333	277.981	-11.4783	17794.7	3.10209
13.9417	278.155	-11.4756	17794.7	3.11873
13.95	278.333	-11.4729	17794.6	3.13453
13.9583	278.51	-11.4702	17794.6	3.15545
13.9667	278.685	-11.4676	17794.6	3.1725
13.975	278.86	-11.4649	17794.6	3.18748
13.9833	279.038	-11.4623	17794.5	3.19768
13.9917	279.215	-11.4596	17794.5	3.20654
14	279.392	-11.4569	17794.5	3.21432
14.0083	279.567	-11.4542	17794.5	3.21459
14.0167	279.745	-11.4514	17794.4	3.21041
14.025	279.922	-11.4486	17794.4	3.20225
14.0333	280.097	-11.4457	17794.4	3.19357
14.0417	280.273	-11.4427	17794.3	3.17998
14.05	280.45	-11.4398	17794.3	3.16377
14.0583	280.627	-11.4368	17794.3	3.14602
14.0667	280.802	-11.4339	17794.3	3.12812
14.075	280.978	-11.4309	17794.2	3.11418
14.0833	281.151	-11.428	17794.2	3.09834
14.0917	281.326	-11.4251	17794.2	3.08348
14.1	281.499	-11.4222	17794.2	3.06992
14.1083	281.672	-11.4194	17794.1	3.06131
14.1167	281.85	-11.4167	17794.1	3.05451
14.125	282.029	-11.4141	17794.1	3.04914
14.1333	282.205	-11.4115	17794.1	3.04672
14.1417	282.383	-11.409	17794	3.0452
14.15	282.561	-11.4066	17794	3.04682
14.1583	282.741	-11.4043	17794	3.04533
14.1667	282.918	-11.402	17794	3.04363
14.175	283.095	-11.3998	17793.9	3.04146
14.1833	283.272	-11.3977	17793.9	3.03686
14.1917	283.454	-11.3956	17793.9	3.0277
14.2	283.631	-11.3936	17793.9	3.0175
14.2083	283.808	-11.3917	17793.8	3.00346
14.2167	283.985	-11.3897	17793.8	2.99078
14.225	284.163	-11.3878	17793.8	2.97605
14.2333	284.34	-11.3859	17793.8	2.95816
14.2417	284.515	-11.384	17793.7	2.9402
14.25	284.694	-11.3821	17793.7	2.92213
14.2583	284.872	-11.3801	17793.7	2.90479
14.2667	285.048	-11.3781	17793.7	2.8883
14.275	285.225	-11.3762	17793.6	2.87166
14.2833	285.403	-11.3741	17793.6	2.8515
14.2917	285.582	-11.372	17793.6	2.83311
14.3	285.76	-11.3699	17793.6	2.81453
14.3083	285.938	-11.3677	17793.6	2.79803
14.3167	286.117	-11.3655	17793.5	2.78248
14.325	286.298	-11.3633	17793.5	2.76846
14.3333	286.477	-11.361	17793.5	2.75789
14.3417	286.656	-11.3587	17793.5	2.74768
14.35	286.836	-11.3564	17793.5	2.73969
14.3583	287.016	-11.3541	17793.4	2.73687
14.3667	287.196	-11.3518	17793.4	2.7385
14.375	287.375	-11.3496	17793.4	2.74219
14.3833	287.552	-11.3473	17793.4	2.74732
14.3917	287.732	-11.3451	17793.3	2.75512
14.4	287.912	-11.343	17793.3	2.76734
14.4083	288.091	-11.3409	17793.3	2.78027
14.4167	288.267	-11.3389	17793.3	2.79295
14.425	288.444	-11.3369	17793.2	2.80855
14.4333	288.622	-11.335	17793.2	2.82502
14.4417	288.801	-11.3332	17793.2	2.84107
14.45	288.976	-11.3315	17793.2	2.85854
14.4583	289.154	-11.3299	17793.2	2.87301
14.4667	289.331	-11.3283	17793.1	2.88623
14.475	289.51	-11.3268	17793.1	2.89908
14.4833	289.688	-11.3254	17793.1	2.90869
14.4917	289.866	-11.324	17793	2.91758
14.5	290.047	-11.3225	17793	2.92561
14.5083	290.225	-11.3211	17793	2.93438
14.5167	290.404	-11.3196	17793	2.94377
14.525	290.582	-11.3181	17792.9	2.95152
14.5333	290.761	-11.3166	17792.9	2.9582
14.5417	290.939	-11.3149	17792.9	2.97119
14.55	291.116	-11.3133	17792.9	2.98822
14.5583	291.296	-11.3115	17792.8	3.00531
14.5667	291.472	-11.3097	17792.8	3.02623
14.575	291.647	-11.3078	17792.8	3.0485
14.5833	291.823	-11.3058	17792.8	3.07215
14.5917	292.003	-11.3037	17792.7	3.09877
14.6	292.181	-11.3015	17792.7	3.12486
14.6083	292.356	-11.2993	17792.7	3.15125
14.6167	292.532	-11.2969	17792.7	3.17563
14.625	292.708	-11.2945	17792.6	3.19541
14.6333	292.887	-11.2919	17792.6	3.21348
14.6417	293.062	-11.2893	17792.6	3.23188
14.65	293.24	-11.2867	17792.5	3.24875
14.6583	293.417	-11.284	17792.5	3.26584
14.6667	293.596	-11.2813	17792.5	3.28367
14.675	293.776	-11.2786	17792.5	3.29564
14.6833	293.952	-11.276	17792.4	3.30648
14.6917	294.13	-11.2733	17792.4	3.31594
14.7	294.307	-11.2706	17792.4	3.32619
14.7083	294.487	-11.268	17792.3	3.335
14.7167	294.669	-11.2654	17792.3	3.34162
14.725	294.848	-11.2628	17792.3	3.34352
14.7333	295.026	-11.2603	17792.2	3.34082
14.7417	295.205	-11.2579	17792.2	3.33369
14.75	295.382	-11.2555	17792.2	3.32268
14.7583	295.561	-11.2531	17792.2	3.30809
14.7667	295.739	-11.2509	17792.1	3.29088
14.775	295.92	-11.2487	17792.1	3.27561
14.7833	296.1	-11.2465	17792.1	3.26332
14.7917	296.278	-11.2445	17792.1	3.24871
14.8	296.457	-11.2424	17792	3.23584
14.8083	296.637	-11.2405	17792	3.22496
14.8167	296.816	-11.2385	17792	3.21857
14.825	296.991	-11.2366	17792	3.21326
14.8333	297.17	-11.2346	17791.9	3.21031
14.8417	297.347	-11.2327	17791.9	3.20898
14.85	297.526	-11.2307	17791.9	3.21449
14.8583	297.702	-11.2287	17791.9	3.22186
14.8667	297.879	-11.2267	17791.8	3.231
14.875	298.058	-11.2247	17791.8	3.24393
14.8833	298.236	-11.2227	17791.8	3.25729
14.8917	298.414	-11.2207	17791.7	3.27193
14.9	298.591	-11.2186	17791.7	3.28658
14.9083	298.771	-11.2165	17791.7	3.30213
14.9167	298.951	-11.2144	17791.7	3.32076
14.925	299.128	-11.2123	17791.6	3.34451
14.9333	299.305	-11.21	17791.6	3.3659
14.9417	299.481	-11.2078	17791.6	3.38895
14.95	299.659	-11.2054	17791.5	3.40758
14.9583	299.835	-11.2031	17791.5	3.42498
14.9667	300.01	-11.2007	17791.5	3.44279
14.975	300.187	-11.1982	17791.5	3.46186
14.9833	300.365	-11.1958	17791.4	3.4777
14.9917	300.539	-11.1933	17791.4	3.4934
15	300.716	-11.1909	17791.4	3.50816
15.0083	300.893	-11.1885	17791.3	3.52016
15.0167	301.07	-11.1861	17791.3	3.53285
15.025	301.245	-11.1837	17791.3	3.54422
15.0333	301.423	-11.1814	17791.2	3.55486
15.0417	301.6	-11.1791	17791.2	3.5674
15.05	301.776	-11.1768	17791.2	3.57797
15.0583	301.949	-11.1745	17791.1	3.58842
15.0667	302.125	-11.1722	17791.1	3.60092
15.075	302.302	-11.17	17791.1	3.61387
15.0833	302.476	-11.1678	17791	3.62379
15.0917	302.653	-11.1656	17791	3.63205
15.1	302.828	-11.1635	17791	3.63639
15.1083	303.005	-11.1614	17791	3.63832
15.1167	303.185	-11.1593	17790.9	3.63902
15.125	303.362	-11.1572	17790.9	3.6366
15.1333	303.541	-11.1551	17790.9	3.62891
15.1417	303.721	-11.153	17790.8	3.61691
15.15	303.899	-11.1509	17790.8	3.60139
15.1583	304.081	-11.1487	17790.8	3.5802
15.1667	304.26	-11.1466	17790.7	3.55602
15.175	304.438	-11.1444	17790.7	3.52951
15.1833	304.617	-11.1421	17790.7	3.5015
15.1917	304.796	-11.1398	17790.7	3.47
15.2	304.972	-11.1374	17790.6	3.43453
15.2083	305.151	-11.135	17790.6	3.39533
15.2167	305.325	-11.1326	17790.6	3.35711
15.225	305.501	-11.1301	17790.5	3.31779
15.2333	305.679	-11.1276	17790.5	3.27594
15.2417	305.857	-11.1251	17790.5	3.23635
15.25	306.034	-11.1225	17790.5	3.20014
15.2583	306.21	-11.1198	17790.5	3.16445
15.2667	306.388	-11.1172	17790.4	3.12959
15.275	306.568	-11.1145	17790.4	3.09451
15.2833	306.745	-11.1118	17790.4	3.06146
15.2917	306.921	-11.1091	17790.4	3.03211
15.3	307.098	-11.1064	17790.3	3.00641
15.3083	307.276	-11.1037	17790.3	2.98336
15.3167	307.456	-11.101	17790.3	2.96572
15.325	307.632	-11.0983	17790.3	2.95066
15.3333	307.808	-11.0956	17790.3	2.936
15.3417	307.987	-11.093	17790.2	2.92088
15.35	308.164	-11.0904	17790.2	2.90664
15.3583	308.342	-11.0878	17790.2	2.89455
15.3667	308.518	-11.0852	17790.2	2.88658
15.375	308.697	-11.0825	17790.1	2.87631
15.3833	308.879	-11.0799	17790.1	2.86256
15.3917	309.058	-11.0773	17790.1	2.84729
15.4	309.235	-11.0746	17790.1	2.82996
15.4083	309.412	-11.0718	17790.1	2.8117
15.4167	309.591	-11.069	17790	2.79145
15.425	309.767	-11.0662	17790	2.77066
15.4333	309.944	-11.0633	17790	2.74941
15.4417	310.121	-11.0603	17790	2.72869
15.45	310.3	-11.0573	17789.9	2.7058
15.4583	310.477	-11.0542	17789.9	2.68869
15.4667	310.652	-11.0511	17789.9	2.67314
15.475	310.829	-11.0479	17789.9	2.65775
15.4833	311.008	-11.0446	17789.9	2.64535
15.4917	311.186	-11.0413	17789.8	2.6326
15.5	311.363	-11.0379	17789.8	2.62135
15.5083	311.54	-11.0346	17789.8	2.6185
15.5167	311.721	-11.0312	17789.8	2.61559
15.525	311.901	-11.0277	17789.7	2.61385
15.5333	312.08	-11.0243	17789.7	2.61184
15.5417	312.257	-11.0209	17789.7	2.60939
15.55	312.436	-11.0175	17789.7	2.60818
15.5583	312.617	-11.0141	17789.7	2.61078
15.5667	312.793	-11.0107	17789.6	2.6132
15.575	312.97	-11.0074	17789.6	2.61865
15.5833	313.149	-11.004	17789.6	2.62713
15.5917	313.331	-11.0007	17789.6	2.63232
15.6	313.509	-10.9974	17789.6	2.64193
15.6083	313.689	-10.9941	17789.5	2.65256
15.6167	313.864	-10.9908	17789.5	2.66125
15.625	314.043	-10.9876	17789.5	2.66895
15.6333	314.223	-10.9843	17789.5	2.67877
15.6417	314.404	-10.981	17789.4	2.68955
15.65	314.584	-10.9778	17789.4	2.70105
15.6583	314.765	-10.9745	17789.4	2.71234
15.6667	314.941	-10.9712	17789.4	2.72012
15.675	315.119	-10.9679	17789.3	2.72506
15.6833	315.294	-10.9646	17789.3	2.72529
15.6917	315.468	-10.9613	17789.3	2.72438
15.7	315.647	-10.9579	17789.3	2.72393
15.7083	315.823	-10.9545	17789.3	2.72432
15.7167	316	-10.951	17789.2	2.72338
15.725	316.175	-10.9475	17789.2	2.72287
15.7333	316.35	-10.944	17789.2	2.72203
15.7417	316.524	-10.9405	17789.2	2.71932
15.75	316.702	-10.9369	17789.1	2.71545
15.7583	316.882	-10.9333	17789.1	2.71307
15.7667	317.059	-10.9297	17789.1	2.70959
15.775	317.233	-10.9261	17789.1	2.70312
15.7833	317.409	-10.9225	17789	2.69689
15.7917	317.586	-10.9188	17789	2.68846
15.8	317.762	-10.9151	17789	2.67807
15.8083	317.938	-10.9114	17789	2.66277
15.8167	318.114	-10.9076	17789	2.64689
15.825	318.293	-10.9038	17788.9	2.63316
15.8333	318.467	-10.8999	17788.9	2.6202
15.8417	318.642	-10.896	17788.9	2.60674
15.85	318.819	-10.892	17788.9	2.59615
15.8583	318.996	-10.888	17788.9	2.58676
15.8667	319.172	-10.884	17788.8	2.58096
15.875	319.35	-10.8799	17788.8	2.57535
15.8833	319.528	-10.8758	17788.8	2.56986
15.8917	319.703	-10.8717	17788.8	2.56426
15.9	319.879	-10.8675	17788.8	2.55908
15.9083	320.054	-10.8634	17788.7	2.55254
15.9167	320.234	-10.8592	17788.7	2.54752
15.925	320.41	-10.855	17788.7	2.54395
15.9333	320.584	-10.8508	17788.7	2.5383
15.9417	320.762	-10.8466	17788.6	2.53559
15.95	320.942	-10.8424	17788.6	2.53238
15.9583	321.121	-10.8382	17788.6	2.53006
15.9667	321.295	-10.834	17788.6	2.53125
15.975	321.474	-10.8298	17788.6	2.53398
15.9833	321.65	-10.8256	17788.5	2.53486
15.9917	321.83	-10.8214	17788.5	2.53795
16	322.007	-10.8173	17788.5	2.54268
16.0083	322.186	-10.8131	17788.5	2.54713
16.0167	322.365	-10.809	17788.5	2.55346
16.025	322.54	-10.8049	17788.4	2.55953
16.0333	322.715	-10.8008	17788.4	2.56594
16.0417	322.889	-10.7967	17788.4	2.57668
16.05	323.066	-10.7926	17788.4	2.58824
16.0583	323.242	-10.7886	17788.3	2.60229
16.0667	323.421	-10.7846	17788.3	2.62178
16.075	323.6	-10.7806	17788.3	2.63975
16.0833	323.777	-10.7766	17788.3	2.65445
16.0917	323.954	-10.7726	17788.3	2.67117
16.1	324.131	-10.7687	17788.2	2.68939
16.1083	324.31	-10.7647	17788.2	2.70781
16.1167	324.49	-10.7608	17788.2	2.72609
16.125	324.668	-10.7569	17788.2	2.74074
16.1333	324.845	-10.7529	17788.1	2.75273
16.1417	325.022	-10.749	17788.1	2.76514
16.15	325.198	-10.7451	17788.1	2.77506
16.1583	325.373	-10.7412	17788.1	2.78582
16.1667	325.549	-10.7374	17788	2.79668
16.175	325.724	-10.7336	17788	2.80666
16.1833	325.899	-10.7298	17788	2.81471
16.1917	326.075	-10.726	17788	2.82197
16.2	326.253	-10.7223	17787.9	2.82424
16.2083	326.427	-10.7186	17787.9	2.82859
16.2167	326.603	-10.7149	17787.9	2.83279
16.225	326.78	-10.7112	17787.9	2.83506
16.2333	326.957	-10.7075	17787.8	2.83438
16.2417	327.135	-10.7038	17787.8	2.83213
16.25	327.311	-10.7001	17787.8	2.83061
16.2583	327.488	-10.6964	17787.8	2.82871
16.2667	327.665	-10.6928	17787.7	2.8284
16.275	327.844	-10.6891	17787.7	2.8285
16.2833	328.021	-10.6854	17787.7	2.83361
16.2917	328.2	-10.6817	17787.7	2.83367
16.3	328.379	-10.6781	17787.7	2.83656
16.3083	328.557	-10.6745	17787.6	2.83998
16.3167	328.735	-10.6709	17787.6	2.8425
[truncated: 3,917 more rows]
