# Supplementary material for: Tailoring the thermal and thermomechanical characteristics of novel MAX phase boron composites in high-temperature applications
Source: Nanoscale Adv. 2025 Mar 26;7(10):3077–87. doi: 10.1039/d5na00063g (PMC11974559; doi:10.1039/d5na00063g)
Supplement: NA-007-D5NA00063G-s002 [file NA-007-D5NA00063G-s002.zip]

Archive with 4 entries (4 files):
- 1. 306(C)Ti4AlB2N -950 C.xlsx
- 2. 306(B)Ti4AlB2N -1250 C.xlsx
- 3. 309(C)Ti4AlB2C -950 C.xlsx
- 4. 309(B)Ti4AlB2C -1250 C.xlsx
