# Supplementary material for: Tailoring the thermal and thermomechanical characteristics of novel MAX phase boron composites in high-temperature applications
Source: Nanoscale Adv. 2025 Mar 26;7(10):3077–87. doi: 10.1039/d5na00063g (PMC11974559; doi:10.1039/d5na00063g)
Supplement: NA-007-D5NA00063G-s002 [file NA-007-D5NA00063G-s002.zip › 1. 306(C)Ti4AlB2N -950 C.xlsx]

## Sheet: Results
Results :		Entries:	1
File	Description	Sample ID	(Points)	Temperature	Th.Conductivity	Th.Diffusivity	Spec.Heat	Th.Effusivity	Pr.Depth	Temp.Incr.	Temp.Drift	Total/Temp.Incr.	Total/Char.Time	Time Corr.	Mean Dev.	Disk Res.	Calc settings
D:\All data\SABUR\Moinul vai BAUET\306(C)Ti4AlB2N.hotb	306(C)Ti4AlB2N_1	306(C)Ti4AlB2N	(10-200,tc)	24.7034	1.52177	6.46898	0.235241	NaN	16.0546	20.7055	NaN	37.3821	1.56974	8.80993e-15	0.115813	14.1615	Standard Start:10 End:200, Time corr, default heat capacity, perfect insulation

## Sheet: Explanations
Explanations
Results tab
tc	Time correction was ON when calculating
Temp.Incr.	Temperature increase between first selected point -1 and last selected point. Can also be calculated from corresponding values under T-t tab, Temp columns
Temp.Drift	Temperature Drift compensation was ON when calculating. NaN if no drift was measured otherwise True or False
Total/Temp.Incr.	Total temperature increase. Corresponds to the temperature value of the last sample. See T-t tab, Temp columns, last row
Total/Char.Time	Total measurement time divided by characteristic time (optimal measurement time depending on sensor size and sample diffusivity)
Parameters tab
Temp.drift rec.	Temperature Drift Recording (True or False)
T-t tab
Point nr.	Measurement sample number
Time	Sample timestamp in seconds, counted from the first measured sample
Temp	Temperature in °C
T-f(Tau) tab
f(Tau)	Function of time, see X-axle in the graph under Calculated, displayed in the software. For more information see the manual.
Diff tab
Sqrt(Time)	Square root of the timestamp for each sample, in s¹´²
Diff Temp	Difference between measured temperature and theoretical temperature after linearization. The unit is Kelvin

## Sheet: Parameters
Parameters :
File	Description	Sample ID	Temperature	Outp.power.	Meas.time	Radius	TCR	Disk Type	Temp.drift rec.	Time	Notes	Rs
D:\All data\SABUR\Moinul vai BAUET\306(C)Ti4AlB2N.hotb	306(C)Ti4AlB2N_1	306(C)Ti4AlB2N	24.7034	1.92088	10	6.403	0.00501115	Kapton 5501 F2	TRUE	2024-02-11 11:05:47	2024-11-02	None

## Sheet: T-t
Temperature-time graph :
	306(C)Ti4AlB2N
	306(C)Ti4AlB2N_1
Point nr.	Time	Temp
1	0.0498047	8.61638
2	0.0996094	10.9637
3	0.149414	12.7954
4	0.199219	14.05
5	0.249023	15.0165
6	0.298828	15.7803
7	0.348633	16.4398
8	0.398438	17.0264
9	0.448242	17.5643
10	0.498047	18.0641
11	0.547852	18.532
12	0.597656	18.9726
13	0.647461	19.3906
14	0.697266	19.7892
15	0.74707	20.1704
16	0.796875	20.5333
17	0.84668	20.8819
18	0.896484	21.2163
19	0.946289	21.5411
20	0.996094	21.8534
21	1.0459	22.1571
22	1.0957	22.4511
23	1.14551	22.7378
24	1.19531	23.0157
25	1.24512	23.2867
26	1.29492	23.5491
27	1.34473	23.804
28	1.39453	24.0523
29	1.44434	24.2942
30	1.49414	24.5303
31	1.54395	24.7608
32	1.59375	24.9855
33	1.64355	25.2047
34	1.69336	25.4185
35	1.74316	25.6274
36	1.79297	25.8304
37	1.84277	26.0293
38	1.89258	26.2239
39	1.94238	26.4145
40	1.99219	26.6007
41	2.04199	26.7829
42	2.0918	26.9604
43	2.1416	27.1333
44	2.19141	27.3022
45	2.24121	27.4689
46	2.29102	27.6324
47	2.34082	27.7924
48	2.39063	27.9485
49	2.44043	28.1002
50	2.49023	28.2494
51	2.54004	28.3955
52	2.58984	28.5406
53	2.63965	28.6813
54	2.68945	28.8188
55	2.73926	28.954
56	2.78906	29.0874
57	2.83887	29.2194
58	2.88867	29.348
59	2.93848	29.4736
60	2.98828	29.5966
61	3.03809	29.7179
62	3.08789	29.8377
63	3.1377	29.9542
64	3.1875	30.0692
65	3.2373	30.1809
66	3.28711	30.2918
67	3.33691	30.3997
68	3.38672	30.5064
69	3.43652	30.6108
70	3.48633	30.7141
71	3.53613	30.8153
72	3.58594	30.9156
73	3.63574	31.0142
74	3.68555	31.1106
75	3.73535	31.2047
76	3.78516	31.2983
77	3.83496	31.3892
78	3.88477	31.4786
79	3.93457	31.5665
80	3.98438	31.6534
81	4.03418	31.7386
82	4.08398	31.8234
83	4.13379	31.9074
84	4.18359	31.9894
85	4.2334	32.07
86	4.2832	32.1493
87	4.33301	32.2266
88	4.38281	32.3022
89	4.43262	32.3765
90	4.48242	32.4518
91	4.53223	32.5264
92	4.58203	32.5995
93	4.63184	32.6694
94	4.68164	32.7384
95	4.73145	32.8069
96	4.78125	32.8754
97	4.83105	32.9433
98	4.88086	33.0101
99	4.93066	33.0752
100	4.98047	33.1378
101	5.03027	33.1996
102	5.08008	33.2615
103	5.12988	33.324
104	5.17969	33.3842
105	5.22949	33.4443
106	5.2793	33.5032
107	5.3291	33.5623
108	5.37891	33.6199
109	5.42871	33.6763
110	5.47852	33.7307
111	5.52832	33.7855
112	5.57813	33.84
113	5.62793	33.8941
114	5.67773	33.9468
115	5.72754	33.9997
116	5.77734	34.0506
117	5.82715	34.1008
118	5.87695	34.151
119	5.92676	34.2016
120	5.97656	34.2509
121	6.02637	34.2989
122	6.07617	34.346
123	6.12598	34.3939
124	6.17578	34.4411
125	6.22559	34.4863
126	6.27539	34.5297
127	6.3252	34.5742
128	6.375	34.6179
129	6.4248	34.6616
130	6.47461	34.7057
131	6.52441	34.7502
132	6.57422	34.7917
133	6.62402	34.8326
134	6.67383	34.8735
135	6.72363	34.9156
136	6.77344	34.9564
137	6.82324	34.9957
138	6.87305	35.034
139	6.92285	35.0724
140	6.97266	35.1102
141	7.02246	35.1476
142	7.07227	35.1852
143	7.12207	35.2233
144	7.17188	35.2613
145	7.22168	35.2979
146	7.27148	35.3334
147	7.32129	35.367
148	7.37109	35.4014
149	7.4209	35.4357
150	7.4707	35.4707
151	7.52051	35.5039
152	7.57031	35.5372
153	7.62012	35.5708
154	7.66992	35.6048
155	7.71973	35.6366
156	7.76953	35.6693
157	7.81934	35.7024
158	7.86914	35.7354
159	7.91895	35.7664
160	7.96875	35.7972
161	8.01855	35.8276
162	8.06836	35.8573
163	8.11816	35.8874
164	8.16797	35.916
165	8.21777	35.9452
166	8.26758	35.9747
167	8.31738	36.0031
168	8.36719	36.0308
169	8.41699	36.0583
170	8.4668	36.0873
171	8.5166	36.115
172	8.56641	36.1432
173	8.61621	36.1693
174	8.66602	36.1966
175	8.71582	36.2226
176	8.76563	36.2504
177	8.81543	36.2762
178	8.86523	36.3022
179	8.91504	36.3274
180	8.96484	36.3542
181	9.01465	36.3791
182	9.06445	36.4033
183	9.11426	36.428
184	9.16406	36.4531
185	9.21387	36.4767
186	9.26367	36.5001
187	9.31348	36.523
188	9.36328	36.5471
189	9.41309	36.5711
190	9.46289	36.5944
191	9.5127	36.6164
192	9.5625	36.6398
193	9.6123	36.6648
194	9.66211	36.6856
195	9.71191	36.7059
196	9.76172	36.7274
197	9.81152	36.7511
198	9.86133	36.7729
199	9.91113	36.7957
200	9.96094	36.8189

## Sheet: T(drift)
Temperature drift graph :
	306(C)Ti4AlB2N
	306(C)Ti4AlB2N_1
Point nr.	Time	Temp drift
1	0	0
2	0.400391	0.0285027
3	0.800781	0.0405534
4	1.20117	0.0453407
5	1.60156	0.0105115
6	2.00195	0.0219824
7	2.40234	0.0411309
8	2.80273	0.027925
9	3.20312	0.0447915
10	3.60352	0.0352169
11	4.00391	0.0520572
12	4.4043	0.0520572
13	4.80469	0.0495788
14	5.20508	0.0436367
15	5.60547	0.0400042
16	6.00586	0.0478469
17	6.40625	0.0382716
18	6.80664	0.0331058
19	7.20703	0.0288959
20	7.60742	0.0246861
21	8.00781	0.0246861
22	8.4082	0.0340617
23	8.80859	0.0346393
24	9.20898	0.0388492
25	9.60937	0.030979
26	10.0098	0.0225603
27	10.4102	0.0195069
28	10.8105	0.0141422
29	11.2109	0.0219824
30	11.6113	0.027925
31	12.0117	0.0141422
32	12.4121	0.0315567
33	12.8125	0.0336676
34	13.2129	0.0288809
35	13.6133	0.00993349
36	14.0137	0.0532117
37	14.4141	0.0352169
38	14.8145	0.0369213
39	15.2148	0.0267695
40	15.6152	0.0388492
41	16.0156	0.030979
42	16.416	0.0183512
43	16.8164	0.0267695
44	17.2168	0.0327119
45	17.6172	0.0237159
46	18.0176	0.0405534
47	18.418	0.0237159
48	18.8184	0.0256423
49	19.2187	0.0256423
50	19.6191	0.0436367
51	20.0195	0.0478469
52	20.4199	0.0363438
53	20.8203	0.0447915
54	21.2207	0.0568449
55	21.6211	0.0352169
56	22.0215	0.0183512
57	22.4219	0.0436367
58	22.8223	0.0400042
59	23.2227	0.0242936
60	23.623	0.0242936
61	24.0234	0.0267695
62	24.4238	0.030979
63	24.8242	0.0304296
64	25.2246	0.0352169
65	25.625	0.0231381
66	26.0254	0.00993349
67	26.4258	0.0304296
68	26.8262	0.0340617
69	27.2266	0.0447915
70	27.627	0.0442141
71	28.0273	0.030979
72	28.4277	0.0183512
73	28.8281	0.0321343
74	29.2285	0.0242936
75	29.6289	0.0267695
76	30.0293	0.0267695
77	30.4297	0.0453407
78	30.8301	0.0273473
79	31.2305	0.0352169
80	31.6309	0.0509026
81	32.0312	0.0352169
82	32.4316	0.0520572
83	32.832	0.0261918
84	33.2324	0.0183512
85	33.6328	0.0237159
86	34.0332	0.0378768
87	34.4336	0.0242936
88	34.834	0.0420863
89	35.2344	0.058954
90	35.6348	0.0327119
91	36.0352	0.0237159
92	36.4355	0.0327119
93	36.8359	0.0183512
94	37.2363	0.00935543
95	37.6367	0.0225603
96	38.0371	0.0453407
97	38.4375	0.0147202
98	38.8379	0.00993349
99	39.2383	0.0225603
100	39.6387	0.027925
	40.0391	0.0411309

## Sheet: T-f(Tau)
Temperature-f(Tau) graph :
	306(C)Ti4AlB2N
	306(C)Ti4AlB2N_1
Point nr.	f(Tau)	Temp
1
2
3
4
5
6
7
8
9
10	0.218811	17.1622
11	0.227667	17.6228
12	0.236019	18.0607
13	0.243918	18.4789
14	0.251405	18.8795
15	0.258531	19.2649
16	0.265322	19.6331
17	0.271811	19.9881
18	0.278027	20.3301
19	0.283986	20.6628
20	0.289724	20.9849
21	0.295247	21.2987
22	0.30057	21.6035
23	0.305706	21.9015
24	0.310672	22.1914
25	0.315467	22.4741
26	0.320109	22.7487
27	0.324603	23.0158
28	0.328961	23.2765
29	0.333186	23.5309
30	0.337296	23.7801
31	0.34129	24.0237
32	0.345168	24.2613
33	0.348948	24.4941
34	0.352622	24.721
35	0.356196	24.9428
36	0.359686	25.1593
37	0.363085	25.3714
38	0.366403	25.5793
39	0.369643	25.7833
40	0.372807	25.9831
41	0.375893	26.1784
42	0.378905	26.3687
43	0.381854	26.5549
44	0.384733	26.7365
45	0.387555	26.9164
46	0.390319	27.0932
47	0.393018	27.2659
48	0.395674	27.4355
49	0.398251	27.5991
50	0.400791	27.761
51	0.403283	27.92
52	0.405716	28.0772
53	0.408117	28.2309
54	0.410462	28.3807
55	0.41277	28.5285
56	0.415029	28.674
57	0.417254	28.8186
58	0.419438	28.9596
59	0.421575	29.097
60	0.42368	29.2321
61	0.425739	29.3647
62	0.427769	29.4962
63	0.429768	29.6246
64	0.431726	29.7509
65	0.433653	29.8739
66	0.435545	29.9958
67	0.437411	30.1149
68	0.439243	30.2325
69	0.441057	30.3484
70	0.442827	30.4621
71	0.444586	30.5746
72	0.446313	30.6859
73	0.448006	30.7948
74	0.449679	30.9019
75	0.451325	31.0065
76	0.452939	31.1099
77	0.454533	31.2107
78	0.456106	31.3102
79	0.457657	31.4081
80	0.459178	31.5043
81	0.460693	31.6
82	0.462185	31.6948
83	0.463649	31.7884
84	0.465099	31.8803
85	0.466527	31.9704
86	0.467926	32.0586
87	0.469306	32.1446
88	0.470671	32.2292
89	0.472022	32.3126
90	0.473361	32.3973
91	0.474679	32.4809
92	0.475981	32.563
93	0.477264	32.6417
94	0.478518	32.7185
95	0.479767	32.7955
96	0.481003	32.8726
97	0.482229	32.9493
98	0.483436	33.0246
99	0.484621	33.0976
100	0.485786	33.1677
101	0.486946	33.2374
102	0.488089	33.3071
103	0.489224	33.3775
104	0.490353	33.4461
105	0.491466	33.5143
106	0.492561	33.5809
107	0.493642	33.6476
108	0.494718	33.713
109	0.495765	33.7761
110	0.496809	33.8378
111	0.497843	33.8998
112	0.498862	33.9612
113	0.499877	34.0227
114	0.500891	34.0835
115	0.501872	34.1427
116	0.502848	34.2004
117	0.503821	34.2578
118	0.504781	34.3149
119	0.505729	34.3721
120	0.506672	34.4285
121	0.507598	34.4829
122	0.50852	34.5367
123	0.50943	34.5911
124	0.510321	34.6442
125	0.511212	34.6956
126	0.512097	34.7455
127	0.512957	34.7953
128	0.513818	34.8449
129	0.514692	34.896
130	0.515548	34.9466
131	0.516384	34.997
132	0.51722	35.0447
133	0.518042	35.0914
134	0.518857	35.1381
135	0.51966	35.1856
136	0.520469	35.2327
137	0.521261	35.2776
138	0.522039	35.3211
139	0.522814	35.3649
140	0.52358	35.4078
141	0.524349	35.4511
142	0.525115	35.4947
143	0.525868	35.5384
144	0.526622	35.5824
145	0.527356	35.624
146	0.528077	35.6642
147	0.528794	35.7025
148	0.529502	35.7414
149	0.530219	35.7812
150	0.530924	35.8213
151	0.531629	35.8599
152	0.532328	35.8986
153	0.53302	35.9374
154	0.533697	35.976
155	0.534374	36.0128
156	0.535062	36.0516
157	0.53572	36.089
158	0.536377	36.1266
159	0.537046	36.1634
160	0.537677	36.1976
161	0.538317	36.2325
162	0.538957	36.2669
163	0.539576	36.3007
164	0.540211	36.3343
165	0.540836	36.3682
166	0.54145	36.4019
167	0.542058	36.4344
168	0.542675	36.467
169	0.543275	36.4987
170	0.543875	36.5321
171	0.544475	36.5644
172	0.545064	36.5969
173	0.54565	36.6273
174	0.546224	36.6584
175	0.546805	36.6889
176	0.547377	36.7208
177	0.547944	36.7506
178	0.548508	36.7808
179	0.549077	36.8107
180	0.549617	36.8405
181	0.550173	36.8697
182	0.55072	36.8979
183	0.551262	36.9264
184	0.551792	36.9548
185	0.552328	36.9824
186	0.552865	37.01
187	0.553379	37.0358
188	0.553907	37.0639
189	0.554439	37.0925
190	0.554938	37.1184
191	0.55547	37.1453
192	0.555984	37.1727
193	0.556471	37.2001
194	0.556973	37.2245
195	0.557482	37.2491
196	0.557965	37.2733
197	0.558449	37.3001
198	0.558968	37.3274
199	0.559462	37.3544
200	0.559959	37.3821

## Sheet: Diff
Difference graph :
	306(C)Ti4AlB2N
	306(C)Ti4AlB2N_1
Point nr.	sqrt(Time)	Diff.Temp
1
2
3
4
5
6
7
8
9
10	0.705724	0.435237
11	0.74017	0.35464
12	0.773082	0.282133
13	0.80465	0.217663
14	0.835024	0.160753
15	0.864332	0.110671
16	0.892679	0.0638951
17	0.920152	0.022293
18	0.946829	-0.0155174
19	0.972774	-0.0469073
20	0.998045	-0.0755751
21	1.02269	-0.0992011
22	1.04676	-0.119675
23	1.07028	-0.135576
24	1.0933	-0.149144
25	1.11585	-0.159476
26	1.13795	-0.168595
27	1.15962	-0.17609
28	1.1809	-0.181623
29	1.20181	-0.185447
30	1.22235	-0.18744
31	1.24256	-0.187877
32	1.26244	-0.187226
33	1.28201	-0.185482
34	1.30129	-0.183072
35	1.32029	-0.179648
36	1.33902	-0.17645
37	1.35749	-0.172078
38	1.37571	-0.166878
39	1.39369	-0.160902
40	1.41145	-0.154488
41	1.42898	-0.147721
42	1.4463	-0.14149
43	1.46342	-0.135552
44	1.48034	-0.129804
45	1.49707	-0.122418
46	1.51361	-0.114542
47	1.52997	-0.106753
48	1.54616	-0.0994163
49	1.56219	-0.0933829
50	1.57805	-0.0866103
51	1.59375	-0.0799668
52	1.6093	-0.071483
53	1.6247	-0.0644393
54	1.63996	-0.0579925
55	1.65507	-0.0511442
56	1.67005	-0.0436849
57	1.68489	-0.0350654
58	1.69961	-0.0275467
59	1.7142	-0.020746
60	1.72866	-0.014306
61	1.74301	-0.00747139
62	1.75724	-1.43886e-05
63	1.77135	0.00618188
64	1.78536	0.0127828
65	1.79925	0.018053
66	1.81304	0.024313
67	1.82672	0.0293961
68	1.8403	0.0350267
69	1.85379	0.0401015
70	1.86717	0.0455991
71	1.88046	0.0506873
72	1.89366	0.0564317
73	1.90676	0.0619045
74	1.91978	0.0667244
75	1.93271	0.0707115
76	1.94555	0.0754929
77	1.95831	0.0789695
78	1.97098	0.0823229
79	1.98358	0.0854329
80	1.99609	0.0886887
81	2.00853	0.0917415
82	2.02089	0.0954267
83	2.03317	0.0995213
84	2.04538	0.102806
85	2.05752	0.105674
86	2.06959	0.10836
87	2.08159	0.11011
88	2.09352	0.111189
89	2.10538	0.112064
90	2.11717	0.114943
91	2.1289	0.118026
92	2.14057	0.120575
93	2.15217	0.120826
94	2.16371	0.121042
95	2.17519	0.12169
96	2.18661	0.123295
97	2.19797	0.125076
98	2.20927	0.126596
99	2.22051	0.127175
100	2.2317	0.126048
101	2.24283	0.124905
102	2.2539	0.124677
103	2.26492	0.125752
104	2.27589	0.125388
105	2.28681	0.125532
106	2.29767	0.125266
107	2.30848	0.125836
108	2.31925	0.125537
109	2.32996	0.124693
110	2.34062	0.122545
111	2.35124	0.121358
112	2.36181	0.120557
113	2.37233	0.120012
114	2.3828	0.118787
115	2.39323	0.118112
116	2.40361	0.116117
117	2.41395	0.114043
118	2.42424	0.11248
119	2.43449	0.111807
120	2.4447	0.110513
121	2.45487	0.108345
122	2.46499	0.10579
123	2.47507	0.104611
124	2.48511	0.103211
125	2.49511	0.100226
126	2.50507	0.0960828
127	2.51499	0.0932935
128	2.52488	0.0902766
129	2.53472	0.087938
130	2.54453	0.0863007
131	2.55429	0.0855293
132	2.56402	0.0821913
133	2.57372	0.0786045
134	2.58338	0.0754886
135	2.593	0.0739796
136	2.60258	0.0716296
137	2.61213	0.0681537
138	2.62165	0.0641044
139	2.63113	0.0604958
140	2.64058	0.0566255
141	2.64999	0.052905
142	2.65937	0.0497068
143	2.66872	0.0473799
144	2.67804	0.0453431
145	2.68732	0.0421285
146	2.69657	0.0382077
147	2.70579	0.0326869
148	2.71498	0.0283323
149	2.72413	0.0243425
150	2.73326	0.0213451
151	2.74235	0.0168919
152	2.75142	0.0127762
153	2.76046	0.00934631
154	2.76946	0.00662486
155	2.77844	0.00199818
156	2.78739	-0.00126977
157	2.79631	-0.00405633
158	2.8052	-0.00662051
159	2.81406	-0.0106863
160	2.8229	-0.0149824
161	2.83171	-0.0192357
162	2.84049	-0.0239267
163	2.84924	-0.0280233
164	2.85797	-0.0331544
165	2.86667	-0.0375174
166	2.87534	-0.0413215
167	2.88399	-0.0459789
168	2.89261	-0.051053
169	2.90121	-0.0560548
170	2.90978	-0.0592653
171	2.91832	-0.0636101
172	2.92684	-0.0671758
173	2.93534	-0.0725334
174	2.94381	-0.0765488
175	2.95226	-0.081621
176	2.96068	-0.0845959
177	2.96908	-0.0894177
178	2.97745	-0.0937157
179	2.98581	-0.0986238
180	2.99413	-0.101756
181	3.00244	-0.106528
182	3.01072	-0.111809
183	3.01898	-0.116382
184	3.02722	-0.120397
185	3.03544	-0.125589
186	3.04363	-0.130778
187	3.0518	-0.136397
188	3.05995	-0.14052
189	3.06808	-0.144506
190	3.07618	-0.149088
191	3.08427	-0.154648
192	3.09233	-0.158682
193	3.10037	-0.16101
194	3.10839	-0.167267
195	3.11639	-0.173794
196	3.12437	-0.17909
197	3.13234	-0.181931
198	3.14028	-0.186276
199	3.1482	-0.189554
200	3.1561	-0.192193
