# Supplementary material for: Tailoring the thermal and thermomechanical characteristics of novel MAX phase boron composites in high-temperature applications
Source: Nanoscale Adv. 2025 Mar 26;7(10):3077–87. doi: 10.1039/d5na00063g (PMC11974559; doi:10.1039/d5na00063g)
Supplement: NA-007-D5NA00063G-s002 [file NA-007-D5NA00063G-s002.zip › 2. 306(B)Ti4AlB2N -1250 C.xlsx]

## Sheet: Results
Results :		Entries:	1
File	Description	Sample ID	(Points)	Temperature	Th.Conductivity	Th.Diffusivity	Spec.Heat	Th.Effusivity	Pr.Depth	Temp.Incr.	Temp.Drift	Total/Temp.Incr.	Total/Char.Time	Time Corr.	Mean Dev.	Disk Res.	Calc settings
D:\All data\SABUR\Moinul vai BAUET\4th Slot 1250\306(B)Ti4AlB2N.hotb	306(B)Ti4AlB2N_1	306(B)Ti4AlB2N	(10-200,tc)	25.0653	0.302758	0.0336307	9.00244	NaN	1.15757	20.5118	NaN	36.069	0.00816069	7.04671e-16	0.256621	14.1691	Standard Start:10 End:200, Time corr, default heat capacity, perfect insulation

## Sheet: Explanations
Explanations
Results tab
tc	Time correction was ON when calculating
Temp.Incr.	Temperature increase between first selected point -1 and last selected point. Can also be calculated from corresponding values under T-t tab, Temp columns
Temp.Drift	Temperature Drift compensation was ON when calculating. NaN if no drift was measured otherwise True or False
Total/Temp.Incr.	Total temperature increase. Corresponds to the temperature value of the last sample. See T-t tab, Temp columns, last row
Total/Char.Time	Total measurement time divided by characteristic time (optimal measurement time depending on sensor size and sample diffusivity)
Parameters tab
Temp.drift rec.	Temperature Drift Recording (True or False)
T-t tab
Point nr.	Measurement sample number
Time	Sample timestamp in seconds, counted from the first measured sample
Temp	Temperature in °C
T-f(Tau) tab
f(Tau)	Function of time, see X-axle in the graph under Calculated, displayed in the software. For more information see the manual.
Diff tab
Sqrt(Time)	Square root of the timestamp for each sample, in s¹´²
Diff Temp	Difference between measured temperature and theoretical temperature after linearization. The unit is Kelvin

## Sheet: Parameters
Parameters :
File	Description	Sample ID	Temperature	Outp.power.	Meas.time	Radius	TCR	Disk Type	Temp.drift rec.	Time	Notes	Rs
D:\All data\SABUR\Moinul vai BAUET\4th Slot 1250\306(B)Ti4AlB2N.hotb	306(B)Ti4AlB2N_1	306(B)Ti4AlB2N	25.0653	1.92088	10	6.403	0.00500729	Kapton 5501 F2	TRUE	2024-02-11 12:19:24	2024-11-02	None

## Sheet: T-t
Temperature-time graph :
	306(B)Ti4AlB2N
	306(B)Ti4AlB2N_1
Point nr.	Time	Temp
		306B	306C
1	0.0498047	8.58336	8.61638
2	0.0996094	10.8839	10.9637
3	0.149414	12.6249	12.7954
4	0.199219	13.7431	14.05
5	0.249023	14.5422	15.0165
6	0.298828	15.1163	15.7803
7	0.348633	15.5725	16.4398
8	0.398438	15.9478	17.0264
9	0.448242	16.2711	17.5643
10	0.498047	16.5535	18.0641
11	0.547852	16.8069	18.532
12	0.597656	17.0381	18.9726
13	0.647461	17.2519	19.3906
14	0.697266	17.449	19.7892
15	0.74707	17.6355	20.1704
16	0.796875	17.8141	20.5333
17	0.84668	17.9861	20.8819
18	0.896484	18.1524	21.2163
19	0.946289	18.3127	21.5411
20	0.996094	18.4705	21.8534
21	1.0459	18.6238	22.1571
22	1.0957	18.773	22.4511
23	1.14551	18.9187	22.7378
24	1.19531	19.0634	23.0157
25	1.24512	19.2068	23.2867
26	1.29492	19.3473	23.5491
27	1.34473	19.486	23.804
28	1.39453	19.6228	24.0523
29	1.44434	19.7594	24.2942
30	1.49414	19.8935	24.5303
31	1.54395	20.0269	24.7608
32	1.59375	20.1581	24.9855
33	1.64355	20.2897	25.2047
34	1.69336	20.4201	25.4185
35	1.74316	20.5495	25.6274
36	1.79297	20.6777	25.8304
37	1.84277	20.8052	26.0293
38	1.89258	20.9321	26.2239
39	1.94238	21.0571	26.4145
40	1.99219	21.1818	26.6007
41	2.04199	21.3057	26.7829
42	2.0918	21.43	26.9604
43	2.1416	21.553	27.1333
44	2.19141	21.6748	27.3022
45	2.24121	21.795	27.4689
46	2.29102	21.9152	27.6324
47	2.34082	22.0344	27.7924
48	2.39063	22.1532	27.9485
49	2.44043	22.2714	28.1002
50	2.49023	22.3893	28.2494
51	2.54004	22.5065	28.3955
52	2.58984	22.623	28.5406
53	2.63965	22.7382	28.6813
54	2.68945	22.8531	28.8188
55	2.73926	22.9666	28.954
56	2.78906	23.0799	29.0874
57	2.83887	23.1934	29.2194
58	2.88867	23.3069	29.348
59	2.93848	23.4203	29.4736
60	2.98828	23.5317	29.5966
61	3.03809	23.6425	29.7179
62	3.08789	23.7519	29.8377
63	3.1377	23.8613	29.9542
64	3.1875	23.9688	30.0692
65	3.2373	24.0781	30.1809
66	3.28711	24.1875	30.2918
67	3.33691	24.2965	30.3997
68	3.38672	24.4045	30.5064
69	3.43652	24.5121	30.6108
70	3.48633	24.6183	30.7141
71	3.53613	24.7228	30.8153
72	3.58594	24.8275	30.9156
73	3.63574	24.9324	31.0142
74	3.68555	25.0361	31.1106
75	3.73535	25.1394	31.2047
76	3.78516	25.2418	31.2983
77	3.83496	25.3438	31.3892
78	3.88477	25.4455	31.4786
79	3.93457	25.5468	31.5665
80	3.98438	25.6476	31.6534
81	4.03418	25.748	31.7386
82	4.08398	25.849	31.8234
83	4.13379	25.95	31.9074
84	4.18359	26.0493	31.9894
85	4.2334	26.1469	32.07
86	4.2832	26.2444	32.1493
87	4.33301	26.3433	32.2266
88	4.38281	26.4425	32.3022
89	4.43262	26.5404	32.3765
90	4.48242	26.6357	32.4518
91	4.53223	26.7307	32.5264
92	4.58203	26.8249	32.5995
93	4.63184	26.9202	32.6694
94	4.68164	27.0149	32.7384
95	4.73145	27.1094	32.8069
96	4.78125	27.2043	32.8754
97	4.83105	27.2999	32.9433
98	4.88086	27.3938	33.0101
99	4.93066	27.4878	33.0752
100	4.98047	27.5791	33.1378
101	5.03027	27.671	33.1996
102	5.08008	27.7613	33.2615
103	5.12988	27.8546	33.324
104	5.17969	27.945	33.3842
105	5.22949	28.0348	33.4443
106	5.2793	28.1241	33.5032
107	5.3291	28.2146	33.5623
108	5.37891	28.3039	33.6199
109	5.42871	28.3919	33.6763
110	5.47852	28.479	33.7307
111	5.52832	28.5673	33.7855
112	5.57813	28.6559	33.84
113	5.62793	28.7429	33.8941
114	5.67773	28.8292	33.9468
115	5.72754	28.9157	33.9997
116	5.77734	29.0025	34.0506
117	5.82715	29.0877	34.1008
118	5.87695	29.1742	34.151
119	5.92676	29.259	34.2016
120	5.97656	29.3437	34.2509
121	6.02637	29.4268	34.2989
122	6.07617	29.5103	34.346
123	6.12598	29.5917	34.3939
124	6.17578	29.6742	34.4411
125	6.22559	29.7568	34.4863
126	6.27539	29.8394	34.5297
127	6.3252	29.9211	34.5742
128	6.375	30.0029	34.6179
129	6.4248	30.0854	34.6616
130	6.47461	30.1673	34.7057
131	6.52441	30.2482	34.7502
132	6.57422	30.328	34.7917
133	6.62402	30.4081	34.8326
134	6.67383	30.488	34.8735
135	6.72363	30.567	34.9156
136	6.77344	30.6447	34.9564
137	6.82324	30.7219	34.9957
138	6.87305	30.7995	35.034
139	6.92285	30.8776	35.0724
140	6.97266	30.9558	35.1102
141	7.02246	31.033	35.1476
142	7.07227	31.1094	35.1852
143	7.12207	31.1855	35.2233
144	7.17188	31.2613	35.2613
145	7.22168	31.3382	35.2979
146	7.27148	31.4146	35.3334
147	7.32129	31.4892	35.367
148	7.37109	31.564	35.4014
149	7.4209	31.6388	35.4357
150	7.4707	31.7132	35.4707
151	7.52051	31.7863	35.5039
152	7.57031	31.8588	35.5372
153	7.62012	31.9326	35.5708
154	7.66992	32.0073	35.6048
155	7.71973	32.0802	35.6366
156	7.76953	32.1523	35.6693
157	7.81934	32.2236	35.7024
158	7.86914	32.2947	35.7354
159	7.91895	32.3657	35.7664
160	7.96875	32.4361	35.7972
161	8.01855	32.5078	35.8276
162	8.06836	32.5785	35.8573
163	8.11816	32.65	35.8874
164	8.16797	32.7197	35.916
165	8.21777	32.7892	35.9452
166	8.26758	32.8578	35.9747
167	8.31738	32.9263	36.0031
168	8.36719	32.9947	36.0308
169	8.41699	33.0632	36.0583
170	8.4668	33.1314	36.0873
171	8.5166	33.1988	36.115
172	8.56641	33.2672	36.1432
173	8.61621	33.3361	36.1693
174	8.66602	33.4032	36.1966
175	8.71582	33.4693	36.2226
176	8.76563	33.5362	36.2504
177	8.81543	33.602	36.2762
178	8.86523	33.6671	36.3022
179	8.91504	33.7317	36.3274
180	8.96484	33.7984	36.3542
181	9.01465	33.8643	36.3791
182	9.06445	33.9306	36.4033
183	9.11426	33.9939	36.428
184	9.16406	34.0579	36.4531
185	9.21387	34.1214	36.4767
186	9.26367	34.1859	36.5001
187	9.31348	34.2497	36.523
188	9.36328	34.3132	36.5471
189	9.41309	34.3751	36.5711
190	9.46289	34.438	36.5944
191	9.5127	34.5011	36.6164
192	9.5625	34.5642	36.6398
193	9.6123	34.6263	36.6648
194	9.66211	34.6877	36.6856
195	9.71191	34.7481	36.7059
196	9.76172	34.8088	36.7274
197	9.81152	34.8707	36.7511
198	9.86133	34.9308	36.7729
199	9.91113	34.9902	36.7957
200	9.96094	35.0486	36.8189

## Sheet: T(drift)
Temperature drift graph :
	306(B)Ti4AlB2N
	306(B)Ti4AlB2N_1
Point nr.	Time	Temp drift
1	0	0
2	0.400391	0.0294955
3	0.800781	0.00842641
4	1.20117	0.0114876
5	1.60156	0.0151253
6	2.00195	0.0114876
7	2.40234	0.00880615
8	2.80273	0.00995864
9	3.20312	0.0268159
10	3.60352	0.0361974
11	4.00391	0.0114876
12	4.4043	0.0114876
13	4.80469	0.0183869
14	5.20508	0.0432902
15	5.60547	0.0151253
16	6.00586	0.0126399
17	6.40625	0.0226013
18	6.80664	0.0193394
19	7.20703	0.0130203
20	7.60742	0.00248423
21	8.00781	0.00900258
22	8.4082	0
23	8.80859	0.0210674
24	9.20898	0.013792
25	9.60937	0.0210674
26	10.0098	0.00363685
27	10.4102	-0.00478936
28	10.8105	0.0162775
29	11.2109	0.00421312
30	11.6113	0.00478936
31	12.0117	0.00669775
32	12.4121	-0.00325887
33	12.8125	-0.0176288
34	13.2129	-0.0026824
35	13.6133	0.00574478
36	14.0137	0.000378302
37	14.4141	0.00459214
38	14.8145	0.0172347
39	15.2148	0.00995864
40	15.6152	0.0157014
41	16.0156	0.00938241
42	16.416	0.0109115
43	16.8164	0.0109115
44	17.2168	0.0283439
45	17.6172	0.0141727
46	18.0176	0.0183869
47	18.418	-0.0122621
48	18.8184	0.0226013
49	19.2187	0.0141727
50	19.6191	0.0015311
51	20.0195	0.0178108
52	20.4199	0.000378302
53	20.8203	0.0319826
54	21.2207	0.00995864
55	21.6211	0.0379244
56	22.0215	0.000954714
57	22.4219	0.0157014
58	22.8223	0.0114876
59	23.2227	0.0241296
60	23.623	0.00995864
61	24.0234	0.0183869
62	24.4238	0.0283439
63	24.8242	0.0241296
64	25.2246	0.0325584
65	25.625	0.0283439
66	26.0254	0.0109115
67	26.4258	0.0231773
68	26.8262	0.0183869
69	27.2266	0.00459214
70	27.627	0.0226013
71	28.0273	0.0310306
72	28.4277	0.0183869
73	28.8281	0.0130203
74	29.2285	0.0298789
75	29.6289	0.0262399
76	30.0293	0.0241296
77	30.4297	0.00516847
78	30.8301	0.0183869
79	31.2305	0.0235536
80	31.6309	0.0157014
81	32.0312	0.0325584
82	32.4316	0.040988
83	32.832	0.0446275
84	33.2324	0.0273918
85	33.6328	0.0346698
86	34.0332	0.0352455
87	34.4336	0.0346698
88	34.834	0.045203
89	35.2344	0.0478914
90	35.6348	0.018963
91	36.0352	0.0304548
92	36.4355	0.0494182
93	36.8359	0.0505691
94	37.2363	0.0421392
95	37.6367	0.0289197
96	38.0371	0.0157014
97	38.4375	0.0385001
98	38.8379	0.0157014
99	39.2383	0.0294955
100	39.6387	0.0319826
	40.0391	0.00880615

## Sheet: T-f(Tau)
Temperature-f(Tau) graph :
	306(B)Ti4AlB2N
	306(B)Ti4AlB2N_1
Point nr.	f(Tau)	Temp
1
2
3
4
5
6
7
8
9
10	0.0191968	15.82
11	0.0201387	16.0612
12	0.0210434	16.2842
13	0.021914	16.4928
14	0.0227535	16.6876
15	0.0235627	16.8729
16	0.0243448	17.0521
17	0.0251006	17.2256
18	0.0258323	17.3945
19	0.0265408	17.5583
20	0.0272264	17.7196
21	0.0278905	17.8767
22	0.0285338	18.0301
23	0.0291586	18.1808
24	0.0297647	18.3302
25	0.0303551	18.4788
26	0.0309309	18.6249
27	0.0314933	18.7694
28	0.0320429	18.9118
29	0.0325814	19.0543
30	0.03311	19.1947
31	0.0336287	19.3342
32	0.0341395	19.472
33	0.0346419	19.61
34	0.035138	19.7474
35	0.0356269	19.8835
36	0.0361109	20.0191
37	0.0365886	20.1534
38	0.0370611	20.2872
39	0.03753	20.4197
40	0.0379941	20.5514
41	0.0384551	20.6829
42	0.0389124	20.815
43	0.0393654	20.9455
44	0.039815	21.0751
45	0.0402608	21.203
46	0.0407019	21.3306
47	0.041141	21.458
48	0.0415758	21.5847
49	0.0420074	21.7111
50	0.042436	21.8374
51	0.0428604	21.9628
52	0.0432817	22.0877
53	0.0436997	22.2114
54	0.0441131	22.3342
55	0.0445246	22.4564
56	0.0449323	22.5783
57	0.0453375	22.7007
58	0.0457392	22.8231
59	0.0461382	22.9456
60	0.0465331	23.0657
61	0.0469249	23.1854
62	0.047313	23.3035
63	0.0476975	23.4214
64	0.0480809	23.5383
65	0.0484612	23.6569
66	0.0488388	23.7758
67	0.0492138	23.8943
68	0.0495872	24.0125
69	0.0499553	24.129
70	0.0503209	24.2442
71	0.0506852	24.3584
72	0.0510457	24.472
73	0.0514049	24.5865
74	0.0517618	24.6999
75	0.0521162	24.8127
76	0.0524689	24.9249
77	0.0528181	25.0362
78	0.0531667	25.1479
79	0.0535129	25.259
80	0.0538567	25.3696
81	0.0542002	25.4806
82	0.0545405	25.5916
83	0.0548788	25.7025
84	0.0552156	25.8121
85	0.0555495	25.9194
86	0.0558826	26.0271
87	0.0562141	26.1363
88	0.0565433	26.2456
89	0.0568725	26.3543
90	0.057198	26.4595
91	0.0575208	26.5641
92	0.0578435	26.6684
93	0.0581642	26.7738
94	0.058485	26.8793
95	0.0588044	26.9848
96	0.0591227	27.0907
97	0.0594385	27.197
98	0.0597524	27.3014
99	0.060066	27.4064
100	0.060375	27.5074
101	0.0606839	27.6095
102	0.0609938	27.7112
103	0.0612987	27.8143
104	0.0616053	27.9157
105	0.0619096	28.0162
106	0.0622128	28.1164
107	0.062513	28.217
108	0.0628142	28.3175
109	0.0631129	28.4161
110	0.0634102	28.5137
111	0.0637072	28.613
112	0.064002	28.7122
113	0.0642964	28.8101
114	0.0645913	28.9082
115	0.0648813	29.0048
116	0.0651716	29.1023
117	0.065463	29.1993
118	0.0657506	29.2965
119	0.0660372	29.3919
120	0.0663233	29.4876
121	0.0666073	29.5812
122	0.0668895	29.675
123	0.0671722	29.7673
124	0.0674531	29.8605
125	0.0677345	29.9544
126	0.0680137	30.0478
127	0.068294	30.1413
128	0.0685723	30.2346
129	0.0688486	30.3279
130	0.0691252	30.4214
131	0.0693993	30.5131
132	0.0696725	30.6039
133	0.0699454	30.6952
134	0.0702153	30.7854
135	0.0704855	30.8753
136	0.0707557	30.9643
137	0.071022	31.0515
138	0.0712906	31.1405
139	0.0715585	31.2301
140	0.0718235	31.3189
141	0.0720914	31.4083
142	0.0723546	31.4953
143	0.0726166	31.582
144	0.0728816	31.67
145	0.0731421	31.7574
146	0.0734034	31.8452
147	0.0736643	31.9313
148	0.0739224	32.0166
149	0.0741811	32.1027
150	0.0744376	32.1878
151	0.0746936	32.2716
152	0.074951	32.3559
153	0.0752058	32.4406
154	0.0754605	32.5266
155	0.0757147	32.6109
156	0.0759675	32.694
157	0.0762187	32.776
158	0.0764681	32.8574
159	0.0767189	32.9396
160	0.0769687	33.0211
161	0.0772186	33.1042
162	0.0774679	33.1864
163	0.0777155	33.269
164	0.0779627	33.3498
165	0.0782078	33.4299
166	0.078453	33.5095
167	0.0786958	33.5882
168	0.0789405	33.6679
169	0.0791843	33.7477
170	0.0794262	33.8266
171	0.0796696	33.9057
172	0.0799122	33.9856
173	0.0801518	34.065
174	0.0803925	34.1435
175	0.080633	34.2211
176	0.080869	34.2978
177	0.0811058	34.374
178	0.0813446	34.4508
179	0.0815798	34.5256
180	0.0818172	34.6038
181	0.0820546	34.6815
182	0.0822881	34.7583
183	0.0825235	34.8329
184	0.0827557	34.9072
185	0.0829871	34.981
186	0.08322	35.0566
187	0.0834529	35.1318
188	0.0836828	35.2056
189	0.0839142	35.2787
190	0.0841442	35.3524
191	0.084373	35.4261
192	0.0846028	35.5006
193	0.0848318	35.5737
194	0.0850573	35.6451
195	0.0852845	35.7163
196	0.0855104	35.7875
197	0.085736	35.86
198	0.0859609	35.9307
199	0.0861849	36.0004
200	0.0864079	36.069

## Sheet: Diff
Difference graph :
	306(B)Ti4AlB2N
	306(B)Ti4AlB2N_1
Point nr.	sqrt(Time)	Diff.Temp
1
2
3
4
5
6
7
8
9
10	0.705724	1.0245
11	0.74017	0.970631
12	0.773082	0.910183
13	0.80465	0.846072
14	0.835024	0.777877
15	0.864332	0.709728
16	0.892679	0.643867
17	0.920152	0.580616
18	0.946829	0.520246
19	0.972774	0.462114
20	0.998045	0.408649
21	1.02269	0.357749
22	1.04676	0.309577
23	1.07028	0.264483
24	1.0933	0.224023
25	1.11585	0.187679
26	1.13795	0.153365
27	1.15962	0.121718
28	1.1809	0.0919497
29	1.20181	0.0657559
30	1.22235	0.0405124
31	1.24256	0.0175439
32	1.26244	-0.00462294
33	1.28201	-0.0240342
34	1.30129	-0.0420645
35	1.32029	-0.0591857
36	1.33902	-0.0752164
37	1.35749	-0.090491
38	1.37571	-0.104731
39	1.39369	-0.119173
40	1.41145	-0.132819
41	1.42898	-0.145739
42	1.4463	-0.156926
43	1.46342	-0.168361
44	1.48034	-0.179609
45	1.49707	-0.191299
46	1.51361	-0.201947
47	1.52997	-0.212049
48	1.54616	-0.221593
49	1.56219	-0.230407
50	1.57805	-0.238316
51	1.59375	-0.245955
52	1.6093	-0.252998
53	1.6247	-0.260309
54	1.63996	-0.266991
55	1.65507	-0.273628
56	1.67005	-0.279536
57	1.68489	-0.284074
58	1.69961	-0.287524
59	1.7142	-0.290026
60	1.72866	-0.293576
61	1.74301	-0.296601
62	1.75724	-0.300089
63	1.77135	-0.302705
64	1.78536	-0.305901
65	1.79925	-0.30639
66	1.81304	-0.305793
67	1.82672	-0.304778
68	1.8403	-0.303564
69	1.85379	-0.302363
70	1.86717	-0.301694
71	1.88046	-0.301666
72	1.89366	-0.30094
73	1.90676	-0.299026
74	1.91978	-0.297449
75	1.93271	-0.295606
76	1.94555	-0.293941
77	1.95831	-0.292061
78	1.97098	-0.28958
79	1.98358	-0.286864
80	1.99609	-0.283984
81	2.00853	-0.280585
82	2.02089	-0.276201
83	2.03317	-0.271251
84	2.04538	-0.267225
85	2.05752	-0.264562
86	2.06959	-0.261184
87	2.08159	-0.255792
88	2.09352	-0.249674
89	2.10538	-0.244116
90	2.11717	-0.240811
91	2.1289	-0.237373
92	2.14057	-0.234125
93	2.15217	-0.229253
94	2.16371	-0.224259
95	2.17519	-0.218834
96	2.18661	-0.21258
97	2.19797	-0.205277
98	2.20927	-0.199202
99	2.22051	-0.19242
100	2.2317	-0.188269
101	2.24283	-0.182907
102	2.2539	-0.178266
103	2.26492	-0.170752
104	2.27589	-0.165345
105	2.28681	-0.160142
106	2.29767	-0.154962
107	2.30848	-0.148408
108	2.31925	-0.142323
109	2.32996	-0.137268
110	2.34062	-0.132779
111	2.35124	-0.126531
112	2.36181	-0.119746
113	2.37233	-0.11402
114	2.3828	-0.108346
115	2.39323	-0.10257
116	2.40361	-0.0959718
117	2.41395	-0.0903115
118	2.42424	-0.0832074
119	2.43449	-0.0775428
120	2.4447	-0.0715104
121	2.45487	-0.0668223
122	2.46499	-0.0614576
123	2.47507	-0.0577085
124	2.48511	-0.0525328
125	2.49511	-0.0467424
126	2.50507	-0.0408123
127	2.51499	-0.0351201
128	2.52488	-0.0290864
129	2.53472	-0.0222668
130	2.54453	-0.0154507
131	2.55429	-0.00958445
132	2.56402	-0.00440503
133	2.57372	0.00134511
134	2.58338	0.00706866
135	2.593	0.0122663
136	2.60258	0.0166142
137	2.61213	0.0203834
138	2.62165	0.0252272
139	2.63113	0.0308931
140	2.64058	0.0367023
141	2.64999	0.0422325
142	2.65937	0.0467987
143	2.66872	0.0513502
144	2.67804	0.0563089
145	2.68732	0.0621078
146	2.69657	0.0680292
147	2.70579	0.0723899
148	2.71498	0.076894
149	2.72413	0.0819747
150	2.73326	0.0866674
151	2.74235	0.0902886
152	2.75142	0.0939262
153	2.76046	0.0988174
154	2.76946	0.104999
155	2.77844	0.109672
156	2.78739	0.113641
157	2.79631	0.11695
158	2.8052	0.120129
159	2.81406	0.123759
160	2.8229	0.127014
161	2.83171	0.131884
162	2.84049	0.13594
163	2.84924	0.14098
164	2.85797	0.144406
165	2.86667	0.147731
166	2.87534	0.150446
167	2.88399	0.153124
168	2.89261	0.156141
169	2.90121	0.159586
170	2.90978	0.162695
171	2.91832	0.165464
172	2.92684	0.169427
173	2.93534	0.173803
174	2.94381	0.176816
175	2.95226	0.179087
176	2.96068	0.1819
177	2.96908	0.183935
178	2.97745	0.185848
179	2.98581	0.187035
180	2.99413	0.190853
181	3.00244	0.194162
182	3.01072	0.197768
183	3.01898	0.198652
184	3.02722	0.200222
185	3.03544	0.201522
186	3.04363	0.204199
187	3.0518	0.206403
188	3.05995	0.208201
189	3.06808	0.208755
190	3.07618	0.210456
191	3.08427	0.212488
192	3.09233	0.214913
193	3.10037	0.216373
194	3.10839	0.217037
195	3.11639	0.217072
196	3.12437	0.21756
197	3.13234	0.219364
198	3.14028	0.219567
199	3.1482	0.219122
200	3.1561	0.21786
