# Supplementary material for: Tailoring the thermal and thermomechanical characteristics of novel MAX phase boron composites in high-temperature applications
Source: Nanoscale Adv. 2025 Mar 26;7(10):3077–87. doi: 10.1039/d5na00063g (PMC11974559; doi:10.1039/d5na00063g)
Supplement: NA-007-D5NA00063G-s002 [file NA-007-D5NA00063G-s002.zip › 3. 309(C)Ti4AlB2C -950 C.xlsx]

## Sheet: Results
Results :		Entries:	1
File	Description	Sample ID	(Points)	Temperature	Th.Conductivity	Th.Diffusivity	Spec.Heat	Th.Effusivity	Pr.Depth	Temp.Incr.	Temp.Drift	Total/Temp.Incr.	Total/Char.Time	Time Corr.	Mean Dev.	Disk Res.	Calc settings
D:\All data\SABUR\Moinul vai BAUET\309(C)Ti4AlB2C.hotb	309(C)Ti4AlB2C_1	309(C)Ti4AlB2C	(10-200,tc)	25.012	0.208198	0.0331054	6.28893	NaN	1.1485	29.7169	NaN	41.1874	0.00803322	4.05133e-09	0.489545	14.1674	Standard Start:10 End:200, Time corr, default heat capacity, perfect insulation

## Sheet: Explanations
Explanations
Results tab
tc	Time correction was ON when calculating
Temp.Incr.	Temperature increase between first selected point -1 and last selected point. Can also be calculated from corresponding values under T-t tab, Temp columns
Temp.Drift	Temperature Drift compensation was ON when calculating. NaN if no drift was measured otherwise True or False
Total/Temp.Incr.	Total temperature increase. Corresponds to the temperature value of the last sample. See T-t tab, Temp columns, last row
Total/Char.Time	Total measurement time divided by characteristic time (optimal measurement time depending on sensor size and sample diffusivity)
Parameters tab
Temp.drift rec.	Temperature Drift Recording (True or False)
T-t tab
Point nr.	Measurement sample number
Time	Sample timestamp in seconds, counted from the first measured sample
Temp	Temperature in °C
T-f(Tau) tab
f(Tau)	Function of time, see X-axle in the graph under Calculated, displayed in the software. For more information see the manual.
Diff tab
Sqrt(Time)	Square root of the timestamp for each sample, in s¹´²
Diff Temp	Difference between measured temperature and theoretical temperature after linearization. The unit is Kelvin

## Sheet: Parameters
Parameters :
File	Description	Sample ID	Temperature	Outp.power.	Meas.time	Radius	TCR	Disk Type	Temp.drift rec.	Time	Notes	Rs
D:\All data\SABUR\Moinul vai BAUET\309(C)Ti4AlB2C.hotb	309(C)Ti4AlB2C_1	309(C)Ti4AlB2C	25.012	1.92088	10	6.403	0.00500786	Kapton 5501 F2	TRUE	2024-02-11 11:49:17	2024-11-02	None

## Sheet: T-t
Temperature-time graph :
	309(C)Ti4AlB2C
	309(C)Ti4AlB2C_1
Point nr.	Time	Temp
1	0.0498047	7.22628
2	0.0996094	8.85356
3	0.149414	10.0363
4	0.199219	10.7046
5	0.249023	11.1712
6	0.298828	11.5057
7	0.348633	11.7985
8	0.398438	12.064
9	0.448242	12.3193
10	0.498047	12.5654
11	0.547852	12.8056
12	0.597656	13.0385
13	0.647461	13.2666
14	0.697266	13.4897
15	0.74707	13.7098
16	0.796875	13.9262
17	0.84668	14.1408
18	0.896484	14.3521
19	0.946289	14.5614
20	0.996094	14.7692
21	1.0459	14.9748
22	1.0957	15.1791
23	1.14551	15.3814
24	1.19531	15.5824
25	1.24512	15.7794
26	1.29492	15.9754
27	1.34473	16.1709
28	1.39453	16.3667
29	1.44434	16.5605
30	1.49414	16.7523
31	1.54395	16.9425
32	1.59375	17.1325
33	1.64355	17.3206
34	1.69336	17.5068
35	1.74316	17.6913
36	1.79297	17.8773
37	1.84277	18.0612
38	1.89258	18.2437
39	1.94238	18.4247
40	1.99219	18.6063
41	2.04199	18.7867
42	2.0918	18.9655
43	2.1416	19.1431
44	2.19141	19.3202
45	2.24121	19.4962
46	2.29102	19.6716
47	2.34082	19.8463
48	2.39063	20.0197
49	2.44043	20.1914
50	2.49023	20.362
51	2.54004	20.5334
52	2.58984	20.7038
53	2.63965	20.8733
54	2.68945	21.0412
55	2.73926	21.2083
56	2.78906	21.3747
57	2.83887	21.5403
58	2.88867	21.7046
59	2.93848	21.8694
60	2.98828	22.0322
61	3.03809	22.1953
62	3.08789	22.3566
63	3.1377	22.5178
64	3.1875	22.6791
65	3.2373	22.8396
66	3.28711	22.9994
67	3.33691	23.1576
68	3.38672	23.3168
69	3.43652	23.4743
70	3.48633	23.6301
71	3.53613	23.7841
72	3.58594	23.9384
73	3.63574	24.0927
74	3.68555	24.248
75	3.73535	24.4015
76	3.78516	24.5526
77	3.83496	24.7039
78	3.88477	24.856
79	3.93457	25.0069
80	3.98438	25.1556
81	4.03418	25.305
82	4.08398	25.4534
83	4.13379	25.6015
84	4.18359	25.7484
85	4.2334	25.8956
86	4.2832	26.0402
87	4.33301	26.1855
88	4.38281	26.3291
89	4.43262	26.4725
90	4.48242	26.6154
91	4.53223	26.7595
92	4.58203	26.9029
93	4.63184	27.0432
94	4.68164	27.1829
95	4.73145	27.3231
96	4.78125	27.4638
97	4.83105	27.6025
98	4.88086	27.7411
99	4.93066	27.8809
100	4.98047	28.0196
101	5.03027	28.1567
102	5.08008	28.2934
103	5.12988	28.43
104	5.17969	28.566
105	5.22949	28.7009
106	5.2793	28.8344
107	5.3291	28.968
108	5.37891	29.1015
109	5.42871	29.235
110	5.47852	29.3674
111	5.52832	29.4986
112	5.57813	29.6286
113	5.62793	29.7593
114	5.67773	29.89
115	5.72754	30.0192
116	5.77734	30.1478
117	5.82715	30.2761
118	5.87695	30.405
119	5.92676	30.5331
120	5.97656	30.661
121	6.02637	30.7884
122	6.07617	30.9143
123	6.12598	31.039
124	6.17578	31.164
125	6.22559	31.2896
126	6.27539	31.4139
127	6.3252	31.537
128	6.375	31.6606
129	6.4248	31.7826
130	6.47461	31.9049
131	6.52441	32.0267
132	6.57422	32.1487
133	6.62402	32.2689
134	6.67383	32.3889
135	6.72363	32.5089
136	6.77344	32.6295
137	6.82324	32.7492
138	6.87305	32.8679
139	6.92285	32.9847
140	6.97266	33.1023
141	7.02246	33.2185
142	7.07227	33.3365
143	7.12207	33.4526
144	7.17188	33.5699
145	7.22168	33.6846
146	7.27148	33.8002
147	7.32129	33.9153
148	7.37109	34.0303
149	7.4209	34.1435
150	7.4707	34.2555
151	7.52051	34.3689
152	7.57031	34.4827
153	7.62012	34.5943
154	7.66992	34.7052
155	7.71973	34.8158
156	7.76953	34.9274
157	7.81934	35.0383
158	7.86914	35.1496
159	7.91895	35.2587
160	7.96875	35.3668
161	8.01855	35.4745
162	8.06836	35.5826
163	8.11816	35.6897
164	8.16797	35.7968
165	8.21777	35.9035
166	8.26758	36.0105
167	8.31738	36.1176
168	8.36719	36.2246
169	8.41699	36.3307
170	8.4668	36.4361
171	8.5166	36.5408
172	8.56641	36.6452
173	8.61621	36.7498
174	8.66602	36.8527
175	8.71582	36.9549
176	8.76563	37.0589
177	8.81543	37.1625
178	8.86523	37.2635
179	8.91504	37.3644
180	8.96484	37.4656
181	9.01465	37.5671
182	9.06445	37.6674
183	9.11426	37.7686
184	9.16406	37.8689
185	9.21387	37.9688
186	9.26367	38.0672
187	9.31348	38.1659
188	9.36328	38.264
189	9.41309	38.3621
190	9.46289	38.4589
191	9.5127	38.5573
192	9.5625	38.655
193	9.6123	38.7518
194	9.66211	38.8472
195	9.71191	38.9418
196	9.76172	39.0361
197	9.81152	39.1323
198	9.86133	39.2282
199	9.91113	39.3226
200	9.96094	39.4162

## Sheet: T(drift)
Temperature drift graph :
	309(C)Ti4AlB2C
	309(C)Ti4AlB2C_1
Point nr.	Time	Temp drift
1	0	0
2	0.400391	0.0199082
3	0.800781	0.0361847
4	1.20117	0.0356086
5	1.60156	0.0361847
6	2.00195	0.0218157
7	2.40234	0.0256523
8	2.80273	0.0398223
9	3.20312	0.00496399
10	3.60352	0.0344563
11	4.00391	0.016649
12	4.4043	0.0335035
13	4.80469	0.0218157
14	5.20508	0.0250759
15	5.60547	0.0340797
16	6.00586	0.0440363
17	6.40625	0.0509367
18	6.80664	0.0382937
19	7.20703	0.0428843
20	7.60742	0.0340797
21	8.00781	0.0386702
22	8.4082	0.0344563
23	8.80859	0.0386702
24	9.20898	0.0398223
25	9.60937	0.0398223
26	10.0098	0.0277579
27	10.4102	0.0386702
28	10.8105	0.0172255
29	11.2109	0.0218157
30	11.6113	0.0298659
31	12.0117	0.0344563
32	12.4121	0.0292896
33	12.8125	0.00649271
34	13.2129	0.0250759
35	13.6133	0.0344563
36	14.0137	0.0298659
37	14.4141	0.0244995
38	14.8145	0.0214388
39	15.2148	0.0530405
40	15.6152	0.0398223
41	16.0156	0.0398223
42	16.416	0.0392463
43	16.8164	0.0440363
44	17.2168	0.0250759
45	17.6172	0.026029
46	18.0176	0.0218157
47	18.418	0.0266053
48	18.8184	0.0271816
49	19.2187	0.0109065
50	19.6191	0.0277579
51	20.0195	0.0120595
52	20.4199	0.0277579
53	20.8203	0.0133895
54	21.2207	0.0584062
55	21.6211	0.0204846
56	22.0215	0.0229684
57	22.4219	0.00496399
58	22.8223	0.0319712
59	23.2227	0.0218157
60	23.623	0.0235448
61	24.0234	0.0457641
62	24.4238	0.0271816
63	24.8242	0.0271816
64	25.2246	0.0176025
65	25.625	0.0440363
66	26.0254	0.0344563
67	26.4258	0.0292896
68	26.8262	0.0256523
69	27.2266	0.0340797
70	27.627	0.0503608
71	28.0273	0.0377175
72	28.4277	0.0545755
73	28.8281	0.0492089
74	29.2285	0.0292896
75	29.6289	0.0428843
76	30.0293	0.0440363
77	30.4297	0.0218157
78	30.8301	0.0344563
79	31.2305	0.0335035
80	31.6309	0.0344563
81	32.0312	0.0392463
82	32.4316	0.0386702
83	32.832	0.0446122
84	33.2324	0.0223921
85	33.6328	0.054192
86	34.0332	0.0536162
87	34.4336	0.0289104
88	34.834	0.0277579
89	35.2344	0.0344563
90	35.6348	0.0298659
91	36.0352	0.0409744
92	36.4355	0.0398223
93	36.8359	0.04634
94	37.2363	0.0277579
95	37.6367	0.0344563
96	38.0371	0.0124359
97	38.4375	0.0302426
98	38.8379	0.0386702
99	39.2383	0.0319712
100	39.6387	0.0428843
	40.0391	0.0298659

## Sheet: T-f(Tau)
Temperature-f(Tau) graph :
	309(C)Ti4AlB2C
	309(C)Ti4AlB2C_1
Point nr.	f(Tau)	Temp
1
2
3
4
5
6
7
8
9
10	0.0185684	11.7078
11	0.0194964	11.9414
12	0.0203879	12.1694
13	0.0212452	12.3935
14	0.0220708	12.6132
15	0.0228677	12.8306
16	0.0236378	13.0452
17	0.0243821	13.2581
18	0.0251035	13.4688
19	0.0258018	13.6776
20	0.0264789	13.8854
21	0.0271356	14.0914
22	0.0277729	14.2966
23	0.0283916	14.5001
24	0.0289923	14.7023
25	0.0295773	14.9012
26	0.0301482	15.0995
27	0.0307058	15.2973
28	0.0312518	15.4961
29	0.0317877	15.6934
30	0.0323127	15.8887
31	0.0328288	16.0827
32	0.0333361	16.2766
33	0.0338356	16.4688
34	0.0343289	16.6597
35	0.034816	16.8493
36	0.0352967	17.0402
37	0.0357728	17.2296
38	0.0362442	17.418
39	0.0367118	17.6053
40	0.0371742	17.7927
41	0.0376341	17.9798
42	0.0380903	18.1653
43	0.0385428	18.3499
44	0.0389919	18.5342
45	0.0394375	18.7175
46	0.0398804	18.9007
47	0.0403199	19.0833
48	0.0407549	19.2644
49	0.041188	19.4447
50	0.0416174	19.6237
51	0.0420434	19.8036
52	0.0424676	19.9834
53	0.0428873	20.1618
54	0.043305	20.3393
55	0.0437185	20.5158
56	0.0441286	20.6914
57	0.0445371	20.8672
58	0.0449418	21.0414
59	0.045344	21.2166
60	0.0457433	21.39
61	0.0461389	21.5634
62	0.0465332	21.736
63	0.0469228	21.9078
64	0.0473117	22.0808
65	0.0476965	22.2526
66	0.0480789	22.4239
67	0.0484598	22.5943
68	0.0488364	22.7651
69	0.0492106	22.9344
70	0.0495829	23.1023
71	0.049952	23.2683
72	0.0503188	23.4346
73	0.050685	23.6019
74	0.0510489	23.7702
75	0.0514101	23.9366
76	0.0517692	24.1008
77	0.052127	24.2656
78	0.0524807	24.4304
79	0.0528336	24.5947
80	0.0531862	24.7577
81	0.0535348	24.9204
82	0.0538815	25.0823
83	0.0542284	25.2449
84	0.0545723	25.4059
85	0.0549137	25.5668
86	0.0552545	25.7259
87	0.0555931	25.8855
88	0.0559297	26.0433
89	0.056265	26.2012
90	0.0566008	26.3597
91	0.0569328	26.5184
92	0.0572649	26.6772
93	0.0575941	26.8324
94	0.0579219	26.9871
95	0.0582494	27.1429
96	0.0585729	27.2981
97	0.0588985	27.4531
98	0.0592231	27.6082
99	0.0595434	27.7633
100	0.0598641	27.9181
101	0.0601841	28.0717
102	0.0605007	28.2242
103	0.0608168	28.3769
104	0.0611318	28.5291
105	0.0614448	28.6801
106	0.0617571	28.83
107	0.0620681	28.9799
108	0.0623777	29.1298
109	0.0626873	29.2805
110	0.0629953	29.4298
111	0.0633007	29.5773
112	0.0636065	29.7245
113	0.0639098	29.8717
114	0.0642127	30.0195
115	0.0645151	30.166
116	0.0648165	30.312
117	0.0651158	30.4574
118	0.0654148	30.6039
119	0.0657131	30.7498
120	0.0660103	30.8955
121	0.0663066	31.0408
122	0.0665992	31.1835
123	0.066893	31.3261
124	0.0671858	31.469
125	0.0674757	31.6117
126	0.0677674	31.7545
127	0.0680573	31.8957
128	0.0683449	32.0369
129	0.0686321	32.1768
130	0.0689189	32.3173
131	0.0692052	32.4577
132	0.0694891	32.5975
133	0.0697739	32.7364
134	0.0700564	32.8746
135	0.0703386	33.0131
136	0.0706205	33.1525
137	0.0709008	33.2907
138	0.0711805	33.4281
139	0.071458	33.5631
140	0.0717352	33.699
141	0.0720115	33.8336
142	0.0722886	33.9709
143	0.0725646	34.1062
144	0.0728388	34.2422
145	0.0731139	34.3765
146	0.0733851	34.5103
147	0.0736591	34.6453
148	0.0739284	34.7785
149	0.0741985	34.9105
150	0.0744695	35.0422
151	0.0747373	35.1742
152	0.0750051	35.3071
153	0.0752727	35.4379
154	0.07554	35.5684
155	0.0758053	35.698
156	0.0760699	35.8286
157	0.0763363	35.9598
158	0.0766002	36.0905
159	0.0768619	36.2184
160	0.077124	36.3458
161	0.0773846	36.4724
162	0.0776429	36.5988
163	0.0779044	36.726
164	0.0781642	36.8527
165	0.0784227	36.9789
166	0.0786828	37.1063
167	0.0789406	37.2332
168	0.0791977	37.36
169	0.0794556	37.4865
170	0.07971	37.6111
171	0.0799637	37.735
172	0.0802193	37.8597
173	0.0804705	37.983
174	0.0807232	38.1055
175	0.080977	38.2281
176	0.0812285	38.3518
177	0.0814784	38.4747
178	0.0817292	38.5957
179	0.0819802	38.717
180	0.0822269	38.8368
181	0.0824756	38.9582
182	0.0827262	39.0796
183	0.0829728	39.2004
184	0.0832202	39.3209
185	0.0834663	39.4406
186	0.0837106	39.5583
187	0.0839562	39.6772
188	0.0841996	39.7946
189	0.084442	39.912
190	0.0846881	40.03
191	0.0849306	40.1483
192	0.085172	40.2656
193	0.0854148	40.383
194	0.0856549	40.4979
195	0.0858925	40.611
196	0.0861339	40.7259
197	0.0863742	40.8425
198	0.0866125	40.9582
199	0.0868525	41.0734
200	0.0870912	41.1874

## Sheet: Diff
Difference graph :
	309(C)Ti4AlB2C
	309(C)Ti4AlB2C_1
Point nr.	sqrt(Time)	Diff.Temp
1
2
3
4
5
6
7
8
9
10	0.705724	2.13462
11	0.74017	1.94737
12	0.773082	1.77105
13	0.80465	1.60627
14	0.835024	1.45149
15	0.864332	1.30751
16	0.892679	1.17274
17	0.920152	1.04809
18	0.946829	0.931578
19	0.972774	0.82365
20	0.998045	0.724384
21	1.02269	0.632512
22	1.04676	0.548619
23	1.07028	0.471598
24	1.0933	0.401355
25	1.11585	0.334867
26	1.13795	0.274184
27	1.15962	0.219157
28	1.1809	0.170226
29	1.20181	0.124494
30	1.22235	0.0816766
31	1.24256	0.0416278
32	1.26244	0.0053434
33	1.28201	-0.0290011
34	1.30129	-0.0618297
35	1.32029	-0.0930818
36	1.33902	-0.120269
37	1.35749	-0.146779
38	1.37571	-0.172208
39	1.39369	-0.196975
40	1.41145	-0.219263
41	1.42898	-0.240798
42	1.4463	-0.26215
43	1.46342	-0.282825
44	1.48034	-0.302258
45	1.49707	-0.321045
46	1.51361	-0.338746
47	1.52997	-0.355403
48	1.54616	-0.371673
49	1.56219	-0.387844
50	1.57805	-0.403563
51	1.59375	-0.416889
52	1.6093	-0.429482
53	1.6247	-0.441467
54	1.63996	-0.453351
55	1.65507	-0.464469
56	1.67005	-0.474821
57	1.68489	-0.484295
58	1.69961	-0.493637
59	1.7142	-0.500924
60	1.72866	-0.508609
61	1.74301	-0.514627
62	1.75724	-0.520894
63	1.77135	-0.525803
64	1.78536	-0.52914
65	1.79925	-0.531948
66	1.81304	-0.534048
67	1.82672	-0.536348
68	1.8403	-0.536417
69	1.85379	-0.536889
70	1.86717	-0.537767
71	1.88046	-0.539227
72	1.89366	-0.539277
73	1.90676	-0.538122
74	1.91978	-0.534828
75	1.93271	-0.532213
76	1.94555	-0.530928
77	1.95831	-0.528396
78	1.97098	-0.524079
79	1.98358	-0.519788
80	1.99609	-0.516788
81	2.00853	-0.512102
82	2.02089	-0.507469
83	2.03317	-0.502199
84	2.04538	-0.497237
85	2.05752	-0.491095
86	2.06959	-0.48665
87	2.08159	-0.480584
88	2.09352	-0.475465
89	2.10538	-0.469612
90	2.11717	-0.463516
91	2.1289	-0.455356
92	2.14057	-0.447194
93	2.15217	-0.441327
94	2.16371	-0.435281
95	2.17519	-0.427965
96	2.18661	-0.419501
97	2.19797	-0.41219
98	2.20927	-0.404297
99	2.22051	-0.394544
100	2.2317	-0.385107
101	2.24283	-0.376658
102	2.2539	-0.367829
103	2.26492	-0.358477
104	2.27589	-0.349127
105	2.28681	-0.340129
106	2.29767	-0.331876
107	2.30848	-0.322985
108	2.31925	-0.313469
109	2.32996	-0.303293
110	2.34062	-0.293661
111	2.35124	-0.284685
112	2.36181	-0.276171
113	2.37233	-0.266512
114	2.3828	-0.256137
115	2.39323	-0.246734
116	2.40361	-0.237427
117	2.41395	-0.227785
118	2.42424	-0.216942
119	2.43449	-0.206382
120	2.4447	-0.195434
121	2.45487	-0.184507
122	2.46499	-0.174559
123	2.47507	-0.165179
124	2.48511	-0.155069
125	2.49511	-0.143835
126	2.50507	-0.133409
127	2.51499	-0.123621
128	2.52488	-0.112905
129	2.53472	-0.103267
130	2.54453	-0.0928197
131	2.55429	-0.0823545
132	2.56402	-0.0712885
133	2.57372	-0.061497
134	2.58338	-0.0514729
135	2.593	-0.0409715
136	2.60258	-0.0294604
137	2.61213	-0.018404
138	2.62165	-0.00782837
139	2.63113	0.00125363
140	2.64058	0.0114578
141	2.64999	0.0207477
142	2.65937	0.0323302
143	2.66872	0.0424751
144	2.67804	0.0541533
145	2.68732	0.0637074
146	2.69657	0.0744685
147	2.70579	0.0852216
148	2.71498	0.096194
149	2.72413	0.105745
150	2.73326	0.114533
151	2.74235	0.125074
152	2.75142	0.136465
153	2.76046	0.145931
154	2.76946	0.155139
155	2.77844	0.164387
156	2.78739	0.175003
157	2.79631	0.185403
158	2.8052	0.196409
159	2.81406	0.205644
160	2.8229	0.214151
161	2.83171	0.22255
162	2.84049	0.231762
163	2.84924	0.240346
164	2.85797	0.249223
165	2.86667	0.258133
166	2.87534	0.26764
167	2.88399	0.277625
168	2.89261	0.28773
169	2.90121	0.297337
170	2.90978	0.306473
171	2.91832	0.315308
172	2.92684	0.32412
173	2.93534	0.333433
174	2.94381	0.341351
175	2.95226	0.348874
176	2.96068	0.358494
177	2.96908	0.368016
178	2.97745	0.375258
179	2.98581	0.382713
180	2.99413	0.390653
181	3.00244	0.399265
182	3.01072	0.406942
183	3.01898	0.415908
184	3.02722	0.424198
185	3.03544	0.432295
186	3.04363	0.439176
187	3.0518	0.446664
188	3.05995	0.453714
189	3.06808	0.461185
190	3.07618	0.467576
191	3.08427	0.475879
192	3.09233	0.483668
193	3.10037	0.490921
194	3.10839	0.4969
195	3.11639	0.502298
196	3.12437	0.507663
197	3.13234	0.515315
198	3.14028	0.522945
199	3.1482	0.529237
200	3.1561	0.534941
