# Supplementary material for: Tailoring the thermal and thermomechanical characteristics of novel MAX phase boron composites in high-temperature applications
Source: Nanoscale Adv. 2025 Mar 26;7(10):3077–87. doi: 10.1039/d5na00063g (PMC11974559; doi:10.1039/d5na00063g)
Supplement: NA-007-D5NA00063G-s002 [file NA-007-D5NA00063G-s002.zip › 4. 309(B)Ti4AlB2C -1250 C.xlsx]

## Sheet: Results
Results :		Entries:	1
File	Description	Sample ID	(Points)	Temperature	Th.Conductivity	Th.Diffusivity	Spec.Heat	Th.Effusivity	Pr.Depth	Temp.Incr.	Temp.Drift	Total/Temp.Incr.	Total/Char.Time	Time Corr.	Mean Dev.	Disk Res.	Calc settings
D:\All data\SABUR\Moinul vai BAUET\4th Slot 1250\309(B)Ti4AlB2C.hotb	309(B)Ti4AlB2C_1	309(B)Ti4AlB2C	(10-200,tc)	24.9581	0.328831	0.038232	8.60094	NaN	1.23422	20.2006	NaN	32.1114	0.00927722	1.60996e-15	0.190528	14.1816	Standard Start:10 End:200, Time corr, default heat capacity, perfect insulation

## Sheet: Explanations
Explanations
Results tab
tc	Time correction was ON when calculating
Temp.Incr.	Temperature increase between first selected point -1 and last selected point. Can also be calculated from corresponding values under T-t tab, Temp columns
Temp.Drift	Temperature Drift compensation was ON when calculating. NaN if no drift was measured otherwise True or False
Total/Temp.Incr.	Total temperature increase. Corresponds to the temperature value of the last sample. See T-t tab, Temp columns, last row
Total/Char.Time	Total measurement time divided by characteristic time (optimal measurement time depending on sensor size and sample diffusivity)
Parameters tab
Temp.drift rec.	Temperature Drift Recording (True or False)
T-t tab
Point nr.	Measurement sample number
Time	Sample timestamp in seconds, counted from the first measured sample
Temp	Temperature in °C
T-f(Tau) tab
f(Tau)	Function of time, see X-axle in the graph under Calculated, displayed in the software. For more information see the manual.
Diff tab
Sqrt(Time)	Square root of the timestamp for each sample, in s¹´²
Diff Temp	Difference between measured temperature and theoretical temperature after linearization. The unit is Kelvin

## Sheet: Parameters
Parameters :
File	Description	Sample ID	Temperature	Outp.power.	Meas.time	Radius	TCR	Disk Type	Temp.drift rec.	Time	Notes	Rs
D:\All data\SABUR\Moinul vai BAUET\4th Slot 1250\309(B)Ti4AlB2C.hotb	309(B)Ti4AlB2C_1	309(B)Ti4AlB2C	24.9581	1.92088	10	6.403	0.00500843	Kapton 5501 F2	TRUE	2024-02-11 12:44:36	2024-11-02	None

## Sheet: T-t
Temperature-time graph :
	309(B)Ti4AlB2C
	309(B)Ti4AlB2C_1
Point nr.	Time	Temp
		309B	309C
1	0.0498047	7.70286	7.22628
2	0.0996094	9.21821	8.85356
3	0.149414	10.3317	10.0363
4	0.199219	10.9861	10.7046
5	0.249023	11.4446	11.1712
6	0.298828	11.7729	11.5057
7	0.348633	12.0501	11.7985
8	0.398438	12.294	12.064
9	0.448242	12.5199	12.3193
10	0.498047	12.7311	12.5654
11	0.547852	12.9316	12.8056
12	0.597656	13.1231	13.0385
13	0.647461	13.3086	13.2666
14	0.697266	13.4874	13.4897
15	0.74707	13.6618	13.7098
16	0.796875	13.8314	13.9262
17	0.84668	13.9978	14.1408
18	0.896484	14.1609	14.3521
19	0.946289	14.3222	14.5614
20	0.996094	14.4822	14.7692
21	1.0459	14.6396	14.9748
22	1.0957	14.7943	15.1791
23	1.14551	14.948	15.3814
24	1.19531	15.1011	15.5824
25	1.24512	15.2515	15.7794
26	1.29492	15.4005	15.9754
27	1.34473	15.5479	16.1709
28	1.39453	15.6938	16.3667
29	1.44434	15.8382	16.5605
30	1.49414	15.9818	16.7523
31	1.54395	16.1243	16.9425
32	1.59375	16.2648	17.1325
33	1.64355	16.4043	17.3206
34	1.69336	16.5434	17.5068
35	1.74316	16.6816	17.6913
36	1.79297	16.8186	17.8773
37	1.84277	16.9526	18.0612
38	1.89258	17.0873	18.2437
39	1.94238	17.2211	18.4247
40	1.99219	17.3551	18.6063
41	2.04199	17.4855	18.7867
42	2.0918	17.6166	18.9655
43	2.1416	17.7457	19.1431
44	2.19141	17.8754	19.3202
45	2.24121	18.0028	19.4962
46	2.29102	18.1307	19.6716
47	2.34082	18.2571	19.8463
48	2.39063	18.383	20.0197
49	2.44043	18.5072	20.1914
50	2.49023	18.6305	20.362
51	2.54004	18.754	20.5334
52	2.58984	18.8768	20.7038
53	2.63965	18.998	20.8733
54	2.68945	19.1167	21.0412
55	2.73926	19.2359	21.2083
56	2.78906	19.3566	21.3747
57	2.83887	19.4773	21.5403
58	2.88867	19.596	21.7046
59	2.93848	19.7123	21.8694
60	2.98828	19.8279	22.0322
61	3.03809	19.9435	22.1953
62	3.08789	20.0575	22.3566
63	3.1377	20.1708	22.5178
64	3.1875	20.284	22.6791
65	3.2373	20.3982	22.8396
66	3.28711	20.5108	22.9994
67	3.33691	20.6226	23.1576
68	3.38672	20.733	23.3168
69	3.43652	20.8428	23.4743
70	3.48633	20.9531	23.6301
71	3.53613	21.0621	23.7841
72	3.58594	21.1705	23.9384
73	3.63574	21.2768	24.0927
74	3.68555	21.3837	24.248
75	3.73535	21.4902	24.4015
76	3.78516	21.5967	24.5526
77	3.83496	21.7017	24.7039
78	3.88477	21.8057	24.856
79	3.93457	21.9091	25.0069
80	3.98438	22.0126	25.1556
81	4.03418	22.115	25.305
82	4.08398	22.2173	25.4534
83	4.13379	22.3183	25.6015
84	4.18359	22.4193	25.7484
85	4.2334	22.5198	25.8956
86	4.2832	22.6207	26.0402
87	4.33301	22.7209	26.1855
88	4.38281	22.8198	26.3291
89	4.43262	22.9176	26.4725
90	4.48242	23.0139	26.6154
91	4.53223	23.1098	26.7595
92	4.58203	23.206	26.9029
93	4.63184	23.3038	27.0432
94	4.68164	23.4007	27.1829
95	4.73145	23.4958	27.3231
96	4.78125	23.5887	27.4638
97	4.83105	23.6828	27.6025
98	4.88086	23.7762	27.7411
99	4.93066	23.8694	27.8809
100	4.98047	23.9612	28.0196
101	5.03027	24.0529	28.1567
102	5.08008	24.1437	28.2934
103	5.12988	24.2354	28.43
104	5.17969	24.3254	28.566
105	5.22949	24.4167	28.7009
106	5.2793	24.5057	28.8344
107	5.3291	24.5959	28.968
108	5.37891	24.6837	29.1015
109	5.42871	24.7719	29.235
110	5.47852	24.8591	29.3674
111	5.52832	24.9464	29.4986
112	5.57813	25.0331	29.6286
113	5.62793	25.1191	29.7593
114	5.67773	25.2054	29.89
115	5.72754	25.2913	30.0192
116	5.77734	25.3762	30.1478
117	5.82715	25.4605	30.2761
118	5.87695	25.5452	30.405
119	5.92676	25.6295	30.5331
120	5.97656	25.713	30.661
121	6.02637	25.7951	30.7884
122	6.07617	25.8768	30.9143
123	6.12598	25.9581	31.039
124	6.17578	26.04	31.164
125	6.22559	26.1219	31.2896
126	6.27539	26.2035	31.4139
127	6.3252	26.2839	31.537
128	6.375	26.363	31.6606
129	6.4248	26.4412	31.7826
130	6.47461	26.5188	31.9049
131	6.52441	26.5984	32.0267
132	6.57422	26.6781	32.1487
133	6.62402	26.7568	32.2689
134	6.67383	26.8342	32.3889
135	6.72363	26.911	32.5089
136	6.77344	26.989	32.6295
137	6.82324	27.0654	32.7492
138	6.87305	27.1404	32.8679
139	6.92285	27.2148	32.9847
140	6.97266	27.2902	33.1023
141	7.02246	27.3659	33.2185
142	7.07227	27.44	33.3365
143	7.12207	27.5137	33.4526
144	7.17188	27.587	33.5699
145	7.22168	27.6603	33.6846
146	7.27148	27.7334	33.8002
147	7.32129	27.805	33.9153
148	7.37109	27.878	34.0303
149	7.4209	27.9505	34.1435
150	7.4707	28.0228	34.2555
151	7.52051	28.0929	34.3689
152	7.57031	28.1625	34.4827
153	7.62012	28.2322	34.5943
154	7.66992	28.3032	34.7052
155	7.71973	28.3733	34.8158
156	7.76953	28.4431	34.9274
157	7.81934	28.5125	35.0383
158	7.86914	28.5823	35.1496
159	7.91895	28.6509	35.2587
160	7.96875	28.7199	35.3668
161	8.01855	28.7884	35.4745
162	8.06836	28.8567	35.5826
163	8.11816	28.9237	35.6897
164	8.16797	28.9903	35.7968
165	8.21777	29.0566	35.9035
166	8.26758	29.1219	36.0105
167	8.31738	29.188	36.1176
168	8.36719	29.2529	36.2246
169	8.41699	29.3183	36.3307
170	8.4668	29.3821	36.4361
171	8.5166	29.4472	36.5408
172	8.56641	29.5114	36.6452
173	8.61621	29.5753	36.7498
174	8.66602	29.637	36.8527
175	8.71582	29.7016	36.9549
176	8.76563	29.7652	37.0589
177	8.81543	29.8289	37.1625
178	8.86523	29.8911	37.2635
179	8.91504	29.9527	37.3644
180	8.96484	30.0147	37.4656
181	9.01465	30.0764	37.5671
182	9.06445	30.139	37.6674
183	9.11426	30.2006	37.7686
184	9.16406	30.2619	37.8689
185	9.21387	30.323	37.9688
186	9.26367	30.3825	38.0672
187	9.31348	30.4426	38.1659
188	9.36328	30.5027	38.264
189	9.41309	30.5618	38.3621
190	9.46289	30.6203	38.4589
191	9.5127	30.677	38.5573
192	9.5625	30.7357	38.655
193	9.6123	30.7945	38.7518
194	9.66211	30.8545	38.8472
195	9.71191	30.9119	38.9418
196	9.76172	30.9693	39.0361
197	9.81152	31.0258	39.1323
198	9.86133	31.0831	39.2282
199	9.91113	31.1402	39.3226
200	9.96094	31.1984	39.4162

## Sheet: T(drift)
Temperature drift graph :
	309(B)Ti4AlB2C
	309(B)Ti4AlB2C_1
Point nr.	Time	Temp drift
1	0	0
2	0.400391	0.00806084
3	0.800781	-0.0105247
4	1.20117	-0.0135954
5	1.60156	-0.00843302
6	2.00195	0.00421678
7	2.40234	0.0222301
8	2.80273	0
9	3.20312	0.0174405
10	3.60352	0.0486812
11	4.00391	0.0180127
12	4.4043	0.0132232
13	4.80469	0.00957859
14	5.20508	0.036027
15	5.60547	0.0222301
16	6.00586	0.0222301
17	6.40625	0
18	6.80664	-0.0042166
19	7.20703	0.00593426
20	7.60742	0.0112957
21	8.00781	0.00650671
22	8.4082	0.0197294
23	8.80859	0.0210857
24	9.20898	0.00843374
25	9.60937	0.0197294
26	10.0098	0.0122408
27	10.4102	-0.00728755
28	10.8105	0.0285362
29	11.2109	0.0285362
30	11.6113	0.0149402
31	12.0117	0.00843374
32	12.4121	0.000572595
33	12.8125	0.0126509
34	13.2129	0.0270197
35	13.6133	0.0168682
36	14.0137	0.0137956
37	14.4141	0.0228022
38	14.8145	-0.000945699
39	15.2148	0.00843374
40	15.6152	0.0174405
41	16.0156	-0.00937904
42	16.416	-0.00880625
43	16.8164	0.0180127
44	17.2168	0.0180127
45	17.6172	0.00748835
46	18.0176	0.0117056
47	18.418	0.0180127
48	18.8184	0.018585
49	19.2187	0.0258755
50	19.6191	0
51	20.0195	0.0270197
52	20.4199	-0.0042166
53	20.8203	-0.00786028
54	21.2207	0.0228022
55	21.6211	0.0233744
56	22.0215	0.00536179
57	22.4219	0.0258755
58	22.8223	0.0180127
59	23.2227	-0.000373061
60	23.623	0.0164955
61	24.0234	0.0348832
62	24.4238	0.0111332
63	24.8242	0.0375851
64	25.2246	0.0210857
65	25.625	0.0168682
66	26.0254	0.020713
67	26.4258	0.0210857
68	26.8262	0.0210857
69	27.2266	0.0210857
70	27.627	0.0337392
71	28.0273	0.054832
72	28.4277	0.0243586
73	28.8281	0.0111332
74	29.2285	0.0201408
75	29.6289	0.0122781
76	30.0293	0.0258755
77	30.4297	0.0379574
78	30.8301	0.00957859
79	31.2305	0.0323812
80	31.6309	0.0117056
81	32.0312	0.0180127
82	32.4316	0.0249308
83	32.832	-0.0147413
84	33.2324	-0.00151836
85	33.6328	0.00155341
86	34.0332	-0.00266376
87	34.4336	0.0153508
88	34.834	0.0164955
89	35.2344	0.0210857
90	35.6348	0.0369712
91	36.0352	0.0137956
92	36.4355	0.0191572
93	36.8359	0.0228022
94	37.2363	0.0191572
95	37.6367	0.00650671
96	38.0371	0.00593426
97	38.4375	0.0137956
98	38.8379	0.0408167
99	39.2383	-0.0172387
100	39.6387	0.00536179
	40.0391	0.0216579

## Sheet: T-f(Tau)
Temperature-f(Tau) graph :
	309(B)Ti4AlB2C
	309(B)Ti4AlB2C_1
Point nr.	f(Tau)	Temp
1
2
3
4
5
6
7
8
9
10	0.0203904	12.1157
11	0.0214036	12.3128
12	0.022373	12.5021
13	0.0233028	12.6866
14	0.0241958	12.8653
15	0.0250537	13.0399
16	0.0258803	13.2106
17	0.026676	13.3781
18	0.0274435	13.543
19	0.0281846	13.7066
20	0.0288997	13.8691
21	0.029591	14.0291
22	0.0302618	14.1871
23	0.0309129	14.344
24	0.0315465	14.5003
25	0.0321654	14.6545
26	0.0327699	14.8072
27	0.0333615	14.9585
28	0.0339415	15.1083
29	0.0345122	15.2571
30	0.0350728	15.4049
31	0.0356256	15.552
32	0.0361711	15.6974
33	0.0367093	15.8417
34	0.0372421	15.9858
35	0.0377693	16.1291
36	0.0382913	16.2712
37	0.0388085	16.4107
38	0.039321	16.551
39	0.0398283	16.6902
40	0.0403312	16.8299
41	0.0408302	16.9665
42	0.0413233	17.1033
43	0.0418123	17.2385
44	0.0422964	17.3742
45	0.0427773	17.5082
46	0.0432528	17.6424
47	0.0437246	17.7754
48	0.0441911	17.9075
49	0.0446544	18.0387
50	0.0451125	18.1685
51	0.0455671	18.299
52	0.0460171	18.4285
53	0.0464626	18.5565
54	0.046905	18.6825
55	0.0473429	18.8087
56	0.0477776	18.9368
57	0.0482091	19.0653
58	0.0486365	19.1916
59	0.0490595	19.3153
60	0.0494786	19.4382
61	0.0498934	19.5608
62	0.050306	19.6824
63	0.0507169	19.8039
64	0.0511237	19.9249
65	0.0515275	20.0469
66	0.0519293	20.1678
67	0.0523272	20.2875
68	0.0527226	20.4061
69	0.0531148	20.5239
70	0.0535047	20.6425
71	0.0538917	20.7596
72	0.0542764	20.8762
73	0.0546587	20.9909
74	0.0550377	21.1058
75	0.055416	21.221
76	0.0557911	21.3359
77	0.0561644	21.4496
78	0.0565352	21.5622
79	0.0569035	21.6741
80	0.0572697	21.786
81	0.0576345	21.8973
82	0.057997	22.0084
83	0.0583575	22.1181
84	0.0587158	22.2279
85	0.0590734	22.3377
86	0.0594277	22.4473
87	0.0597816	22.5568
88	0.0601321	22.6646
89	0.0604803	22.771
90	0.0608268	22.8761
91	0.0611714	22.9807
92	0.0615161	23.0863
93	0.0618595	23.1938
94	0.0621994	23.2996
95	0.0625392	23.4044
96	0.0628764	23.5066
97	0.0632098	23.6091
98	0.0635439	23.7119
99	0.0638761	23.8143
100	0.0642067	23.9154
101	0.0645359	24.0165
102	0.064863	24.1164
103	0.0651899	24.2179
104	0.0655145	24.3172
105	0.0658383	24.4182
106	0.0661606	24.5169
107	0.0664798	24.6161
108	0.0667996	24.7138
109	0.0671155	24.8108
110	0.0674325	24.9079
111	0.0677466	25.0045
112	0.0680601	25.1007
113	0.0683731	25.1967
114	0.0686837	25.2925
115	0.0689932	25.3879
116	0.0693017	25.4826
117	0.069609	25.5765
118	0.0699149	25.671
119	0.070219	25.7648
120	0.0705222	25.8579
121	0.0708244	25.9497
122	0.0711242	26.0407
123	0.0714234	26.1314
124	0.0717234	26.2235
125	0.0720209	26.3151
126	0.0723176	26.4065
127	0.0726137	26.497
128	0.0729054	26.5849
129	0.073198	26.6727
130	0.07349	26.76
131	0.0737803	26.8491
132	0.0740724	26.9393
133	0.0743615	27.028
134	0.0746504	27.1155
135	0.0749366	27.2018
136	0.075222	27.2895
137	0.0755054	27.3752
138	0.0757889	27.4598
139	0.0760726	27.5443
140	0.0763521	27.6286
141	0.0766339	27.7145
142	0.0769147	27.7987
143	0.0771924	27.8817
144	0.0774716	27.9652
145	0.0777469	28.0476
146	0.0780232	28.1305
147	0.0782994	28.2122
148	0.0785731	28.2947
149	0.0788476	28.3773
150	0.0791194	28.4592
151	0.0793903	28.5387
152	0.0796605	28.6178
153	0.0799301	28.697
154	0.0801991	28.7778
155	0.0804683	28.8579
156	0.0807367	28.9379
157	0.0810044	29.0173
158	0.0812696	29.0967
159	0.0815351	29.1752
160	0.0818	29.2542
161	0.0820625	29.332
162	0.0823251	29.41
163	0.0825873	29.487
164	0.0828458	29.5623
165	0.0831067	29.6386
166	0.0833644	29.7129
167	0.0836228	29.7885
168	0.0838819	29.8635
169	0.0841369	29.9377
170	0.0843944	30.0115
171	0.0846507	30.0865
172	0.0849036	30.1596
173	0.0851583	30.2332
174	0.0854125	30.3047
175	0.0856644	30.3787
176	0.0859171	30.4521
177	0.0861682	30.5252
178	0.0864212	30.5978
179	0.0866679	30.6678
180	0.086918	30.7397
181	0.0871677	30.8113
182	0.0874138	30.8828
183	0.0876643	30.9551
184	0.0879094	31.0254
185	0.0881543	31.0956
186	0.0884001	31.1647
187	0.0886433	31.2338
188	0.0888876	31.3035
189	0.0891288	31.3713
190	0.0893717	31.4393
191	0.0896123	31.5048
192	0.0898534	31.5728
193	0.0900961	31.6417
194	0.0903354	31.7108
195	0.0905772	31.7785
196	0.0908155	31.8449
197	0.0910513	31.9099
198	0.0912895	31.9768
199	0.0915278	32.0436
200	0.0917649	32.1114

## Sheet: Diff
Difference graph :
	309(B)Ti4AlB2C
	309(B)Ti4AlB2C_1
Point nr.	sqrt(Time)	Diff.Temp
1
2
3
4
5
6
7
8
9
10	0.705724	0.975262
11	0.74017	0.875144
12	0.773082	0.780134
13	0.80465	0.691912
14	0.835024	0.608678
15	0.864332	0.53162
16	0.892679	0.459796
17	0.920152	0.393985
18	0.946829	0.333692
19	0.972774	0.279957
20	0.998045	0.232713
21	1.02269	0.189966
22	1.04676	0.151188
23	1.07028	0.117102
24	1.0933	0.0875566
25	1.11585	0.060185
26	1.13795	0.0356129
27	1.15962	0.0133211
28	1.1809	-0.00703502
29	1.20181	-0.0255626
30	1.22235	-0.0421947
31	1.24256	-0.0572567
32	1.26244	-0.071899
33	1.28201	-0.0855023
34	1.30129	-0.0976465
35	1.32029	-0.108938
36	1.33902	-0.119946
37	1.35749	-0.132217
38	1.37571	-0.142279
39	1.39369	-0.151876
40	1.41145	-0.159679
41	1.42898	-0.169411
42	1.4463	-0.177247
43	1.46342	-0.185515
44	1.48034	-0.191836
45	1.49707	-0.19889
46	1.51361	-0.204176
47	1.52997	-0.209521
48	1.54616	-0.214201
49	1.56219	-0.218985
50	1.57805	-0.223512
51	1.59375	-0.226415
52	1.6093	-0.228839
53	1.6247	-0.231568
54	1.63996	-0.235334
55	1.65507	-0.237508
56	1.67005	-0.236935
57	1.68489	-0.235066
58	1.69961	-0.234054
59	1.7142	-0.234455
60	1.72866	-0.234493
61	1.74301	-0.233521
62	1.75724	-0.232995
63	1.77135	-0.232049
64	1.78536	-0.230361
65	1.79925	-0.22683
66	1.81304	-0.223707
67	1.82672	-0.220728
68	1.8403	-0.218165
69	1.85379	-0.215361
70	1.86717	-0.211195
71	1.88046	-0.207578
72	1.89366	-0.203836
73	1.90676	-0.201258
74	1.91978	-0.197467
75	1.93271	-0.193272
76	1.94555	-0.188387
77	1.95831	-0.184201
78	1.97098	-0.18036
79	1.98358	-0.176513
80	1.99609	-0.171958
81	2.00853	-0.16774
82	2.02089	-0.162987
83	2.03317	-0.158956
84	2.04538	-0.15424
85	2.05752	-0.149421
86	2.06959	-0.143688
87	2.08159	-0.137985
88	2.09352	-0.133029
89	2.10538	-0.128727
90	2.11717	-0.125332
91	2.1289	-0.121748
92	2.14057	-0.11724
93	2.15217	-0.110554
94	2.16371	-0.104371
95	2.17519	-0.0993331
96	2.18661	-0.0960168
97	2.19797	-0.0912668
98	2.20927	-0.086511
99	2.22051	-0.0815011
100	2.2317	-0.0773895
101	2.24283	-0.0728747
102	2.2539	-0.0688672
103	2.26492	-0.0633142
104	2.27589	-0.0591684
105	2.28681	-0.053217
106	2.29767	-0.0490472
107	2.30848	-0.0434147
108	2.31925	-0.0396058
109	2.32996	-0.0352108
110	2.34062	-0.0311322
111	2.35124	-0.026623
112	2.36181	-0.0223806
113	2.37233	-0.0182042
114	2.3828	-0.0135218
115	2.39323	-0.0088668
116	2.40361	-0.00469616
117	2.41395	-0.000890276
118	2.42424	0.00382894
119	2.43449	0.00841808
120	2.4447	0.0125677
121	2.45487	0.0157178
122	2.46499	0.0187733
123	2.47507	0.0217861
124	2.48511	0.0258472
125	2.49511	0.0301976
126	2.50507	0.0345592
127	2.51499	0.0381893
128	2.52488	0.0405838
129	2.53472	0.0425004
130	2.54453	0.0441671
131	2.55429	0.0481698
132	2.56402	0.052684
133	2.57372	0.0565217
134	2.58338	0.0593448
135	2.593	0.0616823
136	2.60258	0.0656314
137	2.61213	0.0682151
138	2.62165	0.0696977
139	2.63113	0.0709441
140	2.64058	0.0732957
141	2.64999	0.0764616
142	2.65937	0.0783198
143	2.66872	0.0798677
144	2.67804	0.0814657
145	2.68732	0.0830947
146	2.69657	0.084952
147	2.70579	0.0856792
148	2.71498	0.0878798
149	2.72413	0.0899699
150	2.73326	0.092108
151	2.74235	0.0921971
152	2.75142	0.0920041
153	2.76046	0.0921624
154	2.76946	0.0940532
155	2.77844	0.095174
156	2.78739	0.0964074
157	2.79631	0.0973182
158	2.8052	0.0989002
159	2.81406	0.099548
160	2.8229	0.100854
161	2.83171	0.101699
162	2.84049	0.102662
163	2.84924	0.102689
164	2.85797	0.102185
165	2.86667	0.101925
166	2.87534	0.100635
167	2.88399	0.100442
168	2.89261	0.0994505
169	2.90121	0.0989314
170	2.90978	0.0971992
171	2.91832	0.0969414
172	2.92684	0.0958682
173	2.93534	0.094823
174	2.94381	0.0917907
175	2.95226	0.0918328
176	2.96068	0.0911121
177	2.96908	0.0905821
178	2.97745	0.0889641
179	2.98581	0.086624
180	2.99413	0.0851162
181	3.00244	0.083489
182	3.01072	0.0827494
183	3.01898	0.0815803
184	3.02722	0.0799767
185	3.03544	0.0783875
186	3.04363	0.0754053
187	3.0518	0.0731641
188	3.05995	0.0712377
189	3.06808	0.0682778
190	3.07618	0.0649752
191	3.08427	0.059983
192	3.09233	0.0572275
193	3.10037	0.0549639
194	3.10839	0.0538659
195	3.11639	0.0505626
196	3.12437	0.0471158
197	3.13234	0.0429429
198	3.14028	0.0399244
199	3.1482	0.0368618
200	3.1561	0.0350788
