# Supplementary material for: Tailoring the thermal and thermomechanical characteristics of novel MAX phase boron composites in high-temperature applications
Source: Nanoscale Adv. 2025 Mar 26;7(10):3077–87. doi: 10.1039/d5na00063g (PMC11974559; doi:10.1039/d5na00063g)
Supplement: NA-007-D5NA00063G-s003 [file NA-007-D5NA00063G-s003.zip]

Archive with 6 entries (6 files):
- Ti4AlB2C 1050.xls
- Ti4AlB2C 1325.xls
- TI4AlB2C 1150.xls
- TI4AlB2N 1150.xls
- Ti4AlB2N 1050.xls
- Ti4AlB2N 1250.xls
