# Supplementary material for: Tailoring the thermal and thermomechanical characteristics of novel MAX phase boron composites in high-temperature applications
Source: Nanoscale Adv. 2025 Mar 26;7(10):3077–87. doi: 10.1039/d5na00063g (PMC11974559; doi:10.1039/d5na00063g)
Supplement: NA-007-D5NA00063G-s003 [file NA-007-D5NA00063G-s003.zip › Ti4AlB2C 1050.xls]

## Sheet: 209B 500
Module	TMA/SS
Channel	1
Data Name	209B 500
Measurement Time	3/15/2024 4:21:06 PM
Sample Name	209B
Sample Length	4.564	mm
Sample Cross-section Area	58.752	mm2
Temperature Program		Cel	Cel	Cel/min	min	s	Gas1	Gas2	Store
	1	34	500	6	0	0.5	On	Off	On
	Temperature Program Mode	Ramp
SS Program		mN	mN	mN/min	min
	1	-100	-100	100	0
Operator Name	MKH
Organization Name	JR
Comment	Operator: MKH
	Sample run
Average Linear Expansion Coefficient
209B 500 TMA
No.	Start	End	B
	Cel	Cel	(1/cel)
1	34.7106	200.387	7.47376e-06
2	200.387	349.412	1.48911e-06
3	346.956	511.927	3.33134e-06
Time	Temp.	TMA	Load	DTMA
min	Cel	um	uN	um/min
0.00833333	34.7106	0.0472794	-100000	0.370565
0.0166667	34.7229	0.0420002	-100000	0.309188
0.025	34.7075	0.0411033	-100000	0.360955
0.0333333	34.7045	0.0395497	-100000	0.320399
0.0416667	34.7014	0.0352475	-100000	0.200755
0.05	34.6983	0.0313202	-100000	0.170772
0.0583333	34.7106	0.0344114	-100000	0.0925461
0.0666667	34.7075	0.0338573	-100000	0.0384415
0.075	34.7106	0.0321627	-100000	0.146651
0.0833333	34.7106	0.0300388	-100000	0.133773
0.0916667	34.7168	0.0295231	-100000	0.0850502
0.1	34.7168	0.0293981	-100000	-0.0348838
0.108333	34.7198	0.0293277	-100000	0.064196
0.116667	34.7198	0.0312016	-100000	-0.00326688
0.125	34.7229	0.0273832	-100000	-0.0840881
0.133333	34.7229	0.029507	-100000	-0.0685867
0.141667	34.7229	0.0321306	-100000	-0.292501
0.15	34.729	0.0334879	-100000	-0.217704
0.158333	34.7444	0.0371332	-100000	-0.0752821
0.166667	34.7659	0.0367638	-100000	-0.0158247
0.175	34.7659	0.03464	-100000	0.0508377
0.183333	34.7659	0.0340153	-100000	0.185444
0.191667	34.7475	0.0354387	-100000	0.19784
0.2	34.7413	0.0305824	-100000	0.202712
0.208333	34.7321	0.0280453	-100000	0.33911
0.216667	34.7229	0.0272583	-100000	0.0783873
0.225	34.7229	0.024135	-100000	-0.0668202
0.233333	34.7137	0.0279695	-100000	-0.0063435
0.241667	34.7168	0.0302727	-100000	-0.0578525
0.25	34.7137	0.0274697	-100000	0.0640344
0.258333	34.726	0.0260634	-100000	0.155137
0.266667	34.7413	0.025835	-100000	0.086522
0.275	34.7352	0.0251014	-100000	-0.179391
0.283333	34.7413	0.0245857	-100000	-0.0759209
0.291667	34.7321	0.0320431	-100000	-0.0567002
0.3	34.729	0.0283657	-100000	-0.165871
0.308333	34.729	0.0269914	-100000	0.11782
0.316667	34.729	0.0301147	-100000	-0.185283
0.325	34.729	0.0281158	-100000	-0.242011
0.333333	34.7321	0.0345418	-100000	-0.0782257
0.341667	34.726	0.0350585	-100000	-0.0363556
0.35	34.7352	0.0327222	-100000	0.270494
0.358333	34.7198	0.0293277	-100000	0.200274
0.366667	34.7168	0.0255253	-100000	0.144698
0.375	34.7229	0.0283827	-100000	0.144536
0.383333	34.7168	0.027899	-100000	-0.0220066
0.391667	34.7229	0.0245098	-100000	0.140788
0.4	34.7229	0.0262588	-100000	0.0946892
0.408333	34.726	0.0236897	-100000	0.0021145
0.416667	34.729	0.0247427	-100000	0.112948
0.425	34.726	0.0244393	-100000	0.114072
0.433333	34.729	0.0224939	-100000	0.153156
0.441667	34.7229	0.0198873	-100000	0.00963899
0.45	34.7229	0.0196375	-100000	-0.00864826
0.458333	34.729	0.024118	-100000	-0.0360076
0.466667	34.7383	0.0227822	-100000	-0.105104
0.475	34.7413	0.0210876	-100000	0.130026
0.483333	34.7444	0.0231409	-100000	0.142422
0.491667	34.7383	0.0197838	-100000	-0.0374794
0.5	34.7383	0.0180348	-100000	0.207289
0.508333	34.7413	0.0223369	-100000	0.0791878
0.516667	34.7352	0.0162313	-100000	-0.027869
0.525	34.7444	0.0171442	-100000	0.177144
0.533333	34.7413	0.0189638	-100000	-0.0612811
0.541667	34.7536	0.0164321	-100000	-0.150079
0.55	34.7659	0.018274	-100000	-0.0387648
0.558333	34.7659	0.0221469	-100000	-0.0655101
0.566667	34.7721	0.0202559	-100000	-0.181668
0.575	34.7782	0.0186158	-100000	-0.180034
0.583333	34.7905	0.0243296	-100000	-0.275876
0.591667	34.7875	0.028148	-100000	-0.327676
0.6	34.7905	0.0294518	-100000	-0.0979275
0.608333	34.7813	0.0295383	-100000	0.0176159
0.616667	34.7844	0.0275938	-100000	0.00739145
0.625	34.7967	0.0275608	-100000	-0.154922
0.633333	34.8121	0.0292054	-100000	-0.220752
0.641667	34.8121	0.0347024	-100000	-0.0472228
0.65	34.8121	0.0349522	-100000	0.142931
0.658333	34.8151	0.0291349	-100000	0.458749
0.666667	34.8182	0.024441	-100000	0.427642
0.675	34.8305	0.0194107	-100000	0.137955
0.683333	34.8397	0.0206975	-100000	0.0228643
0.691667	34.852	0.0245364	-100000	-0.268427
0.7	34.8459	0.0236789	-100000	-0.280662
0.708333	34.8705	0.0283583	-100000	-0.169828
0.716667	34.8674	0.0300529	-100000	-0.299477
0.725	34.8828	0.0301973	-100000	-0.0739109
0.733333	34.8951	0.0336614	-100000	-0.0343928
0.741667	34.8828	0.030822	-100000	-0.00542859
0.75	34.9043	0.0311993	-100000	0.110248
0.758333	34.9074	0.0303783	-100000	0.0951803
0.766667	34.9135	0.0299865	-100000	0.084522
0.775	34.9228	0.0276493	-100000	0.00260557
0.783333	34.9289	0.0283819	-100000	0.104338
0.791667	34.9381	0.0302914	-100000	-0.254416
0.8	34.9504	0.0265086	-100000	-0.118366
0.808333	34.9719	0.0361299	-100000	0.048676
0.816667	34.9689	0.0323275	-100000	-0.141374
0.825	34.9596	0.0286689	-100000	0.366788
0.833333	34.9627	0.031221	-100000	0.108672
0.841667	34.9658	0.0239036	-100000	-0.0492701
0.85	34.9904	0.0287051	-100000	0.0245935
0.858333	34.9965	0.0303112	-100000	-0.381789
0.866667	35.0088	0.0304012	-100000	-0.213651
0.875	35.015	0.0366299	-100000	-0.147754
0.883333	35.0119	0.0358268	-100000	-0.113994
0.891667	35.0427	0.0352364	-100000	0.184265
0.9	35.055	0.0342011	-100000	0.190194
0.908333	35.0642	0.0304877	-100000	0.0878847
0.916667	35.0857	0.029487	-100000	0.0600729
0.925	35.0826	0.0323069	-100000	-0.155165
0.933333	35.098	0.0321986	-100000	-0.286948
0.941667	35.1103	0.0356599	-100000	-0.11608
0.95	35.1042	0.0390519	-100000	-0.222099
0.958333	35.1257	0.0361762	-100000	-0.0127814
0.966667	35.1288	0.0396019	-100000	-0.00301798
0.975	35.1349	0.0360859	-100000	-0.215017
0.983333	35.1534	0.0391525	-100000	-0.144277
0.991667	35.1718	0.0433435	-100000	-0.267364
1	35.1902	0.0444112	-100000	-0.0446305
1.00833	35.2025	0.044998	-100000	-0.00453698
1.01667	35.2179	0.0406402	-100000	0.0805319
1.025	35.2241	0.0434947	-100000	-0.00347043
1.03333	35.2302	0.0417268	-100000	-0.283557
1.04167	35.2456	0.0451137	-100000	-0.110556
1.05	35.2517	0.0500921	-100000	-0.28376
1.05833	35.264	0.0471799	-100000	-0.13539
1.06667	35.3009	0.0511855	-100000	0.100373
1.075	35.3194	0.0496267	-100000	-0.0339283
1.08333	35.3409	0.0467463	-100000	0.156853
1.09167	35.3594	0.0483109	-100000	0.0185648
1.1	35.3532	0.045957	-100000	-0.237486
1.10833	35.3563	0.0490079	-100000	-0.17871
1.11667	35.3655	0.0546625	-100000	-0.404328
1.125	35.3717	0.0542679	-100000	-0.21134
1.13333	35.3962	0.0594346	-100000	-0.00142644
1.14167	35.4178	0.0560526	-100000	0.00764566
1.15	35.427	0.0547101	-100000	0.302274
1.15833	35.4301	0.054013	-100000	-0.0153484
1.16667	35.4208	0.0493588	-100000	0.0714784
1.175	35.4331	0.0565642	-100000	-6.04997e-05
1.18333	35.4485	0.0523274	-100000	-0.16283
1.19167	35.467	0.054015	-100000	0.242005
1.2	35.4977	0.0547865	-100000	0.112104
1.20833	35.51	0.0484973	-100000	0.151812
1.21667	35.5377	0.0485907	-100000	0.19872
1.225	35.5592	0.0489546	-100000	0.0148003
1.23333	35.5715	0.0481625	-100000	0.0907398
1.24167	35.5992	0.048004	-100000	0.162008
1.25	35.6176	0.045566	-100000	-0.027803
1.25833	35.6391	0.0435544	-100000	-0.213353
1.26667	35.6637	0.0490892	-100000	-0.414137
1.275	35.673	0.0551158	-100000	-0.616497
1.28333	35.6883	0.0593706	-100000	-0.478419
1.29167	35.7099	0.0641043	-100000	-0.214729
1.3	35.7283	0.0650365	-100000	-0.222196
1.30833	35.7498	0.0622734	-100000	-0.166388
1.31667	35.7652	0.0667771	-100000	-0.160907
1.325	35.7652	0.0696505	-100000	-0.348091
1.33333	35.7652	0.0704001	-100000	-0.199011
1.34167	35.7714	0.0738764	-100000	-0.09732
1.35	35.796	0.0734108	-100000	-0.0233838
1.35833	35.8175	0.0728945	-100000	0.0679867
1.36667	35.8421	0.0711796	-100000	0.0734386
1.375	35.8605	0.0716102	-100000	0.0435123
1.38333	35.8667	0.0709628	-100000	-0.0590448
1.39167	35.8882	0.0714441	-100000	-0.0913564
1.4	35.9005	0.0731477	-100000	-0.254945
1.40833	35.9312	0.0746554	-100000	-0.175471
1.41667	35.9651	0.079461	-100000	-0.265505
1.425	35.9927	0.0772931	-100000	-0.251848
1.43333	36.0358	0.0819979	-100000	0.000939615
1.44167	36.0542	0.0830503	-100000	-0.256022
1.45	36.0696	0.0794297	-100000	0.0215376
1.45833	36.0788	0.0858272	-100000	0.0808233
1.46667	36.0757	0.08128	-100000	-0.00682784
1.475	36.088	0.0803562	-100000	0.253967
1.48333	36.0911	0.0796573	-100000	-0.0406564
1.49167	36.1188	0.0773616	-100000	-0.0998846
1.5	36.1434	0.0826352	-100000	-0.254287
1.50833	36.1618	0.0836857	-100000	-0.302172
1.51667	36.1895	0.0881335	-100000	-0.119233
1.525	36.208	0.087434	-100000	-0.126672
1.53333	36.2264	0.0866096	-100000	0.000771233
1.54167	36.2448	0.0879081	-100000	-0.0479234
1.55	36.2571	0.0881078	-100000	-0.218737
1.55833	36.2756	0.0890315	-100000	-0.301091
1.56667	36.3063	0.0939009	-100000	-0.30248
1.575	36.3402	0.0979445	-100000	-0.379538
1.58333	36.3709	0.0981905	-100000	-0.0497344
1.59167	36.4017	0.101683	-100000	0.0551926
1.6	36.417	0.0955587	-100000	-0.0354393
1.60833	36.4355	0.0961047	-100000	-0.0467557
1.61667	36.4601	0.0993718	-100000	-0.383883
1.625	36.4754	0.103241	-100000	-0.293876
1.63333	36.5062	0.108355	-100000	-0.268407
1.64167	36.5246	0.105901	-100000	-0.11535
1.65	36.5431	0.108319	-100000	-0.017339
1.65833	36.5677	0.107086	-100000	-0.244473
1.66667	36.5738	0.108933	-100000	-0.185911
1.675	36.5892	0.11405	-100000	-0.231653
1.68333	36.6107	0.114516	-100000	-0.145076
1.69167	36.6292	0.114808	-100000	-0.0398612
1.7	36.6661	0.113769	-100000	-0.0712493
1.70833	36.6968	0.115378	-100000	-0.0930709
1.71667	36.7214	0.116891	-100000	-0.16295
1.725	36.7306	0.11791	-100000	-0.0798291
1.73333	36.7491	0.1192	-100000	-0.0039887
1.74167	36.7706	0.118039	-100000	-0.0890369
1.75	36.8014	0.117024	-100000	-0.0448574
1.75833	36.8321	0.120878	-100000	-0.100166
1.76667	36.8444	0.120696	-100000	-0.316301
1.775	36.8721	0.121378	-100000	-0.115288
1.78333	36.8844	0.127567	-100000	-0.241478
1.79167	36.9182	0.124721	-100000	-0.395057
1.8	36.952	0.128745	-100000	-0.127133
1.80833	36.9797	0.134547	-100000	-0.239815
1.81667	37.0043	0.131805	-100000	-0.189961
1.825	37.0227	0.132715	-100000	0.144215
1.83333	37.0381	0.135077	-100000	-0.0220704
1.84167	37.0566	0.12974	-100000	-0.0838006
1.85	37.0842	0.13254	-100000	-0.0951229
1.85833	37.0904	0.135508	-100000	-0.377594
1.86667	37.1303	0.138248	-100000	-0.242088
1.875	37.1519	0.142326	-100000	-0.286669
1.88333	37.1703	0.14061	-100000	-0.184371
1.89167	37.2164	0.145064	-100000	-0.178689
1.9	37.238	0.144393	-100000	-0.256399
1.90833	37.2718	0.148282	-100000	-0.0627754
1.91667	37.2964	0.149157	-100000	-0.166693
1.925	37.321	0.147157	-100000	-0.0986785
1.93333	37.3486	0.14995	-100000	-0.128605
1.94167	37.3732	0.151572	-100000	-0.307481
1.95	37.3978	0.153444	-100000	-0.158445
1.95833	37.4286	0.157406	-100000	-0.0552302
1.96667	37.4501	0.155231	-100000	-0.153408
1.975	37.487	0.153413	-100000	-0.0540625
1.98333	37.53	0.158557	-100000	-0.00841389
1.99167	37.5485	0.159208	-100000	-0.074974
2	37.5854	0.155512	-100000	0.127322
2.00833	37.6038	0.155912	-100000	0.126619
2.01667	37.6223	0.154313	-100000	-0.272569
2.025	37.6592	0.154987	-100000	-0.427904
2.03333	37.6838	0.164597	-100000	-0.611848
2.04167	37.7145	0.170175	-100000	-0.698258
2.05	37.7422	0.174708	-100000	-0.334328
2.05833	37.7545	0.178263	-100000	-0.301212
2.06667	37.7699	0.175742	-100000	-0.127403
2.075	37.7852	0.180216	-100000	-0.0509826
2.08333	37.8098	0.178955	-100000	-0.282567
2.09167	37.8529	0.179962	-100000	-0.0721888
2.1	37.8836	0.18516	-100000	-0.222551
2.10833	37.9236	0.182622	-100000	-0.154357
2.11667	37.9666	0.186373	-100000	-0.00728543
2.125	37.9912	0.185107	-100000	-0.166662
2.13333	38.0374	0.185403	-100000	-0.0993705
2.14167	38.065	0.188177	-100000	-0.275438
2.15	38.0743	0.189685	-100000	-0.324626
2.15833	38.0989	0.194289	-100000	-0.240559
2.16667	38.1204	0.196224	-100000	-0.231079
2.175	38.1358	0.196196	-100000	-0.0738163
2.18333	38.1665	0.197388	-100000	-0.0649158
2.19167	38.2003	0.196749	-100000	-0.183919
2.2	38.2188	0.198388	-100000	-0.286346
2.20833	38.2495	0.202327	-100000	-0.38218
2.21667	38.2833	0.206933	-100000	-0.49252
2.225	38.3049	0.209488	-100000	-0.367584
2.23333	38.3448	0.214805	-100000	-0.229906
2.24167	38.3817	0.214579	-100000	-0.37764
2.25	38.4094	0.214596	-100000	-0.332011
2.25833	38.4524	0.222076	-100000	-0.366645
2.26667	38.4647	0.225872	-100000	-0.459118
2.275	38.4863	0.226801	-100000	-0.149929
2.28333	38.5201	0.2299	-100000	0.0159966
2.29167	38.5324	0.227074	-100000	-0.0801963
2.3	38.5601	0.225339	-100000	8.76448e-06
2.30833	38.5877	0.229474	-100000	-0.132769
2.31667	38.6092	0.2299	-100000	-0.192809
2.325	38.6523	0.2315	-100000	-0.0365062
2.33333	38.6984	0.231766	-100000	-0.131474
2.34167	38.7199	0.230691	-100000	-0.119835
2.35	38.7538	0.234283	-100000	-0.115654
2.35833	38.7691	0.235494	-100000	-0.324416
2.36667	38.7784	0.235621	-100000	-0.381745
2.375	38.8245	0.241505	-100000	-0.430578
2.38333	38.8521	0.247007	-100000	-0.576874
2.39167	38.8952	0.249847	-100000	-0.399222
2.4	38.9505	0.25485	-100000	-0.202961
2.40833	38.9844	0.254812	-100000	-0.0503412
2.41667	39.0182	0.253773	-100000	0.0548262
2.425	39.0458	0.251525	-100000	-0.0762532
2.43333	39.0735	0.253023	-100000	-0.0647773
2.44167	39.0912	0.257354	-100000	-0.310197
2.45	39.1295	0.255932	-100000	-0.3277
2.45833	39.1561	0.261865	-100000	-0.14647
2.46667	39.1738	0.263946	-100000	-0.319756
2.475	39.2092	0.262236	-100000	-0.282191
2.48333	39.2505	0.266591	-100000	-0.358833
2.49167	39.277	0.271271	-100000	-0.509603
2.5	39.3212	0.275907	-100000	-0.443716
2.50833	39.3596	0.279223	-100000	-0.32949
2.51667	39.3625	0.281381	-100000	-0.211821
2.525	39.395	0.282254	-100000	-0.251624
2.53333	39.4245	0.282968	-100000	-0.146549
2.54167	39.4481	0.287611	-100000	-0.167221
2.55	39.4834	0.286266	-100000	-0.0329164
2.55833	39.5218	0.287828	-100000	0.0833556
2.56667	39.5424	0.284065	-100000	-0.0287091
2.575	39.566	0.284832	-100000	0.0458586
2.58333	39.5896	0.287223	-100000	-0.269141
2.59167	39.6073	0.2863	-100000	-0.305064
2.6	39.6398	0.293037	-100000	-0.34743
2.60833	39.681	0.295001	-100000	-0.447947
2.61667	39.7194	0.298804	-100000	-0.260436
2.625	39.7577	0.301231	-100000	-0.122182
2.63333	39.7902	0.301718	-100000	-0.115364
2.64167	39.8108	0.299074	-100000	-0.0335878
2.65	39.8403	0.30265	-100000	-0.0794435
2.65833	39.8698	0.302351	-100000	-0.246372
2.66667	39.9052	0.304366	-100000	-0.0702202
2.675	39.9435	0.307286	-100000	-0.358726
2.68333	39.9848	0.30499	-100000	-0.490611
2.69167	40.0143	0.314308	-100000	-0.556965
2.7	40.0408	0.32072	-100000	-0.733941
2.70833	40.0762	0.325852	-100000	-0.289783
2.71667	40.1205	0.329455	-100000	0.0419943
2.725	40.1677	0.323968	-100000	0.224908
2.73333	40.2001	0.31932	-100000	0.294534
2.74167	40.2267	0.318355	-100000	0.0145795
2.75	40.2414	0.319637	-100000	-0.267339
2.75833	40.262	0.323482	-100000	-0.404111
2.76667	40.2974	0.328231	-100000	-0.334746
2.775	40.3299	0.331825	-100000	-0.200672
2.78333	40.3505	0.330795	-100000	-0.0899935
2.79167	40.3741	0.330171	-100000	-0.00836201
2.8	40.4154	0.331231	-100000	-0.212484
2.80833	40.4508	0.332104	-100000	-0.383783
2.81667	40.4891	0.337878	-100000	-0.402463
2.825	40.5334	0.342964	-100000	-0.479124
2.83333	40.5511	0.344646	-100000	-0.215717
2.84167	40.5924	0.348075	-100000	-0.0216456
2.85	40.6277	0.345069	-100000	-0.132125
2.85833	40.6631	0.343685	-100000	-0.00849663
2.86667	40.6867	0.349051	-100000	-0.308218
2.875	40.7044	0.348358	-100000	-0.493824
2.88333	40.7398	0.355343	-100000	-0.28763
2.89167	40.7575	0.360146	-100000	-0.378291
2.9	40.7811	0.358638	-100000	-0.250746
2.90833	40.8135	0.360967	-100000	-0.15577
2.91667	40.8489	0.363701	-100000	-0.274341
2.925	40.8873	0.365338	-100000	-0.29166
2.93333	40.9315	0.367783	-100000	-0.303839
2.94167	40.9846	0.370689	-100000	-0.379734
2.95	41.0111	0.373829	-100000	-0.386178
2.95833	41.0406	0.377996	-100000	-0.334473
2.96667	41.0819	0.380655	-100000	-0.300883
2.975	41.0878	0.381839	-100000	-0.22124
2.98333	41.1026	0.383858	-100000	-0.255113
2.99167	41.1291	0.385371	-100000	-0.388077
3	41.1586	0.389159	-100000	-0.535947
3.00833	41.2087	0.394774	-100000	-0.595173
3.01667	41.2677	0.401723	-100000	-0.558402
3.025	41.3179	0.40521	-100000	-0.329324
3.03333	41.3503	0.407773	-100000	0.147089
3.04167	41.3739	0.405752	-100000	0.233151
3.05	41.4063	0.39682	-100000	0.32986
3.05833	41.4447	0.397438	-100000	0.0400218
3.06667	41.4801	0.396777	-100000	-0.476199
3.075	41.5214	0.404418	-100000	-0.489773
3.08333	41.5508	0.412693	-100000	-0.563766
3.09167	41.5715	0.413764	-100000	-0.38872
3.1	41.6039	0.415569	-100000	-0.0933695
3.10833	41.6364	0.417375	-100000	-0.140695
3.11667	41.6688	0.415806	-100000	-0.224225
3.125	41.7249	0.418454	-100000	-0.197333
3.13333	41.775	0.423044	-100000	-0.419451
3.14167	41.8192	0.423953	-100000	-0.49856
3.15	41.8694	0.429787	-100000	-0.532548
3.15833	41.8871	0.435072	-100000	-0.635701
3.16667	41.9254	0.440795	-100000	-0.461768
3.175	41.9637	0.445143	-100000	-0.245658
3.18333	41.9814	0.44518	-100000	0.0417114
3.19167	42.0316	0.443261	-100000	0.188276
3.2	42.0611	0.439405	-100000	0.0784304
3.20833	42.0847	0.438867	-100000	-0.241909
3.21667	42.1348	0.442565	-100000	-0.457016
3.225	42.1643	0.451325	-100000	-0.561439
3.23333	42.1997	0.454639	-100000	-0.384919
3.24167	42.2498	0.457582	-100000	-0.0723033
3.25	42.2852	0.455396	-100000	-0.170206
3.25833	42.3235	0.453735	-100000	-0.376062
3.26667	42.3471	0.460312	-100000	-0.626346
3.275	42.3825	0.470117	-100000	-0.756615
3.28333	42.4297	0.476274	-100000	-0.538515
3.29167	42.4651	0.478955	-100000	-0.14101
3.3	42.5152	0.478263	-100000	-0.0830129
3.30833	42.5359	0.474817	-100000	-0.0896287
3.31667	42.5477	0.479041	-100000	-0.0714651
3.325	42.5801	0.481943	-100000	-0.122394
3.33333	42.6037	0.480645	-100000	0.112291
3.34167	42.648	0.478897	-100000	0.122912
3.35	42.6951	0.475298	-100000	-0.12504
3.35833	42.7305	0.477846	-100000	-0.364771
3.36667	42.7718	0.484813	-100000	-0.724526
3.375	42.8013	0.491056	-100000	-0.594771
3.38333	42.819	0.499449	-100000	-0.472511
3.39167	42.8456	0.497671	-100000	-0.381646
3.4	42.878	0.500563	-100000	-0.0658143
3.40833	42.9193	0.503778	-100000	-0.270243
3.41667	42.9635	0.501643	-100000	-0.211726
3.425	42.9989	0.50668	-100000	-0.0550269
3.43333	43.0225	0.507621	-100000	-0.279732
3.44167	43.052	0.505612	-100000	-0.262294
3.45	43.0962	0.510967	-100000	-0.470059
3.45833	43.1375	0.515423	-100000	-0.647458
3.46667	43.1995	0.52329	-100000	-0.445103
3.475	43.2349	0.527194	-100000	-0.311628
3.48333	43.2643	0.525804	-100000	-0.0502487
3.49167	43.2968	0.52581	-100000	-0.0981779
3.5	43.3322	0.524964	-100000	-0.250049
3.50833	43.3646	0.530467	-100000	-0.373297
3.51667	43.403	0.534139	-100000	-0.37997
3.525	43.4501	0.538253	-100000	-0.24694
3.53333	43.4826	0.53763	-100000	-0.276072
3.54167	43.5239	0.538698	-100000	-0.166908
3.55	43.5593	0.543342	-100000	-0.369154
3.55833	43.5888	0.543817	-100000	-0.417054
3.56667	43.6212	0.549935	-100000	-0.446894
3.575	43.6595	0.5526	-100000	-0.527469
3.58333	43.6949	0.558238	-100000	-0.384933
3.59167	43.7333	0.561399	-100000	-0.485304
3.6	43.7657	0.562766	-100000	-0.242905
3.60833	43.8011	0.568777	-100000	-0.28836
3.61667	43.8424	0.566335	-100000	-0.272082
3.625	43.8837	0.571011	-100000	-0.0726469
3.63333	43.9279	0.571836	-100000	-0.31981
3.64167	43.9604	0.571198	-100000	-0.150359
3.65	44.0016	0.576995	-100000	-0.284433
3.65833	44.04	0.576023	-100000	-0.430534
3.66667	44.0813	0.581317	-100000	-0.365345
3.675	44.1314	0.585549	-100000	-0.538201
3.68333	44.1668	0.589173	-100000	-0.300041
3.69167	44.2081	0.593963	-100000	-0.118666
3.7	44.2405	0.591318	-100000	-0.0804084
3.70833	44.2848	0.589505	-100000	-0.0734041
3.71667	44.3349	0.591854	-100000	-0.349294
3.725	44.3615	0.59641	-100000	-0.515444
3.73333	44.4057	0.602961	-100000	-0.436762
3.74167	44.4204	0.606686	-100000	-0.33223
3.75	44.4352	0.606412	-100000	-0.141097
3.75833	44.4824	0.607484	-100000	-0.143289
3.76667	44.5089	0.607665	-100000	-0.413523
3.775	44.5532	0.611463	-100000	-0.470913
3.78333	44.5885	0.620196	-100000	-0.634931
3.79167	44.6239	0.623182	-100000	-0.627828
3.8	44.6652	0.628829	-100000	-0.161483
3.80833	44.7124	0.63239	-100000	-0.172584
3.81667	44.7596	0.625579	-100000	0.0236691
3.825	44.795	0.628934	-100000	0.0930567
3.83333	44.8304	0.62804	-100000	-0.32425
3.84167	44.8687	0.629288	-100000	-0.241087
3.85	44.9041	0.636388	-100000	-0.340652
3.85833	44.9366	0.636971	-100000	-0.447503
3.86667	44.9837	0.639395	-100000	-0.242354
3.875	45.0132	0.644205	-100000	-0.292037
3.88333	45.0545	0.644466	-100000	-0.345314
3.89167	45.0929	0.646705	-100000	-0.191064
3.9	45.1253	0.650906	-100000	-0.222448
3.90833	45.1725	0.650574	-100000	-0.227127
3.91667	45.202	0.651881	-100000	-0.152591
3.925	45.2462	0.654276	-100000	-0.126145
3.93333	45.2816	0.655992	-100000	-0.195593
3.94167	45.3082	0.654779	-100000	-0.281624
3.95	45.3701	0.658401	-100000	-0.316229
3.95833	45.4143	0.663664	-100000	-0.435944
3.96667	45.4556	0.666533	-100000	-0.403181
3.975	45.5028	0.66931	-100000	-0.230709
3.98333	45.5293	0.67184	-100000	-0.252008
3.99167	45.5529	0.671354	-100000	-0.444697
4	45.5883	0.674933	-100000	-0.446643
4.00833	45.6237	0.684133	-100000	-0.641231
4.01667	45.6621	0.686728	-100000	-0.580613
4.025	45.7063	0.692728	-100000	-0.24468
4.03333	45.7387	0.694287	-100000	-0.161545
4.04167	45.783	0.692289	-100000	0.142718
4.05	45.8184	0.692113	-100000	0.0681781
4.05833	45.8597	0.687971	-100000	-0.0823237
4.06667	45.9127	0.692014	-100000	-0.234887
4.075	45.9393	0.695033	-100000	-0.546303
4.08333	45.9688	0.699943	-100000	-0.466799
4.09167	46.013	0.706181	-100000	-0.573126
4.1	46.0396	0.707574	-100000	-0.568815
4.10833	46.0985	0.714138	-100000	-0.533445
4.11667	46.1487	0.718903	-100000	-0.637316
4.125	46.1841	0.723963	-100000	-0.279677
4.13333	46.2283	0.728818	-100000	-0.0831739
4.14167	46.2549	0.72346	-100000	0.00973691
4.15	46.2961	0.721676	-100000	0.189839
4.15833	46.3374	0.723638	-100000	-0.100893
4.16667	46.3817	0.72249	-100000	-0.330868
4.175	46.423	0.726823	-100000	-0.428762
4.18333	46.4495	0.732705	-100000	-0.655468
4.19167	46.4701	0.73793	-100000	-0.737357
4.2	46.5026	0.744339	-100000	-0.73169
4.20833	46.5409	0.751402	-100000	-0.541894
4.21667	46.6058	0.757094	-100000	-0.401442
4.225	46.6618	0.755993	-100000	-0.293789
4.23333	46.709	0.75772	-100000	-0.0834831
4.24167	46.7562	0.761195	-100000	-0.23523
4.25	46.768	0.759877	-100000	-0.116789
4.25833	46.8123	0.763834	-100000	0.0249556
4.26667	46.8447	0.761613	-100000	-0.108188
4.275	46.8712	0.760363	-100000	-0.0780322
4.28333	46.9243	0.763483	-100000	-0.342665
4.29167	46.9686	0.766435	-100000	-0.458955
4.3	47.0187	0.773036	-100000	-0.50325
4.30833	47.0747	0.775662	-100000	-0.391603
4.31667	47.1249	0.780258	-100000	-0.364717
4.325	47.1485	0.779489	-100000	-0.41127
4.33333	47.1957	0.785193	-100000	-0.393014
4.34167	47.2369	0.789371	-100000	-0.531255
4.35	47.2635	0.793359	-100000	-0.357525
4.35833	47.3136	0.797197	-100000	-0.406077
4.36667	47.352	0.79711	-100000	-0.277735
4.375	47.3933	0.802906	-100000	-0.227687
4.38333	47.4434	0.802617	-100000	-0.312988
4.39167	47.4847	0.804787	-100000	-0.180206
4.4	47.5171	0.807543	-100000	-0.242654
4.40833	47.5466	0.808913	-100000	-0.362753
4.41667	47.5879	0.810705	-100000	-0.428458
4.425	47.6321	0.816879	-100000	-0.546578
4.43333	47.6823	0.821825	-100000	-0.471082
4.44167	47.7295	0.827133	-100000	-0.189787
4.45	47.7678	0.826408	-100000	-0.0911018
4.45833	47.812	0.823205	-100000	0.0865976
4.46667	47.8533	0.824862	-100000	-0.265845
4.475	47.8887	0.824246	-100000	-0.543021
4.48333	47.93	0.835269	-100000	-0.510904
4.49167	47.9742	0.841305	-100000	-0.612628
4.5	47.9978	0.841892	-100000	-0.335753
4.50833	48.0391	0.844667	-100000	-0.15098
4.51667	48.0863	0.846461	-100000	-0.214585
4.525	48.1217	0.846338	-100000	-0.148125
4.53333	48.1807	0.849045	-100000	-0.0988936
4.54167	48.2338	0.849604	-100000	-0.263911
4.55	48.278	0.849757	-100000	-0.264687
4.55833	48.3164	0.855135	-100000	-0.371666
4.56667	48.3488	0.857868	-100000	-0.551675
4.575	48.3871	0.861993	-100000	-0.438785
4.58333	48.4343	0.868147	-100000	-0.607608
4.59167	48.4697	0.869761	-100000	-0.561651
4.6	48.5051	0.878121	-100000	-0.44331
4.60833	48.5346	0.880715	-100000	-0.500503
4.61667	48.5611	0.882924	-100000	-0.0586903
4.625	48.6083	0.886445	-100000	-0.0569766
4.63333	48.6496	0.880078	-100000	0.111544
4.64167	48.7027	0.882614	-100000	0.198449
4.65	48.7322	0.879205	-100000	-0.209597
4.65833	48.7735	0.87983	-100000	-0.260557
4.66667	48.8118	0.887064	-100000	-0.573334
4.675	48.8502	0.891299	-100000	-0.621606
4.68333	48.9003	0.898317	-100000	-0.488486
4.69167	48.9386	0.90055	-100000	-0.31191
4.7	49.0006	0.903347	-100000	-0.0495477
4.70833	49.036	0.901696	-100000	-0.237217
4.71667	49.0891	0.899968	-100000	-0.159888
4.725	49.1333	0.908457	-100000	-0.486926
4.73333	49.1687	0.908677	-100000	-0.75652
4.74167	49.2188	0.917927	-100000	-0.569589
4.75	49.2719	0.925186	-100000	-0.727468
4.75833	49.325	0.927444	-100000	-0.449641
4.76667	49.3692	0.932926	-100000	-0.316486
4.775	49.4164	0.932915	-100000	-0.322285
4.78333	49.4459	0.935735	-100000	-0.389354
4.79167	49.4784	0.938186	-100000	-0.373388
4.8	49.5196	0.945904	-100000	-0.272495
4.80833	49.555	0.945362	-100000	-0.198582
4.81667	49.5904	0.944818	-100000	0.0706672
4.825	49.6406	0.944806	-100000	-0.0684152
4.83333	49.6936	0.943549	-100000	-0.200167
4.84167	49.7379	0.947642	-100000	-0.213633
4.85	49.7851	0.95149	-100000	-0.181435
4.85833	49.8146	0.951927	-100000	-0.0650772
4.86667	49.8352	0.949596	-100000	-0.116825
4.875	49.8794	0.949811	-100000	-0.331389
4.88333	49.9178	0.955385	-100000	-0.550885
4.89167	49.965	0.962973	-100000	-0.786475
4.9	50.024	0.967959	-100000	-0.707926
4.90833	50.0623	0.976027	-100000	-0.474694
4.91667	50.1065	0.978982	-100000	-0.4021
4.925	50.1419	0.978796	-100000	-0.222494
4.93333	50.1803	0.981363	-100000	-0.128459
4.94167	50.2275	0.983444	-100000	-0.189129
4.95	50.2687	0.983264	-100000	-0.12497
4.95833	50.3218	0.985101	-100000	-0.0156417
4.96667	50.3543	0.985528	-100000	-0.169408
4.975	50.3926	0.983965	-100000	-0.187783
4.98333	50.4398	0.988911	-100000	-0.33047
4.99167	50.4899	0.99136	-100000	-0.547923
5	50.5312	0.996544	-100000	-0.53607
5.00833	50.5755	1.00223	-100000	-0.6812
5.01667	50.6138	1.00678	-100000	-0.65452
5.025	50.6433	1.01407	-100000	-0.485935
5.03333	50.6787	1.01836	-100000	-0.355045
5.04167	50.7288	1.01843	-100000	-0.146094
5.05	50.779	1.01861	-100000	0.0367869
5.05833	50.8379	1.01894	-100000	-0.217464
5.06667	50.8999	1.01714	-100000	-0.291792
5.075	50.9412	1.02568	-100000	-0.485573
5.08333	50.9795	1.02834	-100000	-0.818401
5.09167	51.0119	1.03512	-100000	-0.465844
5.1	51.0591	1.04442	-100000	-0.327422
5.10833	51.0975	1.0412	-100000	-0.200374
5.11667	51.1506	1.03926	-100000	0.155988
5.125	51.2036	1.0418	-100000	-0.0800394
5.13333	51.2479	1.03922	-100000	-0.21437
5.14167	51.2892	1.04387	-100000	-0.138974
5.15	51.3275	1.0464	-100000	-0.326041
5.15833	51.3717	1.04643	-100000	-0.292548
5.16667	51.4101	1.05008	-100000	-0.461156
5.175	51.472	1.05362	-100000	-0.475796
5.18333	51.5192	1.06177	-100000	-0.524499
5.19167	51.5546	1.06229	-100000	-0.599021
5.2	51.6018	1.06757	-100000	-0.501251
5.20833	51.6549	1.07359	-100000	-0.546294
5.21667	51.6932	1.07848	-100000	-0.60601
5.225	51.7492	1.0805	-100000	-0.421655
5.23333	51.7935	1.08777	-100000	-0.316591
5.24167	51.8053	1.08765	-100000	-0.439913
5.25	51.8466	1.08903	-100000	-0.143654
5.25833	51.8849	1.09517	-100000	-0.237558
5.26667	51.9291	1.09256	-100000	-0.145266
5.275	51.9763	1.09556	-100000	0.0110937
5.28333	52.0306	1.09388	-100000	-0.196082
5.29167	52.067	1.0948	-100000	-0.23048
5.3	52.1034	1.09909	-100000	-0.474499
5.30833	52.1453	1.10325	-100000	-0.522756
5.31667	52.1677	1.10969	-100000	-0.450425
5.325	52.2097	1.11222	-100000	-0.345282
5.33333	52.2601	1.11411	-100000	-0.256222
5.34167	52.3021	1.11476	-100000	-0.300968
5.35	52.3636	1.11823	-100000	-0.222222
5.35833	52.4056	1.12225	-100000	-0.188509
5.36667	52.4532	1.12151	-100000	-0.0710425
5.375	52.4923	1.12104	-100000	0.0261387
5.38333	52.5175	1.1206	-100000	-0.121578
5.39167	52.5539	1.12138	-100000	-0.382727
5.4	52.5791	1.12557	-100000	-0.586071
5.40833	52.6323	1.1338	-100000	-0.671884
5.41667	52.691	1.14014	-100000	-0.734582
5.425	52.7302	1.14378	-100000	-0.390663
5.43333	52.7666	1.15005	-100000	-0.212889
5.44167	52.8058	1.14682	-100000	-0.253232
5.45	52.8365	1.14723	-100000	-0.1462
5.45833	52.8841	1.15222	-100000	-0.506077
5.46667	52.9429	1.15493	-100000	-0.654369
5.475	52.9793	1.16369	-100000	-0.422291
5.48333	53.0268	1.16905	-100000	-0.386587
5.49167	53.0688	1.1663	-100000	-0.157022
5.5	53.1052	1.16781	-100000	-0.0711418
5.50833	53.15	1.16892	-100000	-0.468251
5.51667	53.1919	1.17142	-100000	-0.350265
5.525	53.2339	1.18191	-100000	-0.399396
5.53333	53.2479	1.17949	-100000	-0.316219
5.54167	53.2871	1.18224	-100000	-0.0453975
5.55	53.3347	1.18196	-100000	-0.316595
5.55833	53.385	1.18342	-100000	-0.282055
5.56667	53.4606	1.19004	-100000	-0.372908
5.575	53.5054	1.19164	-100000	-0.470068
5.58333	53.5417	1.19439	-100000	-0.376917
5.59167	53.5921	1.19909	-100000	-0.473032
5.6	53.6229	1.2026	-100000	-0.535663
5.60833	53.6789	1.20741	-100000	-0.323931
5.61667	53.7236	1.21224	-100000	-0.258581
5.625	53.7544	1.20989	-100000	-0.0771079
5.63333	53.7992	1.21122	-100000	0.0804486
5.64167	53.8328	1.20998	-100000	-0.161142
5.65	53.8775	1.20956	-100000	-0.356167
5.65833	53.9251	1.21526	-100000	-0.568687
5.66667	53.9671	1.2231	-100000	-0.756216
5.675	54.0091	1.22893	-100000	-0.607401
5.68333	54.051	1.23477	-100000	-0.384437
5.69167	54.0874	1.2355	-100000	-0.342372
5.7	54.1434	1.23591	-100000	-0.193253
5.70833	54.191	1.24034	-100000	-0.308269
5.71667	54.2245	1.24121	-100000	-0.355041
5.725	54.2693	1.24578	-100000	-0.25162
5.73333	54.3085	1.24774	-100000	-0.443954
5.74167	54.3421	1.24873	-100000	-0.300999
5.75	54.3953	1.25601	-100000	-0.30527
5.75833	54.4428	1.25581	-100000	-0.381722
5.76667	54.4764	1.25792	-100000	-0.245321
5.775	54.5268	1.26146	-100000	-0.368774
5.78333	54.5604	1.26419	-100000	-0.352659
5.79167	54.6079	1.2681	-100000	-0.274418
5.8	54.6779	1.26968	-100000	-0.192923
5.80833	54.7227	1.2706	-100000	-0.121874
5.81667	54.7758	1.27062	-100000	-0.146282
5.825	54.8206	1.27217	-100000	-0.217712
5.83333	54.8458	1.27455	-100000	-0.412766
5.84167	54.8878	1.27786	-100000	-0.502906
5.85	54.9381	1.28438	-100000	-0.7163
5.85833	54.9801	1.28893	-100000	-0.878221
5.86667	55.0333	1.29843	-100000	-0.732993
5.875	55.0948	1.30713	-100000	-0.70533
5.88333	55.1368	1.30881	-100000	-0.426403
5.89167	55.1872	1.31244	-100000	-0.142826
5.9	55.2236	1.31264	-100000	-0.142264
5.90833	55.2488	1.3119	-100000	-0.0912388
5.91667	55.2935	1.31355	-100000	-0.138563
5.925	55.3327	1.31548	-100000	-0.24007
5.93333	55.3775	1.31726	-100000	-0.256536
5.94167	55.4251	1.3199	-100000	-0.387152
5.95	55.4586	1.3221	-100000	-0.389862
5.95833	55.5006	1.32839	-100000	-0.374642
5.96667	55.551	1.33026	-100000	-0.337303
5.975	55.5986	1.33239	-100000	-0.170433
5.98333	55.6545	1.33335	-100000	-0.122318
5.99167	55.7077	1.33407	-100000	-0.0700655
6	55.7525	1.33433	-100000	-0.0733863
6.00833	55.7972	1.33472	-100000	-0.162491
6.01667	55.8308	1.33579	-100000	-0.263067
6.025	55.8644	1.33949	-100000	-0.48173
6.03333	55.912	1.3431	-100000	-0.615645
6.04167	55.9707	1.35078	-100000	-0.51618
6.05	56.0323	1.35631	-100000	-0.62976
6.05833	56.0771	1.35669	-100000	-0.424767
6.06667	56.1163	1.36409	-100000	-0.379536
6.075	56.1442	1.36494	-100000	-0.436952
6.08333	56.1834	1.36897	-100000	-0.25914
6.09167	56.2422	1.37126	-100000	-0.363794
6.1	56.3121	1.37273	-100000	-0.274119
6.10833	56.3625	1.37706	-100000	-0.278735
6.11667	56.3989	1.3781	-100000	-0.249765
6.125	56.4297	1.38055	-100000	-0.0664489
6.13333	56.4493	1.38106	-100000	-0.139304
6.14167	56.4968	1.37928	-100000	-0.188129
6.15	56.5444	1.38275	-100000	-0.311465
6.15833	56.5948	1.38682	-100000	-0.69305
6.16667	56.6368	1.39144	-100000	-0.736255
6.175	56.6871	1.40238	-100000	-0.576407
6.18333	56.7431	1.40729	-100000	-0.463235
6.19167	56.7851	1.40603	-100000	-0.0923629
6.2	56.8299	1.40688	-100000	0.01405
6.20833	56.8578	1.40546	-100000	-0.183381
6.21667	56.8802	1.40682	-100000	-0.135048
6.225	56.9278	1.41215	-100000	-0.124268
6.23333	56.9698	1.41138	-100000	-0.106541
6.24167	57.0145	1.4096	-100000	-0.100977
6.25	57.0705	1.41037	-100000	-0.360467
6.25833	57.1069	1.41551	-100000	-0.685214
6.26667	57.1629	1.4234	-100000	-0.725159
6.275	57.2132	1.43244	-100000	-0.622165
6.28333	57.2552	1.43454	-100000	-0.429738
6.29167	57.3	1.43625	-100000	-0.0103007
6.3	57.342	1.43772	-100000	-0.0646919
6.30833	57.3895	1.43279	-100000	-0.0815173
6.31667	57.4399	1.4367	-100000	-0.0770072
6.325	57.4931	1.43897	-100000	-0.424775
6.33333	57.5378	1.44029	-100000	-0.449601
6.34167	57.5882	1.44695	-100000	-0.379285
6.35	57.6442	1.45169	-100000	-0.400392
6.35833	57.6918	1.45161	-100000	-0.460691
6.36667	57.7421	1.45364	-100000	-0.379487
6.375	57.7897	1.4623	-100000	-0.577309
6.38333	57.8205	1.46434	-100000	-0.592691
6.39167	57.8709	1.47085	-100000	-0.345717
6.4	57.9184	1.47339	-100000	-0.363872
6.40833	57.9632	1.47383	-100000	-0.280449
6.41667	58.0136	1.47646	-100000	-0.305746
6.425	58.05	1.4802	-100000	-0.266765
6.43333	58.0835	1.48358	-100000	-0.202878
6.44167	58.1171	1.48272	-100000	-0.0553564
6.45	58.1675	1.48323	-100000	-0.133335
6.45833	58.2095	1.48205	-100000	-0.3275
6.46667	58.2626	1.48803	-100000	-0.386586
6.475	58.3158	1.49363	-100000	-0.581902
6.48333	58.3522	1.49611	-100000	-0.414902
6.49167	58.4081	1.50144	-100000	-0.244744
6.5	58.4529	1.50186	-100000	-0.192697
6.50833	58.4949	1.50179	-100000	-0.09003
6.51667	58.5453	1.50254	-100000	-0.164169
6.525	58.59	1.50445	-100000	-0.28509
6.53333	58.6376	1.50733	-100000	-0.500917
6.54167	58.6908	1.5113	-100000	-0.528248
6.55	58.7468	1.51923	-100000	-0.46298
6.55833	58.7859	1.52205	-100000	-0.374744
6.56667	58.8391	1.52276	-100000	-0.117849
6.575	58.8839	1.52379	-100000	-0.0250799
6.58333	58.9314	1.52316	-100000	-0.16682
6.59167	58.9818	1.52289	-100000	-0.186064
6.6	59.021	1.52832	-100000	-0.445795
6.60833	59.063	1.52999	-100000	-0.646603
6.61667	59.1049	1.53802	-100000	-0.596723
6.625	59.1609	1.54444	-100000	-0.606357
6.63333	59.2197	1.54822	-100000	-0.365612
6.64167	59.2673	1.5502	-100000	-0.166404
6.65	59.312	1.55021	-100000	-0.226199
6.65833	59.354	1.54999	-100000	-0.241723
6.66667	59.382	1.55576	-100000	-0.320963
6.675	59.4268	1.55826	-100000	-0.541215
6.68333	59.4687	1.56091	-100000	-0.288832
6.69167	59.5135	1.56803	-100000	-0.388388
6.7	59.5611	1.56538	-100000	-0.248809
6.70833	59.6115	1.5712	-100000	-0.0703413
6.71667	59.6562	1.5692	-100000	-0.240179
6.725	59.7094	1.57037	-100000	-0.19788
6.73333	59.7514	1.57339	-100000	-0.562668
6.74167	59.7906	1.5778	-100000	-0.612491
6.75	59.8297	1.58796	-100000	-0.691164
6.75833	59.8633	1.59079	-100000	-0.571873
6.76667	59.9193	1.59643	-100000	-0.164071
6.775	59.9697	1.59686	-100000	-0.206698
6.78333	60.034	1.59343	-100000	-0.117143
6.79167	60.09	1.59768	-100000	-0.229323
6.8	60.1292	1.60033	-100000	-0.40441
6.80833	60.1795	1.60451	-100000	-0.421406
6.81667	60.2187	1.60691	-100000	-0.379269
6.825	60.2523	1.61173	-100000	-0.247162
6.83333	60.3083	1.61297	-100000	-0.394622
6.84167	60.3474	1.61275	-100000	-0.138704
6.85	60.395	1.62006	-100000	-0.201553
6.85833	60.4594	1.61635	-100000	-0.393988
6.86667	60.4902	1.61969	-100000	-0.27614
6.875	60.5377	1.62588	-100000	-0.485272
6.88333	60.5769	1.62927	-100000	-0.595719
6.89167	60.6161	1.63253	-100000	-0.55801
6.9	60.6804	1.63955	-100000	-0.577164
6.90833	60.728	1.64448	-100000	-0.692359
6.91667	60.7784	1.6485	-100000	-0.351449
6.925	60.8204	1.65561	-100000	-0.19085
6.93333	60.8567	1.65127	-100000	-0.144355
6.94167	60.9015	1.65084	-100000	-0.0287881
6.95	60.9435	1.65332	-100000	-0.451871
6.95833	60.9827	1.65657	-100000	-0.607503
6.96667	61.033	1.66633	-100000	-0.526167
6.975	61.0834	1.67109	-100000	-0.380796
6.98333	61.1338	1.67085	-100000	0.0284576
6.99167	61.1953	1.66926	-100000	0.206978
7	61.2345	1.66538	-100000	0.0810669
7.00833	61.2793	1.66419	-100000	-0.185533
7.01667	61.3213	1.66815	-100000	-0.408636
7.025	61.3549	1.67544	-100000	-0.547524
7.03333	61.4248	1.679	-100000	-0.58935
7.04167	61.4808	1.68244	-100000	-0.395875
7.05	61.5451	1.6878	-100000	-0.448051
7.05833	61.5983	1.68864	-100000	-0.4624
7.06667	61.6431	1.69394	-100000	-0.359359
7.075	61.6879	1.69786	-100000	-0.481935
7.08333	61.7326	1.69978	-100000	-0.407624
7.09167	61.7886	1.7047	-100000	-0.492779
7.1	61.8306	1.70752	-100000	-0.451323
7.10833	61.8782	1.71428	-100000	-0.435831
7.11667	61.9229	1.71482	-100000	-0.415773
7.125	61.9677	1.71923	-100000	-0.174828
7.13333	62.0013	1.72138	-100000	-0.31995
7.14167	62.0517	1.72011	-100000	-0.237295
7.15	62.0992	1.72549	-100000	-0.226363
7.15833	62.144	1.72714	-100000	-0.383519
7.16667	62.2	1.72893	-100000	-0.275505
7.175	62.2503	1.73289	-100000	-0.106463
7.18333	62.2951	1.73467	-100000	-0.312498
7.19167	62.3287	1.73069	-100000	-0.350526
7.2	62.3959	1.73934	-100000	-0.278181
7.20833	62.4322	1.74458	-100000	-0.700001
7.21667	62.4798	1.74394	-100000	-0.431191
7.225	62.5414	1.75402	-100000	-0.323362
7.23333	62.5582	1.75372	-100000	-0.508748
7.24167	62.6029	1.75536	-100000	-0.252627
7.25	62.6561	1.7609	-100000	-0.418666
7.25833	62.7093	1.76244	-100000	-0.422226
7.26667	62.768	1.76767	-100000	-0.441643
7.275	62.824	1.76943	-100000	-0.375803
7.28333	62.8744	1.77562	-100000	-0.164628
7.29167	62.9331	1.77497	-100000	-0.149394
7.3	62.9835	1.77316	-100000	0.022335
7.30833	63.0283	1.77441	-100000	-0.143281
7.31667	63.0759	1.77488	-100000	-0.501994
7.325	63.1094	1.77975	-100000	-0.651667
7.33333	63.1514	1.78989	-100000	-0.743386
7.34167	63.2074	1.79613	-100000	-0.651396
7.35	63.2382	1.79966	-100000	-0.326043
7.35833	63.2774	1.80146	-100000	-0.20413
7.36667	63.3277	1.80076	-100000	-0.171905
7.375	63.3669	1.80294	-100000	-0.379434
7.38333	63.4257	1.80539	-100000	-0.426909
7.39167	63.4928	1.81411	-100000	-0.472358
7.4	63.546	1.81499	-100000	-0.539635
7.40833	63.6048	1.81868	-100000	-0.213782
7.41667	63.6523	1.82337	-100000	-0.211759
7.425	63.6859	1.82123	-100000	-0.192173
7.43333	63.7335	1.82205	-100000	-0.199282
7.44167	63.7727	1.82509	-100000	-0.447781
7.45	63.8314	1.83002	-100000	-0.50479
7.45833	63.893	1.83616	-100000	-0.469595
7.46667	63.9378	1.83888	-100000	-0.338404
7.475	63.9909	1.84074	-100000	-0.14278
7.48333	64.0385	1.8413	-100000	-0.336151
7.49167	64.0805	1.84092	-100000	-0.427883
7.5	64.1393	1.85008	-100000	-0.477397
7.50833	64.1868	1.855	-100000	-0.557023
7.51667	64.2316	1.85721	-100000	-0.385302
7.525	64.2786	1.85949	-100000	-0.201713
7.53333	64.3191	1.86293	-100000	-0.233753
7.54167	64.3515	1.86173	-100000	-0.229923
7.55	64.3947	1.865	-100000	-0.0599817
7.55833	64.4379	1.86715	-100000	-0.177111
7.56667	64.4811	1.86492	-100000	-0.127046
7.575	64.5378	1.86763	-100000	-0.136977
7.58333	64.5837	1.86924	-100000	-0.182105
7.59167	64.6296	1.87172	-100000	-0.214085
7.6	64.681	1.87099	-100000	-0.26551
7.60833	64.7323	1.87477	-100000	-0.369349
7.61667	64.789	1.87809	-100000	-0.58533
7.625	64.8457	1.88403	-100000	-0.539831
7.63333	64.8997	1.89051	-100000	-0.559187
7.64167	64.9429	1.89276	-100000	-0.383413
7.65	64.9888	1.89673	-100000	-0.286403
7.65833	65.0266	1.89681	-100000	-0.284158
7.66667	65.0617	1.90005	-100000	-0.101717
7.675	65.1184	1.90223	-100000	-0.210921
7.68333	65.1698	1.90012	-100000	-0.141338
7.69167	65.2319	1.90384	-100000	-0.178112
7.7	65.2886	1.90476	-100000	-0.40255
7.70833	65.3291	1.90817	-100000	-0.381602
7.71667	65.3723	1.91354	-100000	-0.40113
7.725	65.4047	1.91656	-100000	-0.362462
7.73333	65.4506	1.91813	-100000	-0.302475
7.74167	65.5019	1.92025	-100000	-0.37535
7.75	65.5532	1.92362	-100000	-0.50765
7.75833	65.6154	1.92907	-100000	-0.566037
7.76667	65.6667	1.93506	-100000	-0.411991
7.775	65.7126	1.93912	-100000	-0.366387
7.78333	65.7558	1.93735	-100000	-0.23731
7.79167	65.7936	1.94128	-100000	-0.0610814
7.8	65.8314	1.94297	-100000	-0.233314
7.80833	65.8854	1.94116	-100000	-0.238146
7.81667	65.9286	1.94513	-100000	-0.369248
7.825	65.9637	1.94922	-100000	-0.56882
7.83333	66.0097	1.95527	-100000	-0.521182
7.84167	66.0529	1.96012	-100000	-0.346292
7.85	66.0934	1.9625	-100000	-0.15372
7.85833	66.1582	1.96077	-100000	-0.13479
7.86667	66.2068	1.9604	-100000	-0.288302
7.875	66.2581	1.96461	-100000	-0.46163
7.88333	66.3148	1.97211	-100000	-0.60131
7.89167	66.3607	1.97615	-100000	-0.638581
7.9	66.4147	1.98044	-100000	-0.409709
7.90833	66.4579	1.9859	-100000	-0.268343
7.91667	66.4985	1.98577	-100000	-0.249423
7.925	66.5417	1.9851	-100000	-0.0668091
7.93333	66.5876	1.98876	-100000	-0.292702
7.94167	66.6362	1.98812	-100000	-0.378657
7.95	66.6902	1.99553	-100000	-0.378428
7.95833	66.7415	1.99772	-100000	-0.636807
7.96667	66.7874	2.00137	-100000	-0.291844
7.975	66.836	2.00935	-100000	-0.311716
7.98333	66.8819	2.00525	-100000	-0.14535
7.99167	66.9224	2.00811	-100000	0.0897909
8	66.9711	2.00622	-100000	-0.0496996
8.00833	67.0251	2.00636	-100000	-0.161832
8.01667	67.0845	2.00691	-100000	-0.408939
8.025	67.1331	2.0135	-100000	-0.465197
8.03333	67.1817	2.01985	-100000	-0.580328
8.04167	67.2195	2.02186	-100000	-0.309923
8.05	67.2573	2.02625	-100000	-0.198597
8.05833	67.3221	2.02384	-100000	-0.100435
8.06667	67.368	2.02647	-100000	-0.169913
8.075	67.4302	2.02521	-100000	-0.533779
8.08333	67.4788	2.03192	-100000	-0.357205
8.09167	67.5193	2.04163	-100000	-0.603161
8.1	67.5733	2.03837	-100000	-0.576726
8.10833	67.63	2.04532	-100000	-0.203669
8.11667	67.6786	2.05114	-100000	-0.618064
8.125	67.738	2.04842	-100000	-0.471373
8.13333	67.7947	2.05898	-100000	-0.299804
8.14167	67.8217	2.06103	-100000	-0.562456
8.15	67.8758	2.06114	-100000	-0.216352
8.15833	67.919	2.06717	-100000	-0.247711
8.16667	67.9703	2.06619	-100000	-0.295169
8.175	68.0243	2.06929	-100000	-0.147458
8.18333	68.0729	2.07097	-100000	-0.213655
8.19167	68.1188	2.07208	-100000	-0.149684
8.2	68.1647	2.07331	-100000	-0.174682
8.20833	68.2187	2.07428	-100000	-0.194954
8.21667	68.2619	2.0768	-100000	-0.444496
8.225	68.2971	2.07858	-100000	-0.612699
8.23333	68.3457	2.08813	-100000	-0.679599
8.24167	68.3781	2.0947	-100000	-0.780484
8.25	68.4294	2.09945	-100000	-0.540416
8.25833	68.4942	2.1046	-100000	-0.305271
8.26667	68.5428	2.10614	-100000	-0.149558
8.275	68.6022	2.10487	-100000	-0.0694469
8.28333	68.6643	2.10444	-100000	0.132751
8.29167	68.7021	2.10691	-100000	-0.08812
8.3	68.7427	2.10172	-100000	-0.330475
8.30833	68.8021	2.10781	-100000	-0.28815
8.31667	68.8372	2.11545	-100000	-0.644983
8.325	68.8912	2.11652	-100000	-0.492014
8.33333	68.9371	2.12321	-100000	-0.31899
8.34167	68.9803	2.12421	-100000	-0.310848
8.35	69.0235	2.12608	-100000	-0.217366
8.35833	69.064	2.12688	-100000	-0.149225
8.36667	69.1234	2.13046	-100000	-0.0158854
8.375	69.1748	2.12919	-100000	-0.196304
8.38333	69.2288	2.12661	-100000	-0.141789
8.39167	69.2963	2.13342	-100000	-0.285022
8.4	69.3449	2.13519	-100000	-0.526952
8.40833	69.38	2.13869	-100000	-0.46062
8.41667	69.4367	2.14418	-100000	-0.448311
8.425	69.4664	2.14877	-100000	-0.396271
8.43333	69.5096	2.15013	-100000	-0.297459
8.44167	69.5717	2.1519	-100000	-0.164608
8.45	69.6096	2.15409	-100000	-0.202073
8.45833	69.6771	2.15426	-100000	-0.293599
8.46667	69.7338	2.15687	-100000	-0.272611
8.475	69.7716	2.16168	-100000	-0.39644
8.48333	69.8202	2.16318	-100000	-0.263232
8.49167	69.8661	2.16748	-100000	-0.339662
8.5	69.8985	2.16564	-100000	-0.454999
8.50833	69.9471	2.17301	-100000	-0.26818
8.51667	70.0038	2.17835	-100000	-0.59062
8.525	70.0551	2.17642	-100000	-0.420249
8.53333	70.1146	2.18533	-100000	-0.233171
8.54167	70.1659	2.18701	-100000	-0.48104
8.55	70.201	2.18612	-100000	-0.177127
8.55833	70.2442	2.19245	-100000	-0.169431
8.56667	70.2901	2.19123	-100000	-0.33727
8.575	70.3414	2.19266	-100000	-0.283086
8.58333	70.4116	2.19736	-100000	-0.486024
8.59167	70.4575	2.20189	-100000	-0.479034
8.6	70.5089	2.20743	-100000	-0.509549
8.60833	70.5521	2.20863	-100000	-0.298701
8.61667	70.5872	2.21435	-100000	-0.309716
8.625	70.6412	2.21184	-100000	-0.382891
8.63333	70.6925	2.21776	-100000	-0.183188
8.64167	70.7519	2.22139	-100000	-0.387682
8.65	70.8086	2.22045	-100000	-0.360496
8.65833	70.8518	2.22477	-100000	-0.343861
8.66667	70.8977	2.22977	-100000	-0.45689
8.675	70.9463	2.23285	-100000	-0.464186
8.68333	70.995	2.23568	-100000	-0.242008
8.69167	71.0382	2.24024	-100000	-0.28083
8.7	71.0922	2.23784	-100000	-0.458082
8.70833	71.1381	2.24222	-100000	-0.444854
8.71667	71.1975	2.25095	-100000	-0.51363
8.725	71.2569	2.25507	-100000	-0.316937
8.73333	71.3082	2.25496	-100000	0.0847144
8.74167	71.3568	2.25278	-100000	0.192727
8.75	71.3973	2.24813	-100000	0.0677324
8.75833	71.4487	2.24864	-100000	0.0135831
8.76667	71.4973	2.2527	-100000	-0.3035
8.775	71.5621	2.25233	-100000	-0.344442
8.78333	71.6242	2.25825	-100000	-0.329828
8.79167	71.6755	2.26012	-100000	-0.617854
8.8	71.7295	2.2637	-100000	-0.554266
8.80833	71.7754	2.27292	-100000	-0.407897
8.81667	71.824	2.27672	-100000	-0.424201
8.825	71.8754	2.27372	-100000	-0.286955
8.83333	71.9267	2.27784	-100000	-0.42747
8.84167	71.9699	2.28249	-100000	-0.835795
8.85	72.0023	2.29097	-100000	-0.78952
8.85833	72.0536	2.30158	-100000	-0.720287
8.86667	72.0941	2.30415	-100000	-0.301495
8.875	72.14	2.3065	-100000	-0.118138
8.88333	72.2021	2.30102	-100000	-0.152741
8.89167	72.2588	2.30552	-100000	-0.109685
8.9	72.3102	2.30925	-100000	-0.371326
8.90833	72.3588	2.31015	-100000	-0.309046
8.91667	72.3966	2.3134	-100000	-0.21192
8.925	72.4317	2.31582	-100000	-0.343912
8.93333	72.4884	2.31631	-100000	-0.248757
8.94167	72.5478	2.32162	-100000	-0.160604
8.95	72.6126	2.32169	-100000	-0.257944
8.95833	72.6693	2.32117	-100000	-0.14589
8.96667	72.7071	2.32491	-100000	-0.226638
8.975	72.753	2.32648	-100000	-0.366739
8.98333	72.8017	2.32924	-100000	-0.368859
8.99167	72.8557	2.3334	-100000	-0.394894
9	72.9205	2.3372	-100000	-0.499144
9.00833	72.9664	2.33964	-100000	-0.46472
9.01667	73.0096	2.34588	-100000	-0.379395
9.025	73.0582	2.34889	-100000	-0.428789
9.03333	73.0906	2.34985	-100000	-0.40825
9.04167	73.1473	2.35394	-100000	-0.323911
9.05	73.1932	2.35949	-100000	-0.333732
9.05833	73.2446	2.35969	-100000	-0.177745
9.06667	73.3094	2.36097	-100000	-0.0549981
9.075	73.3634	2.35986	-100000	-0.190973
9.08333	73.4255	2.36132	-100000	-0.315269
9.09167	73.4687	2.36605	-100000	-0.55241
9.1	73.52	2.37148	-100000	-0.623564
9.10833	73.5659	2.37827	-100000	-0.57746
9.11667	73.6037	2.38211	-100000	-0.579294
9.125	73.6604	2.3853	-100000	-0.399571
9.13333	73.7145	2.39079	-100000	-0.26927
9.14167	73.7658	2.39159	-100000	-0.180747
9.15	73.8198	2.39109	-100000	0.0276817
9.15833	73.8738	2.39132	-100000	0.0320081
9.16667	73.9251	2.38987	-100000	-0.0369394
9.175	73.971	2.39053	-100000	-0.165533
9.18333	74.0223	2.39232	-100000	-0.416416
9.19167	74.0682	2.39684	-100000	-0.526941
9.2	74.1196	2.40375	-100000	-0.470814
9.20833	74.1682	2.40809	-100000	-0.362508
9.21667	74.2249	2.40801	-100000	-0.00708961
9.225	74.2816	2.40893	-100000	0.0430199
9.23333	74.314	2.40399	-100000	-0.263761
9.24167	74.3761	2.40666	-100000	-0.403392
9.25	74.4274	2.4168	-100000	-0.805861
9.25833	74.4706	2.42237	-100000	-0.850051
9.26667	74.5354	2.43085	-100000	-0.651182
9.275	74.5868	2.43499	-100000	-0.43959
9.28333	74.6381	2.43851	-100000	-0.0265315
9.29167	74.6894	2.43703	-100000	0.0374123
9.3	74.7434	2.43173	-100000	0.146125
9.30833	74.7947	2.43375	-100000	0.0341508
9.31667	74.8514	2.43364	-100000	-0.385183
9.325	74.8973	2.43589	-100000	-0.340185
9.33333	74.9459	2.44457	-100000	-0.41291
9.34167	75.0026	2.44508	-100000	-0.478992
9.35	75.0567	2.4474	-100000	-0.283664
9.35833	75.1215	2.45185	-100000	-0.357981
9.36667	75.1647	2.45403	-100000	-0.280489
9.375	75.2106	2.45702	-100000	-0.257182
9.38333	75.2511	2.45675	-100000	-0.321408
9.39167	75.2997	2.46043	-100000	-0.306216
9.4	75.3645	2.46474	-100000	-0.345919
9.40833	75.4104	2.46722	-100000	-0.404157
9.41667	75.4698	2.46828	-100000	-0.317341
9.425	75.532	2.4739	-100000	-0.382805
9.43333	75.586	2.47532	-100000	-0.52275
9.44167	75.6346	2.47998	-100000	-0.255878
9.45	75.6805	2.48571	-100000	-0.193521
9.45833	75.721	2.48243	-100000	-0.0211279
9.46667	75.7615	2.48177	-100000	0.143861
9.475	75.8209	2.48069	-100000	-0.0678005
9.48333	75.8722	2.48091	-100000	-0.131712
9.49167	75.9155	2.48469	-100000	-0.255045
9.5	75.9776	2.48616	-100000	-0.389834
9.50833	76.0316	2.48919	-100000	-0.337896
9.51667	76.0883	2.49391	-100000	-0.428014
9.525	76.1485	2.49595	-100000	-0.471805
9.53333	76.1953	2.50043	-100000	-0.234146
9.54167	76.2161	2.50492	-100000	-0.24522
9.55	76.2604	2.50171	-100000	-0.231883
9.55833	76.3046	2.50412	-100000	-0.101625
9.56667	76.3541	2.50816	-100000	-0.596154
9.575	76.4244	2.5083	-100000	-0.599607
9.58333	76.4686	2.52158	-100000	-0.550901
9.59167	76.5181	2.52411	-100000	-0.670983
9.6	76.5571	2.52652	-100000	-0.171844
9.60833	76.6066	2.53067	-100000	-0.214915
9.61667	76.6716	2.52731	-100000	-0.173119
9.625	76.7133	2.53128	-100000	0.0200533
9.63333	76.7679	2.53229	-100000	-0.10215
9.64167	76.8148	2.53	-100000	-0.0865323
9.65	76.8564	2.53072	-100000	-0.193196
9.65833	76.9137	2.53416	-100000	-0.370614
9.66667	76.9658	2.53873	-100000	-0.525698
9.675	77.0256	2.54236	-100000	-0.516687
9.68333	77.0751	2.54824	-100000	-0.486655
9.69167	77.1141	2.55138	-100000	-0.514431
9.7	77.161	2.55495	-100000	-0.381075
9.70833	77.2234	2.5595	-100000	-0.35527
9.71667	77.2755	2.56094	-100000	-0.363918
9.725	77.3484	2.56323	-100000	-0.441138
9.73333	77.4082	2.56708	-100000	-0.507717
9.74167	77.4525	2.57421	-100000	-0.394238
9.75	77.5201	2.57787	-100000	-0.297189
9.75833	77.5644	2.57637	-100000	-0.158344
9.76667	77.6086	2.57699	-100000	-0.0364838
9.775	77.6529	2.57949	-100000	-0.259002
9.78333	77.6737	2.57908	-100000	-0.313042
9.79167	77.7258	2.585	-100000	-0.269427
9.8	77.7726	2.58743	-100000	-0.513188
9.80833	77.8247	2.58847	-100000	-0.316829
9.81667	77.8793	2.59619	-100000	-0.382379
9.825	77.9184	2.59556	-100000	-0.382711
9.83333	77.9626	2.60017	-100000	-0.200042
9.84167	78.0043	2.60122	-100000	-0.266507
9.85	78.0719	2.60286	-100000	-0.0671047
9.85833	78.1266	2.60444	-100000	-0.256576
9.86667	78.1813	2.60241	-100000	-0.263489
9.875	78.2489	2.60978	-100000	-0.246233
9.88333	78.288	2.61164	-100000	-0.356702
9.89167	78.3452	2.61265	-100000	-0.104056
9.9	78.3973	2.6143	-100000	-0.13638
9.90833	78.4233	2.61325	-100000	-0.29014
9.91667	78.4832	2.61618	-100000	-0.568296
9.925	78.5352	2.62232	-100000	-0.647612
9.93333	78.6003	2.63324	-100000	-0.746123
9.94167	78.6732	2.63483	-100000	-0.757109
9.95	78.7122	2.64106	-100000	-0.423332
9.95833	78.7643	2.64756	-100000	-0.500496
9.96667	78.8007	2.64735	-100000	-0.31562
9.975	78.8372	2.65152	-100000	-0.104612
9.98333	78.8918	2.65158	-100000	-0.0137865
9.99167	78.9309	2.65105	-100000	0.145292
10	78.9777	2.64781	-100000	0.106491
10.0083	79.035	2.64667	-100000	-0.0154689
10.0167	79.0688	2.64803	-100000	-0.29351
10.025	79.1287	2.65156	-100000	-0.45898
10.0333	79.1885	2.6576	-100000	-0.523846
10.0417	79.2354	2.66197	-100000	-0.388205
10.05	79.3005	2.66549	-100000	-0.338388
10.0583	79.3421	2.6645	-100000	-0.361075
10.0667	79.389	2.66888	-100000	-0.274653
10.075	79.454	2.67401	-100000	-0.429802
10.0833	79.4957	2.67464	-100000	-0.387499
10.0917	79.5399	2.67883	-100000	-0.350762
10.1	79.5972	2.68179	-100000	-0.457501
10.1083	79.6284	2.6857	-100000	-0.575865
10.1167	79.6909	2.68989	-100000	-0.5578
10.125	79.7508	2.69803	-100000	-0.378013
10.1333	79.7976	2.70039	-100000	-0.305821
10.1417	79.8471	2.6983	-100000	-0.163637
10.15	79.8965	2.70009	-100000	-0.259256
10.1583	79.9512	2.70348	-100000	-0.489943
10.1667	79.9954	2.70903	-100000	-0.469873
10.175	80.0605	2.71463	-100000	-0.281609
10.1833	80.1021	2.71575	-100000	0.050502
10.1917	80.1438	2.71287	-100000	0.267206
10.2	80.1906	2.70734	-100000	0.251779
10.2083	80.2271	2.70573	-100000	-0.0147623
10.2167	80.2817	2.70736	-100000	-0.431658
10.225	80.3364	2.71336	-100000	-0.690121
10.2333	80.391	2.72173	-100000	-0.792134
10.2417	80.4457	2.72873	-100000	-0.576152
10.25	80.49	2.73376	-100000	-0.28094
10.2583	80.529	2.73256	-100000	-0.177395
10.2667	80.5732	2.7311	-100000	-0.02995
10.275	80.6305	2.73464	-100000	-0.224003
10.2833	80.6852	2.73476	-100000	-0.361344
10.2917	80.7476	2.74003	-100000	-0.158406
10.3	80.8023	2.74314	-100000	-0.261521
10.3083	80.8283	2.73992	-100000	-0.116457
10.3167	80.8804	2.74348	-100000	-0.170906
10.325	80.9142	2.74391	-100000	-0.507704
10.3333	80.9663	2.74884	-100000	-0.375946
10.3417	81.0287	2.75685	-100000	-0.612044
10.35	81.0678	2.75601	-100000	-0.508092
10.3583	81.1328	2.76431	-100000	-0.31044
10.3667	81.1745	2.76577	-100000	-0.366172
10.375	81.2265	2.76719	-100000	-0.0257772
10.3833	81.2838	2.76821	-100000	0.0543488
10.3917	81.3255	2.76517	-100000	0.0874067
10.4	81.3775	2.76396	-100000	-0.105079
10.4083	81.4374	2.76428	-100000	-0.333739
10.4167	81.4972	2.77172	-100000	-0.578639
10.425	81.5519	2.7763	-100000	-0.722803
10.4333	81.6066	2.78325	-100000	-0.544615
10.4417	81.6508	2.78837	-100000	-0.432643
10.45	81.6951	2.78987	-100000	-0.230054
10.4583	81.7445	2.79072	-100000	-0.0988546
10.4667	81.7992	2.79092	-100000	-0.186548
10.475	81.8564	2.79167	-100000	-0.269469
10.4833	81.9163	2.79609	-100000	-0.413174
10.4917	81.9605	2.7997	-100000	-0.373804
10.5	82.0178	2.80469	-100000	-0.293262
10.5083	82.0594	2.80413	-100000	-0.30068
10.5167	82.1037	2.80586	-100000	-0.16918
10.525	82.161	2.80972	-100000	-0.335494
10.5333	82.2052	2.81033	-100000	-0.34805
10.5417	82.2625	2.81531	-100000	-0.316325
10.55	82.3093	2.81747	-100000	-0.289925
10.5583	82.364	2.82027	-100000	-0.207206
10.5667	82.4212	2.82	-100000	-0.138791
10.575	82.4655	2.82222	-100000	-0.158054
10.5833	82.5175	2.82209	-100000	-0.338528
10.5917	82.567	2.82554	-100000	-0.362356
10.6	82.606	2.83128	-100000	-0.418375
10.6083	82.6529	2.8343	-100000	-0.227058
10.6167	82.7049	2.83604	-100000	-0.159267
10.625	82.7544	2.83311	-100000	-0.151299
10.6333	82.8195	2.83659	-100000	-0.271678
10.6417	82.8923	2.83934	-100000	-0.464021
10.65	82.9522	2.84509	-100000	-0.434668
10.6583	83.0043	2.84857	-100000	-0.418909
10.6667	83.0511	2.85108	-100000	-0.325927
10.675	83.1032	2.8533	-100000	-0.333222
10.6833	83.1448	2.85596	-100000	-0.403424
10.6917	83.1969	2.85968	-100000	-0.294138
10.7	83.2489	2.86453	-100000	-0.267538
10.7083	83.2802	2.86311	-100000	-0.265045
10.7167	83.3348	2.86488	-100000	-0.0855304
10.725	83.3895	2.86852	-100000	-0.363604
10.7333	83.4493	2.86738	-100000	-0.593425
10.7417	83.5092	2.87523	-100000	-0.593168
10.75	83.5665	2.88466	-100000	-0.709712
10.7583	83.6211	2.88829	-100000	-0.516912
10.7667	83.655	2.89103	-100000	-0.22521
10.775	83.7122	2.89246	-100000	-0.0531069
10.7833	83.7643	2.89216	-100000	-0.0489888
10.7917	83.8268	2.89006	-100000	0.0258624
10.8	83.8944	2.89267	-100000	0.00360369
10.8083	83.9387	2.8916	-100000	-0.116888
10.8167	83.9907	2.89204	-100000	-0.146562
10.825	84.0272	2.89395	-100000	-0.326343
10.8333	84.074	2.89755	-100000	-0.18509
10.8417	84.1391	2.90248	-100000	-0.264601
10.85	84.1937	2.89821	-100000	-0.346827
10.8583	84.2458	2.90277	-100000	-0.304423
10.8667	84.2927	2.90911	-100000	-0.751626
10.875	84.3421	2.91262	-100000	-0.667961
10.8833	84.3994	2.92327	-100000	-0.53328
10.8917	84.4566	2.92504	-100000	-0.502651
10.9	84.5113	2.92689	-100000	-0.23034
10.9083	84.5529	2.92938	-100000	-0.258754
10.9167	84.592	2.93095	-100000	-0.242165
10.925	84.6466	2.93366	-100000	-0.341225
10.9333	84.6987	2.93496	-100000	-0.310476
10.9417	84.7507	2.94075	-100000	-0.306471
10.95	84.8028	2.9413	-100000	-0.233011
10.9583	84.8575	2.94388	-100000	-0.0702518
10.9667	84.9199	2.94273	-100000	-0.151137
10.975	84.9694	2.94309	-100000	-0.196893
10.9833	85.0188	2.94633	-100000	-0.360554
10.9917	85.0683	2.95044	-100000	-0.241487
11	85.1073	2.95475	-100000	-0.227966
11.0083	85.1516	2.95114	-100000	-0.111277
11.0167	85.2114	2.95393	-100000	0.0272089
11.025	85.2531	2.95415	-100000	-0.209286
11.0333	85.2999	2.95384	-100000	-0.187334
11.0417	85.3598	2.95812	-100000	-0.234054
11.05	85.4067	2.96018	-100000	-0.309057
11.0583	85.4665	2.96195	-100000	-0.277231
11.0667	85.5212	2.96414	-100000	-0.303511
11.075	85.5706	2.96736	-100000	-0.474347
11.0833	85.6253	2.97029	-100000	-0.580372
11.0917	85.6826	2.97777	-100000	-0.550188
11.1	85.7398	2.98349	-100000	-0.479845
11.1083	85.7893	2.9857	-100000	-0.253183
11.1167	85.8387	2.98629	-100000	-0.167876
11.125	85.8856	2.98621	-100000	-0.23289
11.1333	85.9376	2.98908	-100000	-0.30034
11.1417	85.9975	2.99346	-100000	-0.336466
11.15	86.0548	2.9963	-100000	-0.363784
11.1583	86.1068	2.99742	-100000	-0.307148
11.1667	86.1615	3.00121	-100000	-0.299106
11.175	86.2135	3.0037	-100000	-0.325142
11.1833	86.2552	3.00627	-100000	-0.208727
11.1917	86.3072	3.00826	-100000	-0.203597
11.2	86.3619	3.00817	-100000	-0.152498
11.2083	86.4192	3.01049	-100000	-0.104727
11.2167	86.479	3.01135	-100000	-0.196812
11.225	86.5259	3.01175	-100000	-0.135333
11.2333	86.5701	3.01473	-100000	-0.226207
11.2417	86.6248	3.015	-100000	-0.462302
11.25	86.6794	3.01889	-100000	-0.404819
11.2583	86.7419	3.02716	-100000	-0.520747
11.2667	86.807	3.02822	-100000	-0.461733
11.275	86.8616	3.03236	-100000	-0.194
11.2833	86.9111	3.03428	-100000	-0.108734
11.2917	86.9553	3.03363	-100000	-0.102232
11.3	87.0074	3.03185	-100000	-0.155757
11.3083	87.049	3.03577	-100000	-0.219345
11.3167	87.1011	3.03948	-100000	-0.535182
11.325	87.1531	3.04094	-100000	-0.493812
11.3333	87.2	3.04968	-100000	-0.42491
11.3417	87.2416	3.05223	-100000	-0.425935
11.35	87.2989	3.05364	-100000	-0.222121
11.3583	87.3536	3.05514	-100000	-0.17313
11.3667	87.3978	3.05709	-100000	-0.200413
11.375	87.4629	3.058	-100000	-0.182161
11.3833	87.5071	3.06032	-100000	-0.0225581
11.3917	87.5553	3.06121	-100000	-0.151647
11.4	87.6111	3.05784	-100000	-0.130551
11.4083	87.6644	3.06305	-100000	-0.334926
11.4167	87.7278	3.06467	-100000	-0.592084
11.425	87.7887	3.07237	-100000	-0.450227
11.4333	87.842	3.07758	-100000	-0.552897
11.4417	87.9131	3.07806	-100000	-0.291646
11.45	87.9562	3.0831	-100000	-0.28909
11.4583	88.0121	3.08209	-100000	-0.217055
11.4667	88.0603	3.08721	-100000	-0.0393676
11.475	88.1059	3.08529	-100000	-0.143145
11.4833	88.1542	3.08441	-100000	-0.0663375
11.4917	88.1998	3.08687	-100000	-0.479603
11.5	88.2607	3.08942	-100000	-0.633976
11.5083	88.309	3.10128	-100000	-0.576136
11.5167	88.3673	3.10555	-100000	-0.549049
11.525	88.4181	3.10607	-100000	-0.0867169
11.5333	88.4612	3.10773	-100000	-0.0954329
11.5417	88.5069	3.10417	-100000	-0.211447
11.55	88.5602	3.10873	-100000	-0.24353
11.5583	88.6109	3.11312	-100000	-0.403384
11.5667	88.6591	3.11584	-100000	-0.31207
11.575	88.7023	3.11762	-100000	-0.415363
11.5833	88.753	3.11913	-100000	-0.269815
11.5917	88.8089	3.12696	-100000	-0.398659
11.6	88.8672	3.12484	-100000	-0.512003
11.6083	88.9307	3.13091	-100000	-0.188288
11.6167	88.984	3.1362	-100000	-0.518985
11.625	89.0373	3.13324	-100000	-0.310662
11.6333	89.0982	3.14214	-100000	-0.0331145
11.6417	89.1489	3.14126	-100000	-0.113098
11.65	89.2022	3.1373	-100000	0.123188
11.6583	89.2504	3.13701	-100000	-0.0217032
11.6667	89.2859	3.13803	-100000	-0.282324
11.675	89.3342	3.14199	-100000	-0.409183
11.6833	89.3925	3.14671	-100000	-0.287394
11.6917	89.4483	3.15065	-100000	-0.231625
11.7	89.5143	3.14761	-100000	-0.0609248
11.7083	89.5727	3.14971	-100000	-0.107662
11.7167	89.6184	3.14874	-100000	-0.407503
11.725	89.6615	3.15424	-100000	-0.456483
11.7333	89.7021	3.16119	-100000	-0.658728
11.7417	89.7529	3.16492	-100000	-0.454148
11.75	89.7985	3.1707	-100000	-0.167598
11.7583	89.8544	3.16938	-100000	0.0409234
11.7667	89.9	3.16678	-100000	0.150271
11.775	89.9457	3.16356	-100000	-0.0298875
11.7833	89.999	3.16569	-100000	-0.277644
11.7917	90.0472	3.17037	-100000	-0.623389
11.8	90.1031	3.17604	-100000	-0.66331
11.8083	90.1513	3.18434	-100000	-0.567819
11.8167	90.202	3.1878	-100000	-0.462648
11.825	90.2553	3.1893	-100000	-0.0640523
11.8333	90.3111	3.19146	-100000	0.179764
11.8417	90.3746	3.18647	-100000	0.105034
11.85	90.4253	3.18181	-100000	0.133597
11.8583	90.4786	3.1858	-100000	-0.335779
11.8667	90.5294	3.187	-100000	-0.71562
11.875	90.5776	3.19767	-100000	-0.416634
11.8833	90.641	3.20566	-100000	-0.564224
11.8917	90.6969	3.19969	-100000	-0.18716
11.9	90.7425	3.20581	-100000	-0.0293034
11.9083	90.7857	3.2039	-100000	-0.515286
11.9167	90.8212	3.20664	-100000	-0.365382
11.925	90.8745	3.21686	-100000	-0.453219
11.9333	90.9481	3.21799	-100000	-0.395878
11.9417	91.0141	3.21901	-100000	-0.107714
11.95	91.075	3.21984	-100000	-0.032007
11.9583	91.1206	3.22045	-100000	-0.0293725
11.9667	91.1562	3.21906	-100000	-0.0553786
11.975	91.2069	3.21999	-100000	-0.0425636
11.9833	91.2678	3.22168	-100000	-0.137096
11.9917	91.3287	3.22187	-100000	-0.236705
12	91.3947	3.22363	-100000	-0.307103
12.0083	91.4328	3.22788	-100000	-0.592432
12.0167	91.4734	3.23192	-100000	-0.742091
12.025	91.5267	3.24162	-100000	-0.800958
12.0333	91.5926	3.24836	-100000	-0.700062
12.0417	91.6662	3.25458	-100000	-0.369764
12.05	91.7271	3.25525	-100000	-0.160639
12.0583	91.7703	3.25395	-100000	0.115645
12.0667	91.8007	3.25372	-100000	0.0523514
12.075	91.8489	3.25072	-100000	-0.0143897
12.0833	91.8997	3.25351	-100000	-0.0457983
12.0917	91.9606	3.25442	-100000	-0.145801
12.1	92.024	3.25524	-100000	-0.157808
12.1083	92.0697	3.25558	-100000	-0.209858
12.1167	92.123	3.25877	-100000	-0.306777
12.125	92.1737	3.26142	-100000	-0.485678
12.1333	92.2169	3.26547	-100000	-0.415259
12.1417	92.2702	3.27177	-100000	-0.45433
12.15	92.326	3.27261	-100000	-0.397111
12.1583	92.3717	3.27656	-100000	-0.241318
12.1667	92.4224	3.27871	-100000	-0.395611
12.175	92.4706	3.27982	-100000	-0.295315
12.1833	92.5189	3.2858	-100000	-0.362578
12.1917	92.5772	3.28641	-100000	-0.426142
12.2	92.628	3.29079	-100000	-0.272305
12.2083	92.6863	3.29402	-100000	-0.354482
12.2167	92.7346	3.29488	-100000	-0.182881
12.225	92.7828	3.29822	-100000	-0.149835
12.2333	92.8564	3.29689	-100000	-0.151504
12.2417	92.9071	3.29902	-100000	-0.12506
12.25	92.9604	3.29993	-100000	-0.276558
12.2583	93.0188	3.30239	-100000	-0.221073
12.2667	93.067	3.30611	-100000	-0.3136
12.275	93.1203	3.30639	-100000	-0.34055
12.2833	93.1812	3.31038	-100000	-0.308524
12.2917	93.2319	3.31374	-100000	-0.519144
12.3	93.2751	3.31639	-100000	-0.488061
12.3083	93.3309	3.32369	-100000	-0.485955
12.3167	93.3791	3.32665	-100000	-0.449145
12.325	93.4349	3.32994	-100000	-0.197803
12.3333	93.4908	3.33136	-100000	-0.214286
12.3417	93.5466	3.33028	-100000	-0.140155
12.35	93.61	3.33379	-100000	-0.167191
12.3583	93.6582	3.33461	-100000	-0.116549
12.3667	93.7065	3.33694	-100000	0.00703162
12.375	93.7471	3.33417	-100000	0.00931807
12.3833	93.7902	3.33356	-100000	0.159616
12.3917	93.8536	3.3343	-100000	-0.111546
12.4	93.912	3.33162	-100000	-0.0549184
12.4083	93.978	3.33789	-100000	0.0426055
12.4167	94.0313	3.33539	-100000	-0.203652
12.425	94.0846	3.33288	-100000	-0.0715183
12.4333	94.1404	3.3384	-100000	-0.403533
12.4417	94.1937	3.34027	-100000	-0.544207
12.45	94.2647	3.34884	-100000	-0.399801
12.4583	94.3028	3.35102	-100000	-0.507414
12.4667	94.3536	3.35173	-100000	-0.272444
12.475	94.4043	3.35719	-100000	-0.469211
12.4833	94.4576	3.35792	-100000	-0.516885
12.4917	94.5236	3.36666	-100000	-0.382607
12.5	94.5718	3.36896	-100000	-0.368033
12.5083	94.6251	3.36994	-100000	-0.0865047
12.5167	94.6581	3.37019	-100000	-0.253789
12.525	94.7012	3.36955	-100000	-0.220238
12.5333	94.757	3.37742	-100000	-0.250253
12.5417	94.8002	3.37728	-100000	-0.323489
12.55	94.856	3.37853	-100000	0.0411106
12.5583	94.9169	3.38033	-100000	-0.144476
12.5667	94.9702	3.37605	-100000	0.0356532
12.575	95.0311	3.3821	-100000	-0.0240558
12.5833	95.0869	3.37734	-100000	-0.334906
12.5917	95.1478	3.38113	-100000	-0.0752204
12.6	95.2011	3.38721	-100000	-0.435614
12.6083	95.2595	3.3846	-100000	-0.302126
12.6167	95.3178	3.39186	-100000	-0.160791
12.625	95.361	3.3912	-100000	-0.290564
12.6333	95.4067	3.39257	-100000	-0.223012
12.6417	95.4498	3.39429	-100000	-0.322806
12.65	95.4853	3.39929	-100000	-0.400875
12.6583	95.5361	3.40196	-100000	-0.545092
12.6667	95.5919	3.40594	-100000	-0.379022
12.675	95.6528	3.41246	-100000	-0.384182
12.6833	95.7086	3.41193	-100000	-0.304426
12.6917	95.7645	3.41477	-100000	-0.147038
12.7	95.8178	3.41608	-100000	-0.150586
12.7083	95.8558	3.41736	-100000	-0.143412
12.7167	95.9117	3.41695	-100000	-0.0982653
12.725	95.9573	3.41955	-100000	-0.212596
12.7333	96.0106	3.41936	-100000	-0.456775
12.7417	96.0791	3.42445	-100000	-0.416323
12.75	96.1375	3.43217	-100000	-0.502297
12.7583	96.1984	3.43343	-100000	-0.251325
12.7667	96.2517	3.4361	-100000	0.0068743
12.775	96.2974	3.43282	-100000	-0.040093
12.7833	96.3456	3.43194	-100000	-0.123874
12.7917	96.4014	3.43476	-100000	-0.257199
12.8	96.4598	3.44023	-100000	-0.589135
12.8083	96.5131	3.4414	-100000	-0.505689
12.8167	96.5689	3.45158	-100000	-0.337469
12.825	96.6222	3.45162	-100000	-0.441476
12.8333	96.6704	3.45148	-100000	-0.073226
12.8417	96.7212	3.45611	-100000	-0.185464
12.85	96.7871	3.45402	-100000	-0.152335
12.8583	96.8404	3.4578	-100000	0.011294
12.8667	96.9039	3.45656	-100000	0.044542
12.875	96.9724	3.45574	-100000	0.18046
12.8833	97.0155	3.45254	-100000	0.0540055
12.8917	97.0663	3.45179	-100000	-0.0702172
12.9	97.1145	3.45476	-100000	-0.426817
12.9083	97.1602	3.45808	-100000	-0.671731
12.9167	97.2185	3.46677	-100000	-0.71727
12.925	97.2744	3.47418	-100000	-0.71335
12.9333	97.3251	3.47867	-100000	-0.420885
12.9417	97.3708	3.48186	-100000	-0.14491
12.95	97.4165	3.4808	-100000	-0.0637238
12.9583	97.4647	3.47901	-100000	-0.0844674
12.9667	97.5205	3.48079	-100000	-0.120937
12.975	97.5738	3.48467	-100000	-0.218729
12.9833	97.6296	3.48483	-100000	-0.285257
12.9917	97.6931	3.4863	-100000	-0.161186
13	97.7463	3.4903	-100000	-0.211959
13.0083	97.8123	3.49004	-100000	-0.25081
13.0167	97.8631	3.49189	-100000	-0.237031
13.025	97.9189	3.49466	-100000	-0.235333
13.0333	97.9773	3.4982	-100000	-0.423942
13.0417	98.0382	3.49789	-100000	-0.38067
13.05	98.094	3.50602	-100000	-0.145951
13.0583	98.1295	3.50735	-100000	-0.388257
13.0667	98.1803	3.50307	-100000	-0.110032
13.075	98.2234	3.51083	-100000	-0.21767
13.0833	98.2767	3.50969	-100000	-0.532325
13.0917	98.3503	3.5146	-100000	-0.16621
13.1	98.4011	3.52081	-100000	-0.109762
13.1083	98.4493	3.51637	-100000	0.0666339
13.1167	98.5026	3.51335	-100000	0.132942
13.125	98.5482	3.51238	-100000	-0.129641
13.1333	98.6041	3.51638	-100000	-0.366259
13.1417	98.6538	3.52069	-100000	-0.436358
13.15	98.6954	3.52556	-100000	-0.260159
13.1583	98.7518	3.52693	-100000	-0.299841
13.1667	98.8082	3.52505	-100000	-0.184309
13.175	98.867	3.53069	-100000	-0.43455
13.1833	98.9405	3.5317	-100000	-0.616657
13.1917	98.9944	3.54141	-100000	-0.386547
13.2	99.0459	3.54561	-100000	-0.463615
13.2083	99.0998	3.54357	-100000	-0.179827
13.2167	99.139	3.54716	-100000	-0.099721
13.225	99.1978	3.54741	-100000	-0.267536
13.2333	99.2444	3.54893	-100000	-0.196787
13.2417	99.2959	3.55249	-100000	-0.169161
13.25	99.3522	3.55372	-100000	-0.0876961
13.2583	99.3914	3.55305	-100000	-0.0362524
13.2667	99.4576	3.55185	-100000	-0.0241947
13.275	99.514	3.5537	-100000	-0.146411
13.2833	99.5679	3.55452	-100000	-0.397483
13.2917	99.6169	3.55793	-100000	-0.359313
13.3	99.6537	3.5651	-100000	-0.476678
13.3083	99.6929	3.56567	-100000	-0.24352
13.3167	99.737	3.57041	-100000	0.00589368
13.325	99.7836	3.56604	-100000	-0.0187255
13.3333	99.8277	3.56491	-100000	0.10967
13.3417	99.8914	3.5663	-100000	-0.0899982
13.35	99.9478	3.56676	-100000	-0.104024
13.3583	99.9992	3.56904	-100000	-0.125907
13.3667	100.056	3.56837	-100000	-0.199495
13.375	100.102	3.5705	-100000	-0.281164
13.3833	100.154	3.57341	-100000	-0.282134
13.3917	100.203	3.57842	-100000	-0.262024
13.4	100.264	3.57778	-100000	-0.246275
13.4083	100.306	3.57923	-100000	-0.159607
13.4167	100.355	3.58161	-100000	-0.275858
13.425	100.418	3.58374	-100000	-0.463959
13.4333	100.465	3.58697	-100000	-0.552012
13.4417	100.526	3.5947	-100000	-0.484672
13.45	100.568	3.60001	-100000	-0.589442
13.4583	100.617	3.59989	-100000	-0.348613
13.4667	100.663	3.60662	-100000	-0.0525586
13.475	100.705	3.60632	-100000	-0.186756
13.4833	100.764	3.60177	-100000	0.0579689
13.4917	100.81	3.60612	-100000	0.182141
13.5	100.869	3.60469	-100000	-0.000166228
13.5083	100.943	3.60024	-100000	0.0872308
13.5167	100.997	3.60177	-100000	-0.0334685
13.525	101.055	3.60321	-100000	-0.47104
13.5333	101.102	3.6058	-100000	-0.478365
13.5417	101.139	3.61595	-100000	-0.450284
13.55	101.193	3.61772	-100000	-0.320547
13.5583	101.227	3.61822	-100000	0.0174067
13.5667	101.281	3.61649	-100000	-0.0637922
13.575	101.332	3.61537	-100000	-0.140196
13.5833	101.381	3.61984	-100000	-0.475227
13.5917	101.44	3.62289	-100000	-0.594433
13.6	101.484	3.63233	-100000	-0.537515
13.6083	101.533	3.63518	-100000	-0.539507
13.6167	101.58	3.63776	-100000	-0.311767
13.625	101.631	3.64088	-100000	-0.143466
13.6333	101.68	3.64272	-100000	-0.0474026
13.6417	101.732	3.63996	-100000	0.00424135
13.65	101.786	3.63934	-100000	0.066602
13.6583	101.842	3.64074	-100000	-0.206798
13.6667	101.899	3.6405	-100000	-0.268815
13.675	101.95	3.64686	-100000	-0.17339
13.6833	101.997	3.6483	-100000	-0.211667
13.6917	102.046	3.64651	-100000	0.0268745
13.7	102.107	3.64756	-100000	-0.00490584
13.7083	102.166	3.64596	-100000	-0.220616
13.7167	102.222	3.64847	-100000	-0.259429
13.725	102.264	3.65387	-100000	-0.392685
13.7333	102.296	3.65621	-100000	-0.472529
13.7417	102.347	3.65905	-100000	-0.438815
13.75	102.391	3.66422	-100000	-0.443579
13.7583	102.452	3.6685	-100000	-0.43722
13.7667	102.509	3.67099	-100000	-0.301256
13.775	102.548	3.67362	-100000	-0.0770465
13.7833	102.607	3.67426	-100000	-0.0112193
13.7917	102.653	3.67106	-100000	0.128464
13.8	102.7	3.67137	-100000	0.108088
13.8083	102.754	3.66934	-100000	-0.00420676
13.8167	102.803	3.67066	-100000	0.0798026
13.825	102.849	3.6712	-100000	-0.11959
13.8333	102.889	3.66871	-100000	-0.0936827
13.8417	102.928	3.67333	-100000	-0.0569733
13.85	102.979	3.67378	-100000	-0.278389
13.8583	103.031	3.6731	-100000	-0.0832565
13.8667	103.092	3.67799	-100000	-0.1988
13.875	103.151	3.6761	-100000	-0.299794
13.8833	103.2	3.6804	-100000	-0.174529
13.8917	103.251	3.6831	-100000	-0.252593
13.9	103.305	3.6838	-100000	-0.136206
13.9083	103.362	3.68452	-100000	-0.252663
13.9167	103.411	3.68494	-100000	-0.480616
13.925	103.465	3.69152	-100000	-0.619772
13.9333	103.516	3.69982	-100000	-0.491757
13.9417	103.555	3.70518	-100000	-0.299114
13.95	103.602	3.70134	-100000	0.203253
13.9583	103.648	3.70149	-100000	0.30114
13.9667	103.7	3.69305	-100000	0.0813357
13.975	103.759	3.69514	-100000	-0.123861
13.9833	103.82	3.69863	-100000	-0.671274
13.9917	103.884	3.70562	-100000	-0.580653
14	103.938	3.71542	-100000	-0.642014
14.0083	103.994	3.7145	-100000	-0.354432
14.0167	104.043	3.72003	-100000	0.0763677
14.025	104.092	3.71743	-100000	-0.0496501
14.0333	104.148	3.71288	-100000	0.0284011
14.0417	104.197	3.71615	-100000	-0.207518
14.05	104.251	3.71908	-100000	-0.441428
14.0583	104.3	3.72435	-100000	-0.466281
14.0667	104.344	3.72759	-100000	-0.397434
14.075	104.386	3.7317	-100000	-0.179113
14.0833	104.433	3.73233	-100000	-0.174809
14.0917	104.477	3.73032	-100000	-0.139581
14.1	104.518	3.73342	-100000	-0.150681
14.1083	104.575	3.73635	-100000	-0.334986
14.1167	104.621	3.73735	-100000	-0.302294
14.125	104.67	3.74149	-100000	-0.166399
14.1333	104.719	3.7435	-100000	-0.1307
14.1417	104.771	3.7419	-100000	0.110138
14.15	104.83	3.74171	-100000	0.258303
14.1583	104.874	3.73781	-100000	0.286635
14.1667	104.935	3.73489	-100000	0.198394
14.175	104.974	3.73234	-100000	-0.0687203
14.1833	105.023	3.73509	-100000	-0.231919
14.1917	105.075	3.74011	-100000	-0.595697
14.2	105.126	3.74262	-100000	-0.498406
14.2083	105.192	3.7522	-100000	-0.429219
14.2167	105.244	3.75171	-100000	-0.605528
14.225	105.31	3.75441	-100000	-0.229863
14.2333	105.364	3.7628	-100000	-0.393532
14.2417	105.401	3.75986	-100000	-0.292594
14.25	105.445	3.76482	-100000	-0.100237
14.2583	105.489	3.76417	-100000	-0.343197
14.2667	105.535	3.76614	-100000	-0.178828
14.275	105.594	3.7713	-100000	-0.137843
14.2833	105.643	3.77079	-100000	-0.10498
14.2917	105.69	3.76876	-100000	0.148412
14.3	105.744	3.76964	-100000	0.00684648
14.3083	105.788	3.76635	-100000	-0.314977
14.3167	105.832	3.77056	-100000	-0.284138
14.325	105.876	3.77926	-100000	-0.54873
14.3333	105.925	3.77911	-100000	-0.461671
14.3417	105.986	3.78464	-100000	-0.128616
14.35	106.053	3.78595	-100000	-0.145845
14.3583	106.102	3.78355	-100000	0.0672457
14.3667	106.141	3.78397	-100000	0.0373466
14.375	106.18	3.7824	-100000	-0.129058
14.3833	106.219	3.7847	-100000	-0.165595
14.3917	106.28	3.78785	-100000	-0.369151
14.4	106.342	3.78949	-100000	-0.242233
14.4083	106.391	3.79471	-100000	-0.147024
14.4167	106.435	3.79278	-100000	-0.145214
14.425	106.486	3.79275	-100000	0.0132847
14.4333	106.535	3.79433	-100000	-0.243611
14.4417	106.606	3.79426	-100000	-0.247457
14.45	106.668	3.8009	-100000	-0.159187
14.4583	106.722	3.801	-100000	-0.169919
14.4667	106.785	3.79964	-100000	0.0676544
14.475	106.824	3.79993	-100000	0.0156537
14.4833	106.876	3.79864	-100000	0.00882469
14.4917	106.927	3.80048	-100000	0.130528
14.5	106.957	3.79935	-100000	0.139064
14.5083	107.013	3.79558	-100000	0.238419
14.5167	107.057	3.79401	-100000	-0.0901994
14.525	107.094	3.79253	-100000	-0.489591
14.5333	107.146	3.80235	-100000	-0.677144
14.5417	107.19	3.8119	-100000	-0.852281
14.55	107.236	3.81658	-100000	-0.503281
14.5583	107.297	3.82094	-100000	-0.234425
14.5667	107.346	3.81913	-100000	-0.101847
14.575	107.4	3.81971	-100000	-0.0485778
14.5833	107.469	3.81997	-100000	-0.19161
14.5917	107.525	3.82256	-100000	-0.385491
14.6	107.582	3.82552	-100000	-0.333807
14.6083	107.628	3.83256	-100000	-0.414738
14.6167	107.672	3.8311	-100000	-0.270821
14.625	107.717	3.83638	-100000	0.0556627
14.6333	107.761	3.83454	-100000	-0.0189114
14.6417	107.805	3.83071	-100000	0.213846
14.65	107.846	3.83173	-100000	-0.0424362
14.6583	107.888	3.82925	-100000	-0.257974
14.6667	107.947	3.83596	-100000	-0.405537
14.675	108.011	3.8393	-100000	-0.575531
14.6833	108.067	3.84525	-100000	-0.427653
14.6917	108.123	3.84844	-100000	-0.323271
14.7	108.167	3.85021	-100000	-0.0979528
14.7083	108.202	3.85008	-100000	-0.111322
14.7167	108.256	3.84851	-100000	-0.0257017
14.725	108.297	3.85215	-100000	-0.042755
14.7333	108.349	3.85107	-100000	-0.195524
14.7417	108.405	3.85151	-100000	-0.190032
14.75	108.452	3.85503	-100000	-0.384725
14.7583	108.515	3.85848	-100000	-0.409822
14.7667	108.567	3.86389	-100000	-0.353217
14.775	108.614	3.86517	-100000	-0.174561
14.7833	108.658	3.8668	-100000	0.148573
14.7917	108.697	3.8643	-100000	0.186408
14.8	108.741	3.85894	-100000	0.338639
14.8083	108.785	3.85895	-100000	0.31892
14.8167	108.846	3.85552	-100000	0.12417
14.825	108.898	3.85367	-100000	-0.0429696
14.8333	108.942	3.8548	-100000	-0.28197
14.8417	109.013	3.86038	-100000	-0.43897
14.85	109.067	3.86491	-100000	-0.620191
14.8583	109.116	3.8683	-100000	-0.448349
14.8667	109.177	3.87548	-100000	-0.413012
14.875	109.214	3.87533	-100000	-0.390196
14.8833	109.251	3.87868	-100000	-0.0629164
14.8917	109.297	3.88131	-100000	-0.0825244
14.9	109.346	3.87757	-100000	-0.116893
14.9083	109.395	3.87808	-100000	-0.0798015
14.9167	109.441	3.88258	-100000	-0.229319
14.925	109.494	3.88397	-100000	-0.32249
14.9333	109.54	3.88522	-100000	-0.240257
14.9417	109.584	3.88883	-100000	-0.112655
14.95	109.635	3.89059	-100000	-0.176592
14.9583	109.688	3.88773	-100000	-0.0765016
14.9667	109.739	3.8911	-100000	-0.0468933
14.975	109.799	3.89138	-100000	-0.334402
14.9833	109.857	3.89215	-100000	-0.462178
14.9917	109.898	3.89887	-100000	-0.480045
15	109.956	3.90651	-100000	-0.377433
15.0083	110.007	3.90738	-100000	-0.199615
15.0167	110.048	3.90473	-100000	0.146404
15.025	110.121	3.90553	-100000	0.0717985
15.0333	110.165	3.90163	-100000	-0.0406782
15.0417	110.213	3.90499	-100000	-0.123408
15.05	110.256	3.90609	-100000	-0.307739
15.0583	110.281	3.90964	-100000	-0.307932
15.0667	110.336	3.91189	-100000	-0.40978
15.075	110.39	3.91525	-100000	-0.254739
15.0833	110.445	3.91975	-100000	-0.189931
15.0917	110.508	3.91813	-100000	-0.129331
15.1	110.549	3.91822	-100000	-0.0236028
15.1083	110.595	3.91956	-100000	-0.130921
15.1167	110.641	3.92053	-100000	-0.274832
15.125	110.685	3.9225	-100000	-0.270912
15.1333	110.753	3.92738	-100000	-0.324355
15.1417	110.799	3.92859	-100000	-0.350169
15.15	110.864	3.93134	-100000	-0.213063
15.1583	110.903	3.93417	-100000	-0.190461
15.1667	110.937	3.93448	-100000	-0.136886
15.175	110.983	3.93494	-100000	0.0798299
15.1833	111.031	3.93591	-100000	0.0850752
15.1917	111.084	3.93151	-100000	0.0400212
15.2	111.162	3.93165	-100000	-0.00425364
15.2083	111.212	3.93361	-100000	-0.261968
15.2167	111.251	3.93605	-100000	-0.334948
15.225	111.29	3.94024	-100000	-0.301073
15.2333	111.333	3.94281	-100000	-0.413993
15.2417	111.384	3.94364	-100000	-0.216403
15.25	111.435	3.94985	-100000	-0.231598
15.2583	111.498	3.94745	-100000	-0.418919
15.2667	111.549	3.95053	-100000	-0.208988
15.275	111.602	3.95761	-100000	-0.361982
15.2833	111.655	3.95682	-100000	-0.339419
15.2917	111.709	3.95952	-100000	-0.091469
15.3	111.762	3.96184	-100000	-0.158346
15.3083	111.805	3.96066	-100000	0.137209
15.3167	111.849	3.96209	-100000	0.261256
15.325	111.919	3.95494	-100000	0.15319
15.3333	111.967	3.95314	-100000	0.172074
15.3417	111.999	3.95555	-100000	-0.238611
15.35	112.043	3.95636	-100000	-0.482305
15.3583	112.076	3.9629	-100000	-0.378155
15.3667	112.13	3.96921	-100000	-0.483148
15.375	112.185	3.96816	-100000	-0.281755
15.3833	112.234	3.97246	-100000	-0.150473
15.3917	112.299	3.97229	-100000	-0.300122
15.4	112.355	3.97423	-100000	-0.157365
15.4083	112.408	3.97816	-100000	-0.287917
15.4167	112.451	3.97771	-100000	-0.287214
15.425	112.505	3.98189	-100000	-0.12591
15.4333	112.543	3.9838	-100000	-0.141697
15.4417	112.597	3.98236	-100000	-0.033078
15.45	112.672	3.98243	-100000	0.0156535
15.4583	112.735	3.98299	-100000	-0.017985
15.4667	112.778	3.98328	-100000	-0.140586
15.475	112.836	3.98296	-100000	-0.124869
15.4833	112.88	3.98712	-100000	-0.117473
15.4917	112.921	3.98715	-100000	-0.259159
15.5	112.974	3.9872	-100000	-0.0269253
15.5083	113.008	3.9916	-100000	0.0406515
15.5167	113.064	3.98802	-100000	-0.172916
15.525	113.105	3.9858	-100000	-0.0455462
15.5333	113.163	3.99296	-100000	-0.258969
15.5417	113.204	3.99311	-100000	-0.40109
15.55	113.257	3.99665	-100000	-0.0709536
15.5583	113.289	3.99917	-100000	-0.273463
15.5667	113.34	3.99533	-100000	-0.101268
15.575	113.395	4.00223	-100000	-0.0376732
15.5833	113.47	4.00002	-100000	-0.513618
15.5917	113.516	4.00042	-100000	-0.235853
15.6	113.577	4.01245	-100000	-0.437482
15.6083	113.616	4.01009	-100000	-0.576191
15.6167	113.654	4.01461	-100000	-0.15981
15.625	113.715	4.01963	-100000	-0.201161
15.6333	113.758	4.01777	-100000	-0.0736162
15.6417	113.819	4.0168	-100000	0.136628
15.65	113.858	4.01706	-100000	0.144228
15.6583	113.901	4.01507	-100000	0.0208175
15.6667	113.947	4.01297	-100000	0.114336
15.675	113.998	4.0161	-100000	-0.0317404
15.6833	114.078	4.01325	-100000	-0.297672
15.6917	114.126	4.01613	-100000	-0.222563
15.7	114.172	4.02289	-100000	-0.458288
15.7083	114.228	4.02352	-100000	-0.443111
15.7167	114.276	4.02852	-100000	-0.274346
15.725	114.315	4.0309	-100000	-0.390315
15.7333	114.375	4.03203	-100000	-0.255284
15.7417	114.414	4.03653	-100000	-0.273884
15.75	114.484	4.03703	-100000	-0.273692
15.7583	114.53	4.04003	-100000	-0.213577
15.7667	114.567	4.04116	-100000	-0.32957
15.775	114.637	4.04365	-100000	-0.20199
15.7833	114.683	4.04802	-100000	-0.23179
15.7917	114.734	4.04677	-100000	-0.175429
15.8	114.787	4.04888	-100000	-0.209
15.8083	114.838	4.0495	-100000	-0.340042
15.8167	114.886	4.05499	-100000	-0.418642
15.825	114.932	4.0581	-100000	-0.358594
15.8333	114.98	4.06284	-100000	-0.204849
15.8417	115.019	4.06145	-100000	-0.0323661
15.85	115.063	4.06182	-100000	0.016537
15.8583	115.104	4.05918	-100000	-0.103046
15.8667	115.157	4.06229	-100000	0.0358536
15.875	115.22	4.06489	-100000	-0.173676
15.8833	115.271	4.06062	-100000	-0.0647385
15.8917	115.329	4.06497	-100000	0.0515187
15.9	115.385	4.06444	-100000	-0.214367
15.9083	115.438	4.06317	-100000	-0.0345347
15.9167	115.491	4.06777	-100000	-0.000706912
15.925	115.532	4.06612	-100000	-0.337663
15.9333	115.585	4.06447	-100000	-0.22524
15.9417	115.648	4.07443	-100000	-0.367407
15.95	115.692	4.07527	-100000	-0.584635
15.9583	115.74	4.07837	-100000	-0.12026
15.9667	115.791	4.08395	-100000	-0.119668
15.975	115.827	4.07843	-100000	-0.0184243
15.9833	115.893	4.07926	-100000	0.255244
15.9917	115.936	4.07898	-100000	0.03839
16	115.985	4.07545	-100000	-0.107458
16.0083	116.038	4.07715	-100000	-0.264972
16.0167	116.108	4.08284	-100000	-0.444701
16.025	116.142	4.08781	-100000	-0.414349
16.0333	116.191	4.09027	-100000	-0.246327
16.0417	116.251	4.09097	-100000	-0.092303
16.05	116.29	4.09106	-100000	-0.0768206
16.0583	116.333	4.09089	-100000	0.0125778
16.0667	116.394	4.09283	-100000	-0.083955
16.075	116.43	4.09055	-100000	-0.0465586
16.0833	116.495	4.09385	-100000	-0.0498054
16.0917	116.532	4.09244	-100000	-0.266996
16.1	116.602	4.09449	-100000	-0.0722792
16.1083	116.641	4.09945	-100000	-0.296382
16.1167	116.694	4.09626	-100000	-0.243578
16.125	116.75	4.10232	-100000	-0.0256212
16.1333	116.822	4.10261	-100000	-0.164123
16.1417	116.873	4.1003	-100000	-0.0293839
16.15	116.926	4.10173	-100000	-0.105425
16.1583	116.972	4.1033	-100000	-0.348973
16.1667	117.011	4.10612	-100000	-0.337482
16.175	117.059	4.11193	-100000	-0.377764
16.1833	117.115	4.11298	-100000	-0.253449
16.1917	117.18	4.11589	-100000	-0.107655
16.2	117.231	4.11457	-100000	-0.18265
16.2083	117.267	4.11552	-100000	-0.17857
16.2167	117.318	4.11907	-100000	-0.306064
16.225	117.386	4.12185	-100000	-0.298246
16.2333	117.432	4.12477	-100000	-0.219027
16.2417	117.473	4.12546	-100000	-0.141273
16.25	117.531	4.12637	-100000	-0.0694463
16.2583	117.575	4.12655	-100000	-0.0357049
16.2667	117.63	4.12709	-100000	0.102668
16.275	117.669	4.12665	-100000	0.136646
16.2833	117.718	4.12295	-100000	0.144521
16.2917	117.764	4.122	-100000	0.0257046
16.3	117.824	4.12227	-100000	-0.288213
16.3083	117.882	4.1258	-100000	-0.411591
16.3167	117.945	4.13256	-100000	-0.531693
16.325	117.993	4.13572	-100000	-0.401772
16.3333	118.047	4.14	-100000	-0.28956
16.3417	118.078	4.13919	-100000	-0.195189
16.35	118.134	4.14221	-100000	0.0150001
16.3583	118.192	4.14223	-100000	0.0993769
16.3667	118.248	4.1395	-100000	0.2828
16.375	118.31	4.13588	-100000	0.180926
16.3833	118.359	4.13278	-100000	-0.149308
16.3917	118.402	4.13619	-100000	-0.28074
16.4	118.448	4.14447	-100000	-0.381953
16.4083	118.504	4.14523	-100000	-0.257219
16.4167	118.55	4.14551	-100000	-0.0956209
16.425	118.608	4.14477	-100000	-0.182429
16.4333	118.659	4.14766	-100000	-0.212723
16.4417	118.703	4.15131	-100000	-0.371093
16.45	118.741	4.15261	-100000	-0.388401
16.4583	118.782	4.15714	-100000	-0.350968
[truncated: 7,340 more rows]
