# Supplementary material for: Tailoring the thermal and thermomechanical characteristics of novel MAX phase boron composites in high-temperature applications
Source: Nanoscale Adv. 2025 Mar 26;7(10):3077–87. doi: 10.1039/d5na00063g (PMC11974559; doi:10.1039/d5na00063g)
Supplement: NA-007-D5NA00063G-s003 [file NA-007-D5NA00063G-s003.zip › Ti4AlB2C 1325.xls]

## Sheet: 209A 500
Module	TMA/SS
Channel	1
Data Name	209A 500
Measurement Time	3/15/2024 11:19:15 AM
Sample Name	209B
Sample Length	4.107	mm
Sample Cross-section Area	58.752	mm2
Temperature Program		Cel	Cel	Cel/min	min	s	Gas1	Gas2	Store
	1	34	500	6	0	0.5	On	Off	On
	Temperature Program Mode	Ramp
SS Program		mN	mN	mN/min	min
	1	-100	-100	100	0
Operator Name	MKH
Organization Name	JR
Comment	Operator: MKH
	Sample run
Average Linear Expansion Coefficient
209A 500 TMA
No.	Start	End	B
	Cel	Cel	(1/cel)
1	35.6607	199.681	6.99846e-06
2	199.681	302.213	1.63227e-06
3	302.213	392.278	-4.70182e-07
4	37.8037	392.935	3.54722e-06
Time	Temp.	TMA	Load	DTMA
min	Cel	um	uN	um/min
0.00833333	35.6607	0.084753	-100000	0.129333
0.0166667	35.6607	0.0837536	-100000	0.132129
0.025	35.6361	0.0825975	-100000	0.119361
0.0333333	35.6422	0.0814498	-100000	0.0970142
0.0416667	35.6391	0.0807743	-100000	0.23696
0.05	35.6238	0.0805198	-100000	0.270818
0.0583333	35.6268	0.0746988	-100000	0.229464
0.0666667	35.6176	0.0724225	-100000	0.356613
0.075	35.6299	0.0731255	-100000	0.0889847
0.0833333	35.6453	0.0686327	-100000	-0.0265024
0.0916667	35.6514	0.0717327	-100000	0.00138387
0.1	35.6484	0.073306	-100000	-0.184208
0.108333	35.6422	0.0730794	-100000	-0.0680215
0.116667	35.6238	0.0747729	-100000	-0.00430648
0.125	35.6299	0.074	-100000	0.124648
0.133333	35.6268	0.0734495	-100000	0.185173
0.141667	35.6176	0.0689245	-100000	0.071492
0.15	35.6207	0.0686005	-100000	-0.0116332
0.158333	35.5992	0.071617	-100000	-0.205142
0.166667	35.59	0.0738373	-100000	-0.217226
0.175	35.593	0.0757625	-100000	-0.0848187
0.183333	35.6053	0.0758413	-100000	0.0177452
0.191667	35.6115	0.0744443	-100000	0.0221922
0.2	35.6145	0.0732458	-100000	0.021648
0.208333	35.6238	0.0750228	-100000	0.00735533
0.216667	35.6145	0.0751197	-100000	-0.00320371
0.225	35.6268	0.0741991	-100000	0.0523306
0.233333	35.6361	0.0733526	-100000	-0.0152729
0.241667	35.6391	0.0732784	-100000	-0.0159576
0.25	35.6453	0.0756288	-100000	-0.074386
0.258333	35.6514	0.074731	-100000	-0.0113701
0.266667	35.6576	0.0758321	-100000	0.14617
0.275	35.6545	0.0736574	-100000	0.160603
0.283333	35.6453	0.0707565	-100000	0.230416
0.291667	35.6299	0.0693776	-100000	0.150883
0.3	35.6238	0.0681516	-100000	0.100495
0.308333	35.6299	0.068628	-100000	0.00652999
0.316667	35.6391	0.0674067	-100000	-0.0580103
0.325	35.6545	0.0691599	-100000	-0.057185
0.333333	35.6576	0.0700853	-100000	-0.137276
0.341667	35.6545	0.0705342	-100000	-0.10634
0.35	35.6514	0.0719825	-100000	-0.182125
0.358333	35.6422	0.0727046	-100000	-0.126605
0.366667	35.6545	0.0761561	-100000	-0.0591417
0.375	35.6453	0.0747543	-100000	-0.0548209
0.383333	35.6422	0.0739539	-100000	0.103544
0.391667	35.6545	0.074532	-100000	0.0524712
0.4	35.6422	0.0727046	-100000	0.0194388
0.408333	35.6453	0.0730053	-100000	0.0263618
0.416667	35.6484	0.073306	-100000	0.0824547
0.425	35.6391	0.0736532	-100000	-0.0330324
0.433333	35.6422	0.0699561	-100000	-0.0292844
0.441667	35.6514	0.0741064	-100000	0.0927469
0.45	35.6545	0.0742821	-100000	-0.0242646
0.458333	35.6637	0.0705617	-100000	0.227673
0.466667	35.676	0.0707649	-100000	0.337776
0.475	35.676	0.0665173	-100000	0.211171
0.483333	35.6914	0.0630229	-100000	0.245014
0.491667	35.6914	0.0635226	-100000	0.0898386
0.5	35.6883	0.0625978	-100000	-0.0726233
0.508333	35.6914	0.0635226	-100000	-0.0434652
0.516667	35.6791	0.0654437	-100000	-0.0742454
0.525	35.6883	0.0649715	-100000	-0.00457328
0.533333	35.6945	0.0650726	-100000	-0.0174392
0.541667	35.7006	0.0636751	-100000	-0.106564
0.55	35.7068	0.066025	-100000	-0.0715181
0.558333	35.7068	0.0685236	-100000	-0.216862
0.566667	35.7406	0.0674566	-100000	-0.0324999
0.575	35.7375	0.0709038	-100000	0.133123
0.583333	35.7498	0.0671083	-100000	-0.0388086
0.591667	35.756	0.0640862	-100000	0.146267
0.6	35.7129	0.0687502	-100000	-0.0260546
0.608333	35.7222	0.0660283	-100000	-0.226919
0.616667	35.7191	0.0679768	-100000	0.0043637
0.625	35.7222	0.0716502	-100000	0.0140831
0.633333	35.7345	0.0686047	-100000	0.0530869
0.641667	35.7468	0.0655588	-100000	0.235212
0.65	35.7406	0.0662073	-100000	0.155806
0.658333	35.7468	0.0638098	-100000	-0.0284591
0.666667	35.7529	0.0634112	-100000	0.121361
0.675	35.7437	0.0665075	-100000	0.0606804
0.683333	35.7529	0.0621619	-100000	0.0749588
0.691667	35.7529	0.0617871	-100000	0.160281
0.7	35.7529	0.0609126	-100000	0.017943
0.708333	35.7683	0.0611647	-100000	-0.0308493
0.716667	35.7621	0.0615638	-100000	-0.0743144
0.725	35.7775	0.0628154	-100000	-0.0712942
0.733333	35.7744	0.0633897	-100000	-0.0564262
0.741667	35.7837	0.0635412	-100000	-0.058595
0.75	35.8083	0.0634447	-100000	-0.122419
0.758333	35.8052	0.0647686	-100000	-0.0602002
0.766667	35.8328	0.0674704	-100000	-0.0901004
0.775	35.8451	0.0655479	-100000	0.044043
0.783333	35.8544	0.066448	-100000	0.133375
0.791667	35.8605	0.0633005	-100000	0.0772513
0.8	35.8513	0.0630245	-100000	0.103473
0.808333	35.8328	0.0629728	-100000	-0.0194674
0.816667	35.8421	0.0629989	-100000	0.135654
0.825	35.8544	0.0639494	-100000	0.17451
0.833333	35.8574	0.0585027	-100000	0.262237
0.841667	35.8974	0.0571558	-100000	0.159547
0.85	35.9036	0.0542577	-100000	-0.166521
0.858333	35.9189	0.0586312	-100000	-0.289383
0.866667	35.9374	0.0640535	-100000	-0.511251
0.875	35.9374	0.066802	-100000	-0.275105
0.883333	35.9528	0.0712994	-100000	-0.0382164
0.891667	35.9528	0.0678013	-100000	0.0352466
0.9	35.962	0.0653273	-100000	0.121447
0.908333	35.9651	0.0656271	-100000	-0.107175
0.916667	35.9651	0.0672512	-100000	-0.159646
0.925	35.9804	0.0713738	-100000	-0.199347
0.933333	35.9897	0.0706489	-100000	-0.263801
0.941667	36.005	0.072272	-100000	-0.0149438
0.95	36.0143	0.0760445	-100000	-0.244325
0.958333	36.0112	0.071872	-100000	-0.308796
0.966667	36.0143	0.078793	-100000	-0.0688679
0.975	36.0235	0.0825652	-100000	-0.256234
0.983333	36.0481	0.0783401	-100000	-0.0297421
0.991667	36.0604	0.0804131	-100000	0.141907
1	36.0911	0.0797844	-100000	-0.0958001
1.00833	36.0942	0.0778349	-100000	-0.0208127
1.01667	36.0911	0.0815335	-100000	0.0794917
1.025	36.1034	0.0811068	-100000	0.00297733
1.03333	36.0973	0.0771347	-100000	0.287184
1.04167	36.088	0.0777357	-100000	0.286399
1.05	36.1096	0.0719607	-100000	0.0241172
1.05833	36.1157	0.0715602	-100000	0.0820688
1.06667	36.1249	0.0763308	-100000	-0.158644
1.075	36.1588	0.0750001	-100000	-0.233486
1.08333	36.1588	0.0772488	-100000	0.0768082
1.09167	36.1803	0.0793431	-100000	0.0999181
1.1	36.1834	0.0737705	-100000	0.138299
1.10833	36.1926	0.0716695	-100000	0.286661
1.11667	36.2141	0.0726388	-100000	0.0866847
1.125	36.2233	0.0697877	-100000	0.0462709
1.13333	36.2448	0.0708811	-100000	0.0282421
1.14167	36.2602	0.0701271	-100000	-0.217495
1.15	36.2725	0.0716974	-100000	-0.251997
1.15833	36.294	0.0770375	-100000	-0.3442
1.16667	36.3094	0.079281	-100000	-0.224411
1.175	36.3217	0.0816004	-100000	-0.041547
1.18333	36.3186	0.0791778	-100000	0.100438
1.19167	36.334	0.0784224	-100000	0.133559
1.2	36.374	0.075933	-100000	0.03277
1.20833	36.3955	0.0771485	-100000	0.0575956
1.21667	36.4232	0.0780855	-100000	-0.152012
1.225	36.4416	0.0765026	-100000	-0.236108
1.23333	36.4416	0.0810001	-100000	-0.270639
1.24167	36.4508	0.0850187	-100000	-0.485696
1.25	36.4724	0.0871068	-100000	-0.378213
1.25833	36.4939	0.0926924	-100000	-0.0849885
1.26667	36.5123	0.0936072	-100000	-0.0918593
1.275	36.5277	0.0878517	-100000	0.24582
1.28333	36.54	0.0901688	-100000	0.285041
1.29167	36.5369	0.0844984	-100000	-0.0508061
1.3	36.5677	0.0841058	-100000	0.0766524
1.30833	36.58	0.0895452	-100000	-0.163509
1.31667	36.5923	0.0876137	-100000	-0.210472
1.325	36.6138	0.0899487	-100000	-0.0513025
1.33333	36.6169	0.0911215	-100000	-0.230858
1.34167	36.6415	0.0912553	-100000	-0.335757
1.35	36.6691	0.0953089	-100000	-0.26651
1.35833	36.6907	0.101141	-100000	-0.392444
1.36667	36.706	0.100005	-100000	-0.251749
1.375	36.7276	0.104337	-100000	0.0982905
1.38333	36.7429	0.103701	-100000	-0.0492748
1.39167	36.7614	0.0978643	-100000	0.0917655
1.4	36.7798	0.101648	-100000	0.0262804
1.40833	36.8044	0.101278	-100000	-0.243032
1.41667	36.8075	0.102825	-100000	-0.215329
1.425	36.8167	0.105965	-100000	-0.0700447
1.43333	36.8321	0.108825	-100000	0.0343081
1.44167	36.8506	0.103613	-100000	0.141617
1.45	36.8874	0.101681	-100000	0.250322
1.45833	36.8997	0.101245	-100000	-0.0991076
1.46667	36.9151	0.100481	-100000	-0.318222
1.475	36.9274	0.106916	-100000	-0.376801
1.48333	36.9274	0.112288	-100000	-0.300886
1.49167	36.9612	0.113805	-100000	-0.0389689
1.5	36.9828	0.110511	-100000	0.280555
1.50833	37.0043	0.108215	-100000	0.340587
1.51667	37.035	0.102937	-100000	0.134507
1.525	37.0443	0.102452	-100000	0.0460097
1.53333	37.0658	0.106027	-100000	-0.290794
1.54167	37.0842	0.106682	-100000	-0.313707
1.55	37.1057	0.11263	-100000	-0.263106
1.55833	37.1242	0.112909	-100000	-0.294988
1.56667	37.1334	0.114797	-100000	-0.151567
1.575	37.1396	0.116515	-100000	-0.209564
1.58333	37.1672	0.117682	-100000	-0.21591
1.59167	37.198	0.119894	-100000	-0.177827
1.6	37.238	0.121994	-100000	-0.139456
1.60833	37.2595	0.122442	-100000	-0.092235
1.61667	37.2687	0.12233	-100000	-0.0211311
1.625	37.2779	0.122969	-100000	-0.0514822
1.63333	37.2933	0.122699	-100000	-0.0406059
1.64167	37.324	0.124158	-100000	0.00502987
1.65	37.3425	0.123684	-100000	-0.0419158
1.65833	37.3671	0.122801	-100000	-0.0124927
1.66667	37.3702	0.124096	-100000	-0.122889
1.675	37.3855	0.124575	-100000	-0.190309
1.68333	37.4163	0.12778	-100000	-0.189313
1.69167	37.4409	0.129145	-100000	-0.384487
1.7	37.4839	0.130406	-100000	-0.356784
1.70833	37.5085	0.137391	-100000	-0.4964
1.71667	37.5362	0.139673	-100000	-0.602325
1.725	37.5546	0.145691	-100000	-0.306912
1.73333	37.5577	0.150484	-100000	-0.171309
1.74167	37.5669	0.147621	-100000	0.153113
1.75	37.5762	0.145383	-100000	0.411861
1.75833	37.6069	0.140588	-100000	0.447424
1.76667	37.6438	0.136755	-100000	0.317825
1.775	37.6746	0.132707	-100000	0.0606843
1.78333	37.7145	0.134789	-100000	-0.136222
1.79167	37.7422	0.138565	-100000	-0.408622
1.8	37.7668	0.141296	-100000	-0.45378
1.80833	37.8037	0.146328	-100000	-0.312119
1.81667	37.8098	0.149915	-100000	-0.276992
1.825	37.8221	0.148969	-100000	-0.128696
1.83333	37.8437	0.150529	-100000	-0.045619
1.84167	37.8498	0.150618	-100000	-0.159592
1.85	37.8806	0.151436	-100000	0.00316148
1.85833	37.9052	0.154289	-100000	-0.0863344
1.86667	37.9144	0.150424	-100000	-0.0271853
1.875	37.9543	0.153496	-100000	-0.0947869
1.88333	37.9697	0.152342	-100000	-0.35153
1.89167	38.0035	0.157448	-100000	-0.389617
1.9	38.0435	0.162141	-100000	-0.443523
1.90833	38.0589	0.166483	-100000	-0.24329
1.91667	38.0866	0.167126	-100000	-0.0754793
1.925	38.1081	0.165558	-100000	0.154149
1.93333	38.1327	0.164657	-100000	0.122941
1.94167	38.1634	0.161344	-100000	0.0829281
1.95	38.1942	0.163028	-100000	-0.0382157
1.95833	38.2218	0.162793	-100000	-0.238052
1.96667	38.2495	0.165931	-100000	-0.239233
1.975	38.2833	0.16928	-100000	-0.400294
1.98333	38.3172	0.171002	-100000	-0.354048
1.99167	38.3448	0.176137	-100000	-0.263873
2	38.3787	0.177733	-100000	-0.331221
2.00833	38.4032	0.178075	-100000	-0.191099
2.01667	38.4371	0.182043	-100000	-0.164682
2.025	38.4524	0.182507	-100000	-0.183336
2.03333	38.477	0.183222	-100000	0.00421447
2.04167	38.5016	0.184187	-100000	-0.000944674
2.05	38.5262	0.181903	-100000	-0.0745507
2.05833	38.5724	0.182538	-100000	-0.315561
2.06667	38.5939	0.185707	-100000	-0.427875
2.075	38.6123	0.194705	-100000	-0.430126
2.08333	38.6277	0.196165	-100000	-0.326408
2.09167	38.6431	0.196876	-100000	0.150828
2.1	38.6677	0.196587	-100000	0.0333835
2.10833	38.7015	0.189678	-100000	0.0734052
2.11667	38.7384	0.195052	-100000	-0.00645837
2.125	38.7661	0.194429	-100000	-0.334924
2.13333	38.7845	0.196803	-100000	-0.0674809
2.14167	38.8152	0.200842	-100000	-0.188615
2.15	38.8214	0.197302	-100000	-0.123581
2.15833	38.8429	0.200716	-100000	-0.0148051
2.16667	38.8767	0.200922	-100000	-0.138327
2.175	38.9075	0.201335	-100000	-0.234307
2.18333	38.9505	0.201913	-100000	-0.274167
2.19167	38.9967	0.208526	-100000	-0.241607
2.2	39.0274	0.210061	-100000	-0.464864
2.20833	39.052	0.209389	-100000	-0.226214
2.21667	39.0942	0.217408	-100000	-0.198834
2.225	39.1295	0.216067	-100000	-0.273095
2.23333	39.162	0.216689	-100000	-0.0488221
2.24167	39.1885	0.218492	-100000	-0.0968623
2.25	39.2033	0.219036	-100000	-0.207213
2.25833	39.2151	0.219295	-100000	-0.157417
2.26667	39.2416	0.223596	-100000	-0.136903
2.275	39.2652	0.223739	-100000	-0.140147
2.28333	39.2858	0.223599	-100000	-0.232013
2.29167	39.3183	0.223967	-100000	-0.485297
2.3	39.3507	0.23133	-100000	-0.470234
2.30833	39.392	0.239916	-100000	-0.509345
2.31667	39.4127	0.239273	-100000	-0.2737
2.325	39.4392	0.240945	-100000	0.0351581
2.33333	39.451	0.240453	-100000	-0.013117
2.34167	39.4658	0.238744	-100000	0.078864
2.35	39.5188	0.239711	-100000	0.271487
2.35833	39.5395	0.238316	-100000	0.157949
2.36667	39.5808	0.231403	-100000	0.109062
2.375	39.6103	0.233479	-100000	0.02472
2.38333	39.6191	0.236075	-100000	-0.223346
2.39167	39.6457	0.237492	-100000	-0.129689
2.4	39.6781	0.238848	-100000	-0.0821352
2.40833	39.7194	0.237802	-100000	-0.221681
2.41667	39.7548	0.238813	-100000	-0.332934
2.425	39.7843	0.244882	-100000	-0.455332
2.43333	39.802	0.249946	-100000	-0.508591
2.44167	39.8167	0.25298	-100000	-0.314641
2.45	39.8433	0.255766	-100000	-0.0963992
2.45833	39.8875	0.25537	-100000	6.41789e-05
2.46667	39.9258	0.253159	-100000	0.0235417
2.475	39.9671	0.252978	-100000	-0.0670983
2.48333	40.0143	0.254981	-100000	-0.170938
2.49167	40.0379	0.257606	-100000	-0.286025
2.5	40.0851	0.258857	-100000	-0.328029
2.50833	40.1116	0.262512	-100000	-0.212715
2.51667	40.1264	0.265916	-100000	-0.209816
2.525	40.1529	0.264697	-100000	-0.0841875
2.53333	40.1677	0.265851	-100000	-0.0831401
2.54167	40.2001	0.265318	-100000	-0.25633
2.55	40.2355	0.268687	-100000	-0.262795
2.55833	40.2768	0.273241	-100000	-0.406076
2.56667	40.3004	0.274611	-100000	-0.124866
2.575	40.324	0.278854	-100000	-0.0892632
2.58333	40.3594	0.272849	-100000	-0.26241
2.59167	40.383	0.276217	-100000	-0.224613
2.6	40.4213	0.283358	-100000	-0.565532
2.60833	40.4685	0.286341	-100000	-0.459444
2.61667	40.5039	0.2917	-100000	-0.0817906
2.625	40.5363	0.291531	-100000	0.0876214
2.63333	40.5658	0.286084	-100000	0.288005
2.64167	40.5865	0.28342	-100000	0.329318
2.65	40.6041	0.2821	-100000	0.0520419
2.65833	40.6366	0.280554	-100000	-0.157584
2.66667	40.6661	0.28435	-100000	-0.339885
2.675	40.6985	0.288673	-100000	-0.559126
2.68333	40.7369	0.29343	-100000	-0.665482
2.69167	40.7634	0.299192	-100000	-0.570783
2.7	40.8106	0.306532	-100000	-0.501418
2.70833	40.8401	0.307699	-100000	-0.432724
2.71667	40.8725	0.310144	-100000	-0.155737
2.725	40.9079	0.313616	-100000	-0.167753
2.73333	40.9315	0.311724	-100000	-0.0655862
2.74167	40.964	0.313291	-100000	-0.00579236
2.75	40.9934	0.31233	-100000	-0.168929
2.75833	41.017	0.313809	-100000	-0.0480367
2.76667	41.0347	0.317355	-100000	-0.22871
2.775	41.0642	0.314892	-100000	-0.182144
2.78333	41.0967	0.319954	-100000	-0.143889
2.79167	41.1409	0.31988	-100000	-0.434053
2.8	41.1822	0.322151	-100000	-0.318941
2.80833	41.2176	0.32936	-100000	-0.409937
2.81667	41.2412	0.330585	-100000	-0.438492
2.825	41.2766	0.333545	-100000	-0.13062
2.83333	41.3002	0.336767	-100000	-0.150128
2.84167	41.3208	0.333714	-100000	0.03239
2.85	41.3739	0.335589	-100000	0.122042
2.85833	41.4004	0.332465	-100000	-0.109799
2.86667	41.4388	0.332699	-100000	-0.00603491
2.875	41.4712	0.337374	-100000	-0.224974
2.88333	41.4889	0.33579	-100000	-0.232815
2.89167	41.5214	0.339964	-100000	-0.137727
2.9	41.5479	0.34046	-100000	-0.332861
2.90833	41.5892	0.341965	-100000	-0.253225
2.91667	41.6216	0.346886	-100000	-0.343374
2.925	41.6511	0.348405	-100000	-0.34615
2.93333	41.6924	0.351905	-100000	-0.194502
2.94167	41.7308	0.353504	-100000	-0.12239
2.95	41.7573	0.353369	-100000	8.8763e-05
2.95833	41.7838	0.352485	-100000	0.0154364
2.96667	41.8163	0.351903	-100000	-0.0722819
2.975	41.8399	0.352989	-100000	-0.260167
2.98333	41.8723	0.355778	-100000	-0.308804
2.99167	41.8871	0.361157	-100000	-0.402431
3	41.9195	0.362196	-100000	-0.444514
3.00833	41.9431	0.366403	-100000	-0.31592
3.01667	41.9932	0.370596	-100000	-0.492576
3.025	42.0463	0.371688	-100000	-0.366717
3.03333	42.067	0.378615	-100000	-0.247789
3.04167	42.1112	0.378627	-100000	-0.282683
3.05	42.123	0.378855	-100000	-0.08338
3.05833	42.1525	0.381111	-100000	-0.235358
3.06667	42.1997	0.381395	-100000	-0.176202
3.075	42.238	0.386473	-100000	-0.0793992
3.08333	42.2823	0.384729	-100000	-0.0859105
3.09167	42.3147	0.383757	-100000	0.0986517
3.1	42.3442	0.384258	-100000	-0.0646135
3.10833	42.3648	0.383184	-100000	-0.199394
3.11667	42.4032	0.386882	-100000	-0.231508
3.125	42.4504	0.390404	-100000	-0.376001
3.13333	42.4887	0.391975	-100000	-0.266395
3.14167	42.5329	0.395718	-100000	-0.314175
3.15	42.5683	0.395762	-100000	-0.362726
3.15833	42.6126	0.400876	-100000	-0.140683
3.16667	42.6509	0.404066	-100000	-0.266511
3.175	42.6922	0.400407	-100000	-0.142073
3.18333	42.7217	0.404646	-100000	-0.0985446
3.19167	42.7482	0.405612	-100000	-0.292038
3.2	42.7777	0.407351	-100000	-0.319618
3.20833	42.7984	0.410142	-100000	-0.274557
3.21667	42.8338	0.4153	-100000	-0.150074
3.225	42.8603	0.414764	-100000	-0.166908
3.23333	42.8868	0.412353	-100000	0.0285835
3.24167	42.9311	0.415705	-100000	0.0160245
3.25	42.9488	0.414347	-100000	-0.204072
3.25833	42.9812	0.41423	-100000	-0.170443
3.26667	43.0196	0.419156	-100000	-0.297254
3.275	43.0491	0.421387	-100000	-0.434124
3.28333	43.0962	0.424256	-100000	-0.379105
3.29167	43.1375	0.4287	-100000	-0.301628
3.3	43.1818	0.431793	-100000	-0.193069
3.30833	43.2172	0.431441	-100000	-0.235842
3.31667	43.2496	0.430691	-100000	-0.261608
3.325	43.282	0.436562	-100000	-0.427075
3.33333	43.3086	0.440513	-100000	-0.525079
3.34167	43.3469	0.445677	-100000	-0.305152
3.35	43.3823	0.448194	-100000	0.017045
3.35833	43.4207	0.446734	-100000	0.138912
3.36667	43.4649	0.439945	-100000	0.28019
3.375	43.5121	0.441046	-100000	0.149827
3.38333	43.5534	0.438854	-100000	-0.25784
3.39167	43.5888	0.441739	-100000	-0.35559
3.4	43.63	0.448539	-100000	-0.700886
3.40833	43.6625	0.452899	-100000	-0.622022
3.41667	43.7067	0.462217	-100000	-0.424959
3.425	43.7421	0.462473	-100000	-0.329244
3.43333	43.7569	0.462705	-100000	-0.146027
3.44167	43.7805	0.463874	-100000	-0.273356
3.45	43.81	0.467085	-100000	-0.435799
3.45833	43.8453	0.471585	-100000	-0.493159
3.46667	43.9014	0.477231	-100000	-0.401805
3.475	43.9486	0.480313	-100000	-0.229858
3.48333	43.9899	0.480478	-100000	-0.0147691
3.49167	44.0282	0.479247	-100000	0.0853079
3.5	44.0606	0.477724	-100000	-0.00072305
3.50833	44.096	0.477469	-100000	-0.1205
3.51667	44.1373	0.480502	-100000	-0.367604
3.525	44.1757	0.483264	-100000	-0.39052
3.53333	44.2258	0.489977	-100000	-0.331728
3.54167	44.2641	0.490487	-100000	-0.228003
3.55	44.2936	0.49156	-100000	0.0266516
3.55833	44.3202	0.490864	-100000	-0.052744
3.56667	44.3349	0.489089	-100000	0.0718126
3.575	44.3585	0.492245	-100000	-0.127069
3.58333	44.4027	0.489166	-100000	-0.212382
3.59167	44.4499	0.4951	-100000	-0.229315
3.6	44.4794	0.496168	-100000	-0.623509
3.60833	44.5325	0.499889	-100000	-0.611253
3.61667	44.562	0.50995	-100000	-0.77686
3.625	44.5856	0.515475	-100000	-0.669776
3.63333	44.6387	0.522063	-100000	-0.255355
3.64167	44.6623	0.522214	-100000	-0.0579125
3.65	44.7006	0.518462	-100000	0.119182
3.65833	44.7508	0.517405	-100000	0.00142291
3.66667	44.7802	0.518091	-100000	-0.270361
3.675	44.8127	0.522167	-100000	-0.257831
3.68333	44.8422	0.527474	-100000	-0.225085
3.69167	44.8864	0.525999	-100000	-0.131312
3.7	44.9218	0.525593	-100000	0.0861856
3.70833	44.9749	0.526544	-100000	-0.102615
3.71667	45.025	0.524601	-100000	-0.215954
3.725	45.0575	0.52942	-100000	-0.271961
3.73333	45.0988	0.532792	-100000	-0.520243
3.74167	45.1312	0.535609	-100000	-0.376635
3.75	45.1666	0.541942	-100000	-0.309029
3.75833	45.1931	0.541974	-100000	-0.236028
3.76667	45.2344	0.543093	-100000	-0.0607607
3.775	45.2787	0.543477	-100000	-0.175129
3.78333	45.32	0.543967	-100000	-0.305606
3.79167	45.3583	0.547812	-100000	-0.331873
3.8	45.3966	0.55328	-100000	-0.339429
3.80833	45.4202	0.554539	-100000	-0.348811
3.81667	45.4409	0.555282	-100000	-0.182273
3.825	45.491	0.559439	-100000	-0.299084
3.83333	45.5205	0.559355	-100000	-0.318407
3.84167	45.5706	0.564509	-100000	-0.3115
3.85	45.6178	0.565895	-100000	-0.250086
3.85833	45.6503	0.569822	-100000	-0.0290895
3.86667	45.6945	0.567692	-100000	0.0142392
3.875	45.724	0.565479	-100000	0.223767
3.88333	45.7594	0.565421	-100000	-0.0735245
3.89167	45.7948	0.562364	-100000	-0.356878
3.9	45.8243	0.570143	-100000	-0.53665
3.90833	45.8685	0.577374	-100000	-0.720156
3.91667	45.9039	0.583309	-100000	-0.460001
3.925	45.9393	0.586369	-100000	-0.204026
3.93333	45.9835	0.585476	-100000	-0.194455
3.94167	46.0219	0.584175	-100000	-0.243921
3.95	46.0691	0.589791	-100000	-0.357946
3.95833	46.1103	0.594499	-100000	-0.383995
3.96667	46.1664	0.597407	-100000	-0.139264
3.975	46.2047	0.596975	-100000	0.00378683
3.98333	46.246	0.594433	-100000	0.00350839
3.99167	46.2843	0.594373	-100000	-0.212443
4	46.2932	0.59729	-100000	-0.299678
4.00833	46.3227	0.604057	-100000	-0.357498
4.01667	46.3463	0.604422	-100000	-0.323058
4.025	46.3964	0.60629	-100000	-0.0464255
4.03333	46.4524	0.608059	-100000	-0.138362
4.04167	46.4878	0.605604	-100000	-0.00780229
4.05	46.5262	0.609034	-100000	0.0336356
4.05833	46.5557	0.60655	-100000	-0.256885
4.06667	46.5852	0.606938	-100000	-0.189264
4.075	46.6353	0.614167	-100000	-0.317795
4.08333	46.6736	0.615343	-100000	-0.38913
4.09167	46.712	0.617143	-100000	-0.216081
4.1	46.771	0.619909	-100000	-0.270324
4.10833	46.8182	0.62137	-100000	-0.297503
4.11667	46.8712	0.624354	-100000	-0.282486
4.125	46.9184	0.62706	-100000	-0.18101
4.13333	46.9509	0.629325	-100000	-0.0064898
4.14167	46.9686	0.627403	-100000	0.0768795
4.15	47.0069	0.62457	-100000	0.129094
4.15833	47.0482	0.624497	-100000	-0.0259392
4.16667	47.0836	0.625022	-100000	-0.327074
4.175	47.1426	0.628268	-100000	-0.588858
4.18333	47.1927	0.635473	-100000	-0.743067
4.19167	47.231	0.644126	-100000	-0.723874
4.2	47.2723	0.649791	-100000	-0.649962
4.20833	47.2989	0.652397	-100000	-0.476714
4.21667	47.3284	0.657138	-100000	-0.319172
4.225	47.3608	0.660016	-100000	-0.351484
4.23333	47.4021	0.66043	-100000	-0.250861
4.24167	47.4493	0.664113	-100000	-0.109668
4.25	47.4847	0.6655	-100000	-0.200761
4.25833	47.5289	0.663672	-100000	-0.215524
4.26667	47.582	0.667122	-100000	-0.211948
4.275	47.6292	0.671297	-100000	-0.357245
4.28333	47.6675	0.672565	-100000	-0.297554
4.29167	47.7059	0.67558	-100000	-0.239563
4.3	47.7295	0.67704	-100000	-0.308455
4.30833	47.7619	0.679283	-100000	-0.364845
4.31667	47.815	0.682847	-100000	-0.251059
4.325	47.8563	0.687741	-100000	-0.256178
4.33333	47.9035	0.685409	-100000	-0.13732
4.34167	47.9507	0.687822	-100000	-0.00940428
4.35	47.9801	0.687424	-100000	-0.312187
4.35833	48.0185	0.688055	-100000	-0.186248
4.36667	48.0598	0.695815	-100000	-0.265725
4.375	48.0863	0.69403	-100000	-0.370225
4.38333	48.1247	0.696282	-100000	-0.140886
4.39167	48.16	0.700396	-100000	-0.221764
4.4	48.1954	0.700512	-100000	-0.359709
4.40833	48.2456	0.701423	-100000	-0.210763
4.41667	48.278	0.708272	-100000	-0.36188
4.425	48.3252	0.707421	-100000	-0.499253
4.43333	48.3753	0.712574	-100000	-0.18534
4.44167	48.4137	0.718064	-100000	-0.333986
4.45	48.4579	0.71445	-100000	-0.235283
4.45833	48.4933	0.718554	-100000	-0.15589
4.46667	48.5317	0.720417	-100000	-0.509053
4.475	48.5641	0.723261	-100000	-0.402705
4.48333	48.6201	0.731419	-100000	-0.5152
4.49167	48.685	0.731978	-100000	-0.562188
4.5	48.7263	0.73759	-100000	-0.222403
4.50833	48.7853	0.742	-100000	-0.221809
4.51667	48.8148	0.738832	-100000	-0.00636259
4.525	48.8295	0.739371	-100000	0.0486221
4.53333	48.8502	0.737802	-100000	-0.207552
4.54167	48.8797	0.74038	-100000	-0.352215
4.55	48.9268	0.74575	-100000	-0.486006
4.55833	48.9711	0.751112	-100000	-0.385982
4.56667	49.0271	0.754003	-100000	-0.28765
4.575	49.0743	0.753246	-100000	-0.242031
4.58333	49.1126	0.755339	-100000	-0.095176
4.59167	49.151	0.759179	-100000	-0.210948
4.6	49.2011	0.757175	-100000	-0.31297
4.60833	49.2454	0.760277	-100000	-0.299377
4.61667	49.2984	0.765771	-100000	-0.5157
4.625	49.3604	0.769159	-100000	-0.451185
4.63333	49.3987	0.774365	-100000	-0.168705
4.64167	49.4341	0.775317	-100000	-0.0983722
4.65	49.4695	0.771395	-100000	-0.00474502
4.65833	49.4901	0.772438	-100000	-0.139899
4.66667	49.5314	0.774523	-100000	-0.292551
4.675	49.5727	0.77998	-100000	-0.354387
4.68333	49.5934	0.781146	-100000	-0.37277
4.69167	49.6465	0.784251	-100000	-0.207703
4.7	49.6848	0.786949	-100000	-0.367342
4.70833	49.7261	0.786903	-100000	-0.377358
4.71667	49.788	0.793391	-100000	-0.302228
4.725	49.8234	0.796829	-100000	-0.399474
4.73333	49.8617	0.797023	-100000	-0.29289
4.74167	49.903	0.800219	-100000	-0.188703
4.75	49.9384	0.803154	-100000	-0.384438
4.75833	49.9915	0.803119	-100000	-0.320808
4.76667	50.0505	0.809838	-100000	-0.170975
4.775	50.0977	0.810913	-100000	-0.319808
4.78333	50.139	0.808853	-100000	-0.191065
4.79167	50.1744	0.81378	-100000	-0.250704
4.8	50.2098	0.816207	-100000	-0.490785
4.80833	50.254	0.81927	-100000	-0.322327
4.81667	50.3041	0.825213	-100000	-0.28878
4.825	50.3484	0.824524	-100000	-0.295848
4.83333	50.3926	0.825833	-100000	-0.167847
4.84167	50.4309	0.829131	-100000	-0.310083
4.85	50.4722	0.830808	-100000	-0.414725
4.85833	50.5165	0.83486	-100000	-0.376974
4.86667	50.5578	0.839657	-100000	-0.496651
4.875	50.5932	0.841697	-100000	-0.346163
4.88333	50.6315	0.847363	-100000	-0.188407
4.89167	50.6639	0.846399	-100000	-0.162313
4.9	50.6993	0.845937	-100000	0.156248
4.90833	50.7436	0.847107	-100000	0.137139
4.91667	50.7878	0.842154	-100000	0.0959837
4.925	50.8379	0.841827	-100000	0.122206
4.93333	50.8763	0.842738	-100000	-0.154941
4.94167	50.9294	0.843034	-100000	-0.35314
4.95	50.9736	0.847319	-100000	-0.368074
4.95833	51.0149	0.853599	-100000	-0.427556
4.96667	51.0591	0.855007	-100000	-0.431089
4.975	51.1004	0.857286	-100000	-0.2171
4.98333	51.1447	0.861689	-100000	-0.254408
4.99167	51.1771	0.860835	-100000	-0.355374
5	51.2213	0.863487	-100000	-0.351596
5.00833	51.2597	0.869132	-100000	-0.569088
5.01667	51.3128	0.873408	-100000	-0.576412
5.025	51.3629	0.879805	-100000	-0.415136
5.03333	51.4101	0.882701	-100000	-0.279669
5.04167	51.4543	0.882969	-100000	-0.234451
5.05	51.4838	0.882731	-100000	-0.252793
5.05833	51.531	0.88762	-100000	-0.320085
5.06667	51.5575	0.891127	-100000	-0.365072
5.075	51.6018	0.893639	-100000	-0.0725466
5.08333	51.646	0.8949	-100000	-0.020086
5.09167	51.6962	0.890038	-100000	0.00256144
5.1	51.7492	0.891797	-100000	-0.045932
5.10833	51.8112	0.893553	-100000	-0.330491
5.11667	51.8613	0.896431	-100000	-0.506373
5.125	51.8967	0.901055	-100000	-0.554844
5.13333	51.9498	0.908676	-100000	-0.523376
5.14167	51.9734	0.912048	-100000	-0.479723
5.15	52.0166	0.913877	-100000	-0.0983364
5.15833	52.0502	0.917045	-100000	-0.0877947
5.16667	52.0894	0.911954	-100000	-0.1914
5.175	52.1314	0.914975	-100000	-0.219764
5.18333	52.1677	0.920257	-100000	-0.463856
5.19167	52.2209	0.924371	-100000	-0.53467
5.2	52.2517	0.927415	-100000	-0.433543
5.20833	52.2965	0.932797	-100000	-0.576862
5.21667	52.33	0.934708	-100000	-0.568126
5.225	52.3692	0.9436	-100000	-0.487076
5.23333	52.414	0.946353	-100000	-0.516016
5.24167	52.4392	0.949033	-100000	-0.0848451
5.25	52.4839	0.951909	-100000	-0.0963963
5.25833	52.5231	0.946428	-100000	0.0138313
5.26667	52.5623	0.949566	-100000	0.110491
5.275	52.6043	0.948572	-100000	-0.155216
5.28333	52.6379	0.948226	-100000	-0.172289
5.29167	52.6798	0.951602	-100000	-0.230816
5.3	52.7358	0.955309	-100000	-0.256626
5.30833	52.7918	0.956266	-100000	-0.223723
5.31667	52.8282	0.95678	-100000	-0.0834003
5.325	52.8589	0.959059	-100000	-0.0293369
5.33333	52.8897	0.958089	-100000	-0.233765
5.34167	52.9205	0.957244	-100000	-0.222089
5.35	52.9737	0.964572	-100000	-0.447267
5.35833	53.0464	0.966462	-100000	-0.666261
5.36667	53.1108	0.972998	-100000	-0.464391
5.375	53.1612	0.979452	-100000	-0.550739
5.38333	53.2059	0.980052	-100000	-0.267017
5.39167	53.2367	0.98482	-100000	-0.208036
5.4	53.2507	0.981899	-100000	-0.264098
5.40833	53.2899	0.986387	-100000	-0.0644668
5.41667	53.3347	0.988855	-100000	-0.212264
5.425	53.3738	0.986969	-100000	-0.00161471
5.43333	53.4074	0.988974	-100000	0.0529528
5.44167	53.4522	0.986441	-100000	-0.0824378
5.45	53.4802	0.98709	-100000	-0.144794
5.45833	53.5138	0.989717	-100000	-0.289532
5.46667	53.5585	0.993801	-100000	-0.437795
5.475	53.5809	0.996092	-100000	-0.310236
5.48333	53.6229	1.00168	-100000	-0.204175
5.49167	53.6565	1.00006	-100000	-0.236095
5.5	53.7096	1.00061	-100000	-0.0574209
5.50833	53.7796	1.00396	-100000	-0.302618
5.51667	53.8412	1.0036	-100000	-0.436495
5.525	53.8915	1.01015	-100000	-0.516148
5.53333	53.9195	1.01516	-100000	-0.592208
5.54167	53.9475	1.02117	-100000	-0.597454
5.55	53.9979	1.02334	-100000	-0.469199
5.55833	54.0343	1.03006	-100000	-0.326532
5.56667	54.0986	1.0308	-100000	-0.33588
5.575	54.1574	1.03205	-100000	-0.090676
5.58333	54.191	1.03453	-100000	0.0260044
5.59167	54.2385	1.03308	-100000	0.0196108
5.6	54.2749	1.02993	-100000	-0.102498
5.60833	54.3113	1.0314	-100000	-0.271677
5.61667	54.3561	1.03795	-100000	-0.6392
5.625	54.398	1.04214	-100000	-0.796471
5.63333	54.4316	1.05124	-100000	-0.501699
5.64167	54.468	1.05795	-100000	-0.45583
5.65	54.5016	1.05467	-100000	-0.343951
5.65833	54.5492	1.05733	-100000	-0.0769244
5.66667	54.6051	1.0627	-100000	-0.185075
5.675	54.6471	1.06051	-100000	-0.0964684
5.68333	54.6835	1.06084	-100000	0.0426529
5.69167	54.7199	1.06055	-100000	-0.0321483
5.7	54.7506	1.06128	-100000	-0.142856
5.70833	54.7926	1.06158	-100000	-0.276023
5.71667	54.8402	1.0656	-100000	-0.388848
5.725	54.8878	1.06975	-100000	-0.504423
5.73333	54.9409	1.07424	-100000	-0.544996
5.74167	54.9857	1.0784	-100000	-0.469397
5.75	55.0361	1.08377	-100000	-0.30173
5.75833	55.0865	1.0854	-100000	-0.263185
5.76667	55.1312	1.0843	-100000	-0.141401
5.775	55.1816	1.08717	-100000	-0.275343
5.78333	55.218	1.08848	-100000	-0.313062
5.79167	55.2488	1.09457	-100000	-0.286626
5.8	55.2907	1.09473	-100000	-0.322643
5.80833	55.3411	1.09672	-100000	-0.0720717
5.81667	55.3859	1.09924	-100000	-0.19226
5.825	55.4363	1.09698	-100000	-0.161421
5.83333	55.4754	1.10114	-100000	-0.160623
5.84167	55.5062	1.1021	-100000	-0.299565
5.85	55.5314	1.10459	-100000	-0.213219
5.85833	55.579	1.10696	-100000	-0.208448
5.86667	55.6181	1.10825	-100000	-0.19864
5.875	55.6545	1.10905	-100000	-0.192306
5.88333	55.7161	1.11121	-100000	-0.333633
5.89167	55.7553	1.11337	-100000	-0.484785
5.9	55.8	1.11937	-100000	-0.529971
5.90833	55.8504	1.12521	-100000	-0.535875
5.91667	55.8868	1.12888	-100000	-0.322994
5.925	55.9344	1.13123	-100000	-0.175261
5.93333	55.9735	1.13014	-100000	-0.111757
5.94167	56.0099	1.13105	-100000	-0.142989
5.95	56.0659	1.13261	-100000	-0.328255
5.95833	56.1051	1.136	-100000	-0.36586
5.96667	56.1554	1.14108	-100000	-0.386813
5.975	56.2114	1.14325	-100000	-0.184238
5.98333	56.2534	1.1455	-100000	-0.123531
5.99167	56.2926	1.14214	-100000	-0.0930927
6	56.3457	1.1452	-100000	-0.121882
6.00833	56.3821	1.14635	-100000	-0.545893
6.01667	56.4297	1.14956	-100000	-0.396118
6.025	56.4856	1.16034	-100000	-0.522865
6.03333	56.5164	1.1584	-100000	-0.535471
6.04167	56.5556	1.16378	-100000	-0.262611
6.05	56.5948	1.16741	-100000	-0.445163
6.05833	56.6256	1.16909	-100000	-0.330962
6.06667	56.6815	1.17324	-100000	-0.241919
6.075	56.7291	1.17481	-100000	-0.155045
6.08333	56.7627	1.17547	-100000	0.0111843
6.09167	56.8159	1.17426	-100000	-0.133165
6.1	56.8578	1.17287	-100000	-0.163443
6.10833	56.9138	1.17925	-100000	-0.331391
6.11667	56.9642	1.18092	-100000	-0.67393
6.125	57.0006	1.18531	-100000	-0.418959
6.13333	57.0341	1.19533	-100000	-0.418759
6.14167	57.0705	1.19322	-100000	-0.360531
6.15	57.1209	1.19488	-100000	-0.00898673
6.15833	57.1852	1.19732	-100000	-0.1452
6.16667	57.2328	1.19563	-100000	-0.0962193
6.175	57.2804	1.19806	-100000	-0.0128626
6.18333	57.3308	1.19809	-100000	-0.30557
6.19167	57.3615	1.19775	-100000	-0.303621
6.2	57.4063	1.20582	-100000	-0.433751
6.20833	57.4623	1.20818	-100000	-0.5437
6.21667	57.4987	1.21255	-100000	-0.144441
6.225	57.5406	1.21588	-100000	-0.180124
6.23333	57.5938	1.21063	-100000	-0.170694
6.24167	57.6218	1.21418	-100000	-0.148035
6.25	57.6666	1.21824	-100000	-0.423226
6.25833	57.7085	1.22081	-100000	-0.385142
6.26667	57.7533	1.22474	-100000	-0.210717
6.275	57.8009	1.22702	-100000	-0.266815
6.28333	57.8541	1.22526	-100000	-0.26596
6.29167	57.9128	1.22971	-100000	-0.282594
6.3	57.9604	1.2336	-100000	-0.534671
6.30833	58.0164	1.23644	-100000	-0.431327
6.31667	58.0639	1.24308	-100000	-0.472944
6.325	58.0975	1.24408	-100000	-0.324696
6.33333	58.1591	1.24937	-100000	-0.163398
6.34167	58.1899	1.24726	-100000	-0.235682
6.35	58.2207	1.24853	-100000	0.0298396
6.35833	58.2654	1.25194	-100000	-0.207247
6.36667	58.2906	1.24837	-100000	-0.294359
6.375	58.3494	1.25417	-100000	-0.229135
6.38333	58.4081	1.25834	-100000	-0.419333
6.39167	58.4585	1.25958	-100000	-0.236899
6.4	58.5033	1.26235	-100000	-0.173774
6.40833	58.5397	1.26207	-100000	-0.0542791
6.41667	58.5788	1.26413	-100000	-0.0796742
6.425	58.6264	1.26139	-100000	-0.162376
6.43333	58.674	1.26501	-100000	-0.143465
6.44167	58.7244	1.26748	-100000	-0.375622
6.45	58.7635	1.26892	-100000	-0.390038
6.45833	58.8111	1.27391	-100000	-0.553034
6.46667	58.8447	1.27801	-100000	-0.628168
6.475	58.8867	1.28591	-100000	-0.669196
6.48333	58.9398	1.28986	-100000	-0.540532
6.49167	58.9874	1.29621	-100000	-0.361128
6.5	59.0406	1.29603	-100000	-0.278416
6.50833	59.0798	1.29795	-100000	-0.0434758
6.51667	59.1329	1.29914	-100000	-0.166915
6.525	59.1749	1.29766	-100000	-0.128045
6.53333	59.2281	1.30159	-100000	-0.16862
6.54167	59.2868	1.30222	-100000	-0.407591
6.55	59.312	1.30476	-100000	-0.360774
6.55833	59.3568	1.31125	-100000	-0.427685
6.56667	59.4016	1.31362	-100000	-0.400932
6.575	59.4324	1.31648	-100000	-0.223734
6.58333	59.4883	1.31812	-100000	-0.246776
6.59167	59.5219	1.31871	-100000	-0.22582
6.6	59.5639	1.32184	-100000	-0.198525
6.60833	59.6171	1.324	-100000	-0.304927
6.61667	59.6618	1.32474	-100000	-0.319704
6.625	59.7178	1.32887	-100000	-0.249005
6.63333	59.7598	1.3325	-100000	-0.300507
6.64167	59.8101	1.3323	-100000	-0.284499
6.65	59.8577	1.33476	-100000	-0.251326
6.65833	59.9025	1.33835	-100000	-0.334292
6.66667	59.9557	1.34088	-100000	-0.469704
6.675	60.0032	1.34345	-100000	-0.433384
6.68333	60.062	1.35041	-100000	-0.446731
6.69167	60.1292	1.3528	-100000	-0.445814
6.7	60.1599	1.35577	-100000	-0.219364
6.70833	60.1963	1.35831	-100000	-0.205902
6.71667	60.2327	1.35772	-100000	-0.19428
6.725	60.2663	1.35966	-100000	-0.340153
6.73333	60.325	1.36224	-100000	-0.594058
6.74167	60.3754	1.36965	-100000	-0.527836
6.75	60.4146	1.37753	-100000	-0.510616
6.75833	60.4566	1.37726	-100000	-0.275862
6.76667	60.4957	1.37926	-100000	0.0548975
6.775	60.5405	1.37884	-100000	-0.0311335
6.78333	60.5825	1.3757	-100000	0.0493398
6.79167	60.6245	1.3783	-100000	0.0208694
6.8	60.6692	1.37762	-100000	-0.146508
6.80833	60.7056	1.37815	-100000	-0.224232
6.81667	60.7644	1.38058	-100000	-0.361893
6.825	60.8092	1.38577	-100000	-0.467284
6.83333	60.8567	1.38968	-100000	-0.498605
6.84167	60.9295	1.39372	-100000	-0.390115
6.85	60.9827	1.3972	-100000	-0.299067
6.85833	61.0386	1.39877	-100000	-0.110434
6.86667	61.089	1.39965	-100000	-0.0452348
6.875	61.1142	1.3974	-100000	-0.0704399
6.88333	61.159	1.39871	-100000	-0.182692
6.89167	61.1925	1.40112	-100000	-0.529388
6.9	61.2429	1.40574	-100000	-0.658313
6.90833	61.2989	1.41505	-100000	-0.607241
6.91667	61.3381	1.42065	-100000	-0.643293
6.925	61.3912	1.42136	-100000	-0.398235
6.93333	61.4332	1.42718	-100000	-0.308428
6.94167	61.4808	1.42832	-100000	-0.414851
6.95	61.5312	1.43093	-100000	-0.16297
6.95833	61.5787	1.43519	-100000	-0.178602
6.96667	61.6347	1.43262	-100000	-0.0535501
6.975	61.6795	1.43428	-100000	-0.00636457
6.98333	61.7214	1.43272	-100000	-0.179167
6.99167	61.7634	1.4354	-100000	-0.299144
7	61.8054	1.43859	-100000	-0.546322
7.00833	61.8614	1.44425	-100000	-0.487935
7.01667	61.9033	1.45093	-100000	-0.334981
7.025	61.9397	1.45167	-100000	-0.103091
7.03333	61.9789	1.44975	-100000	0.0796454
7.04167	62.0209	1.44769	-100000	-0.0358013
7.05	62.0712	1.44827	-100000	-0.235168
7.05833	62.1328	1.45286	-100000	-0.45792
7.06667	62.1692	1.45759	-100000	-0.441787
7.075	62.2056	1.46295	-100000	-0.319557
7.08333	62.2587	1.463	-100000	-0.251211
7.09167	62.3035	1.46351	-100000	-0.0533825
7.1	62.3651	1.46597	-100000	-0.0802151
7.10833	62.4098	1.46473	-100000	-0.105281
7.11667	62.449	1.46567	-100000	-0.16392
7.125	62.4854	1.46702	-100000	-0.279023
7.13333	62.5162	1.47143	-100000	-0.362275
7.14167	62.5638	1.47403	-100000	-0.43618
7.15	62.6001	1.47775	-100000	-0.326407
7.15833	62.6617	1.48156	-100000	-0.415174
7.16667	62.7289	1.48231	-100000	-0.467388
7.175	62.7792	1.48787	-100000	-0.42777
7.18333	62.838	1.49333	-100000	-0.512859
7.19167	62.8828	1.49582	-100000	-0.334567
7.2	62.9192	1.49941	-100000	-0.176968
7.20833	62.9751	1.49902	-100000	-0.317265
7.21667	63.0227	1.49923	-100000	-0.387121
7.225	63.0731	1.5064	-100000	-0.609061
7.23333	63.1346	1.51231	-100000	-0.702388
7.24167	63.1766	1.51932	-100000	-0.393018
7.25	63.2354	1.52264	-100000	-0.30881
7.25833	63.2801	1.5195	-100000	-0.157738
7.26667	63.3137	1.5226	-100000	-0.210323
7.275	63.3585	1.52458	-100000	-0.342312
7.28333	63.3949	1.52965	-100000	-0.180608
7.29167	63.4369	1.53091	-100000	-0.163449
7.3	63.4928	1.52863	-100000	0.0318438
7.30833	63.5432	1.53003	-100000	-0.118386
7.31667	63.5908	1.52859	-100000	-0.26454
7.325	63.6523	1.53485	-100000	-0.255049
7.33333	63.6971	1.53744	-100000	-0.427239
7.34167	63.7419	1.53853	-100000	-0.23712
7.35	63.7895	1.54283	-100000	-0.253307
7.35833	63.837	1.54276	-100000	-0.36419
7.36667	63.8986	1.54589	-100000	-0.296499
7.375	63.9574	1.55067	-100000	-0.395071
7.38333	64.0049	1.55271	-100000	-0.426538
7.39167	64.0385	1.55593	-100000	-0.306463
7.4	64.0749	1.5601	-100000	-0.414982
7.40833	64.1029	1.56089	-100000	-0.29144
7.41667	64.1505	1.56655	-100000	-0.170948
7.425	64.2036	1.56564	-100000	-0.125129
7.43333	64.2512	1.5658	-100000	0.120316
7.44167	64.3056	1.56506	-100000	-0.212035
7.45	64.3515	1.56254	-100000	-0.20794
7.45833	64.392	1.57271	-100000	-0.29988
7.46667	64.4433	1.57273	-100000	-0.488515
7.475	64.5	1.57505	-100000	-0.0890011
7.48333	64.5513	1.57882	-100000	-0.292017
7.49167	64.6053	1.57568	-100000	-0.331314
7.5	64.6458	1.58247	-100000	-0.20223
7.50833	64.6891	1.5861	-100000	-0.444691
7.51667	64.735	1.58556	-100000	-0.35736
7.525	64.7998	1.5905	-100000	-0.395801
7.53333	64.8511	1.59438	-100000	-0.566596
7.54167	64.8916	1.59929	-100000	-0.415775
7.55	64.9321	1.60445	-100000	-0.233293
7.55833	64.9726	1.60436	-100000	-0.0960061
7.56667	65.0293	1.60216	-100000	0.0274934
7.575	65.0833	1.60249	-100000	-0.070766
7.58333	65.1401	1.60353	-100000	-0.242277
7.59167	65.1698	1.60672	-100000	-0.32422
7.6	65.1941	1.61023	-100000	-0.324913
7.60833	65.2319	1.6133	-100000	-0.342793
7.61667	65.2697	1.61436	-100000	-0.458212
7.625	65.3264	1.61814	-100000	-0.483191
7.63333	65.3858	1.62551	-100000	-0.714504
7.64167	65.4344	1.6294	-100000	-0.69161
7.65	65.4992	1.63818	-100000	-0.466068
7.65833	65.5478	1.6412	-100000	-0.385914
7.66667	65.5749	1.64104	-100000	-0.0829695
7.675	65.6262	1.64227	-100000	-0.0490812
7.68333	65.6559	1.64094	-100000	-0.122943
7.69167	65.7045	1.64283	-100000	-0.0601357
7.7	65.7666	1.64514	-100000	-0.232557
7.70833	65.799	1.64427	-100000	-0.179789
7.71667	65.853	1.6487	-100000	-0.291915
7.725	65.8854	1.64883	-100000	-0.36932
7.73333	65.9313	1.65487	-100000	-0.205395
7.74167	65.9907	1.65658	-100000	-0.377668
7.75	66.034	1.65554	-100000	-0.195057
7.75833	66.0826	1.66142	-100000	-0.253523
7.76667	66.1339	1.66137	-100000	-0.446907
7.775	66.1798	1.66503	-100000	-0.273034
7.78333	66.2419	1.67044	-100000	-0.306626
7.79167	66.2851	1.67052	-100000	-0.370155
7.8	66.3202	1.67159	-100000	-0.197743
7.80833	66.3661	1.67737	-100000	-0.28125
7.81667	66.3958	1.67703	-100000	-0.298424
7.825	66.4444	1.67989	-100000	-0.184415
7.83333	66.4985	1.68154	-100000	-0.302646
7.84167	66.5552	1.68352	-100000	-0.284721
7.85	66.6119	1.68712	-100000	-0.31196
7.85833	66.674	1.68938	-100000	-0.283242
7.86667	66.7253	1.69194	-100000	-0.175846
7.875	66.7631	1.69296	-100000	-0.169824
7.88333	66.8009	1.69298	-100000	-0.0488557
7.89167	66.836	1.69504	-100000	-0.188554
7.9	66.8657	1.69357	-100000	-0.372073
7.90833	66.909	1.69925	-100000	-0.399153
7.91667	66.9468	1.70538	-100000	-0.654481
7.925	66.9954	1.70835	-100000	-0.395492
7.93333	67.0548	1.71538	-100000	-0.271638
7.94167	67.1061	1.71243	-100000	-0.290164
7.95	67.1439	1.71444	-100000	-0.127844
7.95833	67.1925	1.71802	-100000	-0.333989
7.96667	67.2384	1.71965	-100000	-0.310883
7.975	67.2816	1.72356	-100000	-0.21697
7.98333	67.3356	1.7248	-100000	-0.199111
7.99167	67.3843	1.72525	-100000	-0.266108
8	67.4356	1.72628	-100000	-0.334661
8.00833	67.4869	1.73243	-100000	-0.54777
8.01667	67.5382	1.73596	-100000	-0.64392
8.025	67.5949	1.74351	-100000	-0.412667
8.03333	67.6408	1.74775	-100000	-0.334446
8.04167	67.6894	1.74619	-100000	-0.0435202
8.05	67.7542	1.7471	-100000	-0.0501258
8.05833	67.8001	1.74496	-100000	-0.260777
8.06667	67.8623	1.74942	-100000	-0.352831
8.075	67.9163	1.75488	-100000	-0.457911
8.08333	67.9541	1.75887	-100000	-0.334428
8.09167	67.9919	1.76023	-100000	-0.13159
8.1	68.0162	1.76056	-100000	0.0215743
8.10833	68.0486	1.75927	-100000	-0.0538556
8.11667	68.0999	1.75815	-100000	-0.192254
8.125	68.1512	1.76202	-100000	-0.418131
8.13333	68.2052	1.76697	-100000	-0.57612
8.14167	68.2646	1.7732	-100000	-0.538835
8.15	68.2998	1.77735	-100000	-0.452389
8.15833	68.343	1.77998	-100000	-0.204253
8.16667	68.397	1.78205	-100000	-0.203672
8.175	68.4429	1.78001	-100000	-0.244714
8.18333	68.4861	1.78414	-100000	-0.156406
8.19167	68.5293	1.78814	-100000	-0.317396
8.2	68.5725	1.78727	-100000	-0.222549
8.20833	68.6184	1.79059	-100000	-0.111759
8.21667	68.6778	1.79156	-100000	-0.173359
8.225	68.7318	1.79186	-100000	-0.183464
8.23333	68.7859	1.79305	-100000	-0.297559
8.24167	68.8264	1.79671	-100000	-0.378533
8.25	68.875	1.80148	-100000	-0.341886
8.25833	68.9101	1.80448	-100000	-0.338876
8.26667	68.9479	1.80444	-100000	-0.125072
8.275	68.9938	1.808	-100000	-0.0569136
8.28333	69.0424	1.80565	-100000	-0.263207
8.29167	69.0856	1.80638	-100000	-0.235338
8.3	69.1369	1.81321	-100000	-0.607603
8.30833	69.1856	1.81585	-100000	-0.629566
8.31667	69.2315	1.8259	-100000	-0.460056
8.325	69.2963	1.82737	-100000	-0.40879
8.33333	69.3557	1.82855	-100000	-0.0135935
8.34167	69.4016	1.82947	-100000	-0.000996967
8.35	69.4502	1.82635	-100000	-0.0559635
8.35833	69.4961	1.8274	-100000	-0.157143
8.36667	69.5366	1.83042	-100000	-0.248341
8.375	69.596	1.83471	-100000	-0.443843
8.38333	69.642	1.83463	-100000	-0.4415
8.39167	69.6933	1.84219	-100000	-0.306976
8.4	69.7446	1.84513	-100000	-0.538446
8.40833	69.7959	1.84495	-100000	-0.285607
8.41667	69.8499	1.85258	-100000	-0.2351
8.425	69.9039	1.85171	-100000	-0.264819
8.43333	69.9444	1.85297	-100000	-0.0913982
8.44167	69.9822	1.85377	-100000	-0.216356
8.45	70.0173	1.85563	-100000	-0.252955
8.45833	70.0551	1.85893	-100000	-0.392982
8.46667	70.1038	1.8614	-100000	-0.45277
8.475	70.1524	1.86687	-100000	-0.470564
8.48333	70.2145	1.87072	-100000	-0.512293
8.49167	70.2604	1.87461	-100000	-0.406326
8.5	70.3144	1.87848	-100000	-0.332665
8.50833	70.3711	1.88042	-100000	-0.319702
8.51667	70.417	1.88181	-100000	-0.295559
8.525	70.4656	1.88527	-100000	-0.304468
8.53333	70.5089	1.88833	-100000	-0.17769
8.54167	70.5494	1.89057	-100000	-0.0838064
8.55	70.5872	1.88773	-100000	-0.0122585
8.55833	70.6358	1.88806	-100000	0.0630584
8.56667	70.6925	1.88874	-100000	-0.256692
8.575	70.7465	1.88846	-100000	-0.373308
8.58333	70.7951	1.89629	-100000	-0.424856
8.59167	70.8491	1.9005	-100000	-0.581374
8.6	70.9004	1.9029	-100000	-0.353811
8.60833	70.949	1.90784	-100000	-0.179879
8.61667	71.0085	1.90808	-100000	-0.201794
8.625	71.0517	1.9065	-100000	-0.0897868
8.63333	71.0841	1.90963	-100000	-0.114532
8.64167	71.1381	1.91084	-100000	-0.312041
8.65	71.1867	1.9119	-100000	-0.251243
8.65833	71.238	1.9169	-100000	-0.307799
8.66667	71.2974	1.918	-100000	-0.384694
8.675	71.3568	1.9211	-100000	-0.326647
8.68333	71.4081	1.92472	-100000	-0.455361
8.69167	71.4622	1.92779	-100000	-0.471077
8.7	71.5189	1.93318	-100000	-0.410409
8.70833	71.5702	1.9368	-100000	-0.242511
8.71667	71.635	1.9384	-100000	-0.108352
8.725	71.6809	1.93587	-100000	0.00542603
8.73333	71.7295	1.93679	-100000	-0.00226255
8.74167	71.77	1.93662	-100000	-0.257489
8.75	71.8024	1.93848	-100000	-0.180738
8.75833	71.8537	1.94446	-100000	-0.304808
8.76667	71.8862	1.94282	-100000	-0.370509
8.775	71.9321	1.94678	-100000	-0.212372
8.78333	71.9861	1.95083	-100000	-0.325636
8.79167	72.032	1.95154	-100000	-0.309318
8.8	72.0941	1.95367	-100000	-0.213234
8.80833	72.1481	1.95709	-100000	-0.228506
8.81667	72.1994	1.95793	-100000	-0.429125
8.825	72.2507	1.95915	-100000	-0.41783
8.83333	72.2966	1.96797	-100000	-0.455782
8.84167	72.3318	1.97102	-100000	-0.568027
8.85	72.3696	1.97313	-100000	-0.328919
8.85833	72.4209	1.97809	-100000	-0.247706
8.86667	72.4776	1.97894	-100000	-0.385478
8.875	72.5289	1.97927	-100000	-0.435613
8.88333	72.5802	1.98598	-100000	-0.475256
8.89167	72.6288	1.99261	-100000	-0.612833
8.9	72.6693	1.99478	-100000	-0.414787
8.90833	72.7098	1.9997	-100000	-0.198452
8.91667	72.7477	1.9998	-100000	-0.174975
8.925	72.7882	1.99922	-100000	-0.0865668
8.93333	72.8179	2.00061	-100000	-0.241323
8.94167	72.88	2.00259	-100000	-0.371076
8.95	72.934	2.00785	-100000	-0.474144
8.95833	72.9826	2.01159	-100000	-0.528886
8.96667	73.0393	2.01642	-100000	-0.459115
8.975	73.0852	2.02022	-100000	-0.412235
8.98333	73.1365	2.02315	-100000	-0.268244
8.99167	73.1878	2.02533	-100000	-0.141925
9	73.2527	2.02536	-100000	-0.139632
9.00833	73.2905	2.02495	-100000	-0.155734
9.01667	73.3391	2.0278	-100000	-0.245353
9.025	73.3823	2.03052	-100000	-0.419352
9.03333	73.4174	2.03354	-100000	-0.386102
9.04167	73.4822	2.03892	-100000	-0.323529
9.05	73.5416	2.04067	-100000	-0.389754
9.05833	73.6064	2.04131	-100000	-0.320684
9.06667	73.655	2.04653	-100000	-0.197804
9.075	73.6983	2.04961	-100000	-0.338704
9.08333	73.7442	2.04727	-100000	-0.211994
9.09167	73.7874	2.0526	-100000	-0.0376681
9.1	73.8522	2.0536	-100000	-0.223433
9.10833	73.8981	2.05087	-100000	-0.131835
9.11667	73.9521	2.05472	-100000	-0.0989841
9.125	74.0034	2.05699	-100000	-0.310948
9.13333	74.0547	2.0569	-100000	-0.275225
9.14167	74.1087	2.06123	-100000	-0.198031
9.15	74.1655	2.06389	-100000	-0.2825
9.15833	74.2141	2.06359	-100000	-0.213032
9.16667	74.2735	2.06631	-100000	-0.339464
9.175	74.3302	2.06834	-100000	-0.337725
9.18333	74.3707	2.07521	-100000	-0.260876
9.19167	74.4274	2.07485	-100000	-0.153734
9.2	74.449	2.07501	-100000	-0.0645104
9.20833	74.503	2.07346	-100000	-0.142549
9.21667	74.5651	2.07736	-100000	-0.332889
9.225	74.6111	2.0796	-100000	-0.506411
9.23333	74.6624	2.0861	-100000	-0.304541
9.24167	74.7029	2.09034	-100000	-0.439684
9.25	74.7353	2.08751	-100000	-0.267633
9.25833	74.792	2.09426	-100000	-0.271562
9.26667	74.8595	2.09503	-100000	-0.412921
9.275	74.9108	2.09939	-100000	-0.292528
9.28333	74.9729	2.10127	-100000	-0.340432
9.29167	75.0243	2.10401	-100000	-0.229867
9.3	75.0756	2.10637	-100000	-0.212329
9.30833	75.135	2.10705	-100000	-0.129364
9.31667	75.1836	2.10835	-100000	-0.162463
9.325	75.2241	2.10832	-100000	-0.324926
9.33333	75.2592	2.11179	-100000	-0.369477
9.34167	75.3051	2.11789	-100000	-0.455775
9.35	75.3429	2.12066	-100000	-0.455884
9.35833	75.3942	2.12352	-100000	-0.271839
9.36667	75.4401	2.12698	-100000	-0.228859
9.375	75.4753	2.12695	-100000	-0.219242
9.38333	75.5266	2.12829	-100000	-0.183599
9.39167	75.5752	2.13082	-100000	-0.165239
9.4	75.6292	2.1331	-100000	-0.209971
9.40833	75.6967	2.13245	-100000	-0.24164
9.41667	75.748	2.13529	-100000	-0.280899
9.425	75.7993	2.13888	-100000	-0.554039
9.43333	75.8668	2.14247	-100000	-0.540696
9.44167	75.9236	2.15092	-100000	-0.426101
9.45	75.9776	2.15332	-100000	-0.403034
9.45833	76.0262	2.15308	-100000	-0.0988721
9.46667	76.0613	2.1559	-100000	-0.104791
9.475	76.1068	2.15422	-100000	-0.103265
9.48333	76.1589	2.15681	-100000	-0.000695961
9.49167	76.2109	2.15652	-100000	-0.179628
9.5	76.2604	2.15593	-100000	-0.125002
9.50833	76.2994	2.16021	-100000	-0.381313
9.51667	76.3541	2.16098	-100000	-0.403453
9.525	76.414	2.16923	-100000	-0.350373
9.53333	76.4686	2.16937	-100000	-0.410231
9.54167	76.5233	2.17189	-100000	-0.148223
9.55	76.5727	2.17465	-100000	-0.282589
9.55833	76.6118	2.17417	-100000	-0.177905
9.56667	76.6768	2.17879	-100000	-0.230344
9.575	76.7159	2.17782	-100000	-0.306932
9.58333	76.7601	2.18233	-100000	-0.148556
9.59167	76.8018	2.18441	-100000	-0.354012
9.6	76.833	2.18375	-100000	-0.308873
9.60833	76.8877	2.18962	-100000	-0.241061
9.61667	76.9319	2.19262	-100000	-0.420247
9.625	76.9788	2.19244	-100000	-0.240535
9.63333	77.0256	2.19775	-100000	-0.151971
9.64167	77.0699	2.19763	-100000	-0.382174
9.65	77.1219	2.19769	-100000	-0.344056
9.65833	77.1714	2.20518	-100000	-0.466858
9.66667	77.2286	2.20922	-100000	-0.517095
9.675	77.2885	2.2132	-100000	-0.315738
9.68333	77.3432	2.21493	-100000	-0.18103
9.69167	77.4056	2.2157	-100000	-0.178009
9.7	77.4525	2.21526	-100000	-0.13357
9.70833	77.4915	2.21913	-100000	-0.158345
9.71667	77.5306	2.21938	-100000	-0.250129
9.725	77.58	2.22098	-100000	-0.119728
9.73333	77.6243	2.22359	-100000	-0.287391
9.74167	77.6815	2.22312	-100000	-0.261508
9.75	77.7362	2.22896	-100000	-0.299955
9.75833	77.7752	2.2297	-100000	-0.425705
9.76667	77.8325	2.23359	-100000	-0.329445
9.775	77.8819	2.23731	-100000	-0.416274
9.78333	77.9444	2.23994	-100000	-0.216266
9.79167	78.0017	2.24358	-100000	-0.184027
9.8	78.0459	2.2408	-100000	-0.111055
9.80833	78.098	2.24344	-100000	-0.0549406
9.81667	78.124	2.24364	-100000	-0.252756
9.825	78.1761	2.24541	-100000	-0.16328
9.83333	78.2307	2.24923	-100000	-0.24937
9.84167	78.2724	2.24889	-100000	-0.2502
9.85	78.327	2.25195	-100000	-0.132455
9.85833	78.3635	2.25375	-100000	-0.277749
9.86667	78.4103	2.25364	-100000	-0.294944
9.875	78.4624	2.25815	-100000	-0.288621
9.88333	78.5092	2.26179	-100000	-0.550421
9.89167	78.5535	2.26337	-100000	-0.438145
9.9	78.6055	2.27199	-100000	-0.275646
9.90833	78.6524	2.27275	-100000	-0.27428
9.91667	78.7148	2.27097	-100000	0.0345817
9.925	78.7747	2.27251	-100000	-0.016473
9.93333	78.8189	2.27084	-100000	-0.276011
9.94167	78.8814	2.2733	-100000	-0.40484
9.95	78.9283	2.28017	-100000	-0.46002
9.95833	78.9907	2.28601	-100000	-0.418542
9.96667	79.0454	2.28617	-100000	-0.310882
9.975	79.0844	2.28725	-100000	-0.136201
9.98333	79.1391	2.29054	-100000	-0.296379
9.99167	79.1807	2.29055	-100000	-0.308994
10	79.2224	2.29605	-100000	-0.20472
10.0083	79.2875	2.29755	-100000	-0.412797
10.0167	79.3317	2.29736	-100000	-0.353838
10.025	79.3707	2.3043	-100000	-0.417284
10.0333	79.4202	2.30784	-100000	-0.475473
10.0417	79.4436	2.31146	-100000	-0.137076
10.05	79.4853	2.31321	-100000	-0.126152
10.0583	79.5347	2.30887	-100000	-0.171393
10.0667	79.579	2.31205	-100000	-0.239821
10.075	79.6388	2.31717	-100000	-0.558189
10.0833	79.6883	2.3212	-100000	-0.418318
10.0917	79.7377	2.32748	-100000	-0.208079
10.1	79.7924	2.32599	-100000	-0.0922046
10.1083	79.834	2.32411	-100000	0.0290165
10.1167	79.8783	2.32428	-100000	-0.0976315
10.125	79.9199	2.32651	-100000	-0.237242
10.1333	79.9616	2.32925	-100000	-0.297049
10.1417	80.011	2.33202	-100000	-0.244913
10.15	80.0735	2.33418	-100000	-0.241978
10.1583	80.1464	2.33468	-100000	-0.211182
10.1667	80.2141	2.33731	-100000	-0.262938
10.175	80.2687	2.33906	-100000	-0.378424
10.1833	80.2999	2.34294	-100000	-0.348856
10.1917	80.3416	2.34729	-100000	-0.401126
10.2	80.3858	2.34894	-100000	-0.2926
10.2083	80.4405	2.35243	-100000	-0.220626
10.2167	80.503	2.3527	-100000	-0.324784
10.225	80.5498	2.35465	-100000	-0.335411
10.2333	80.5993	2.35977	-100000	-0.48252
10.2417	80.6409	2.36361	-100000	-0.45488
10.25	80.693	2.36878	-100000	-0.352873
10.2583	80.7502	2.36981	-100000	-0.298369
10.2667	80.8049	2.37153	-100000	-0.222541
10.275	80.8622	2.37355	-100000	-0.229484
10.2833	80.9194	2.3762	-100000	-0.232065
10.2917	80.9637	2.37746	-100000	-0.161246
10.3	81.0105	2.37927	-100000	-0.132323
10.3083	81.0626	2.37893	-100000	-0.220142
10.3167	81.1094	2.38061	-100000	-0.257652
10.325	81.1693	2.3848	-100000	-0.31231
10.3333	81.2291	2.38785	-100000	-0.222332
10.3417	81.2916	2.38934	-100000	-0.143822
10.35	81.3515	2.38802	-100000	-0.13861
10.3583	81.3931	2.38959	-100000	-0.306014
10.3667	81.4192	2.39248	-100000	-0.407381
10.375	81.4608	2.39954	-100000	-0.370623
10.3833	81.4894	2.4016	-100000	-0.311662
10.3917	81.5389	2.40194	-100000	-0.104669
10.4	81.5987	2.40286	-100000	-0.120574
10.4083	81.6456	2.40303	-100000	-0.186375
10.4167	81.7081	2.40562	-100000	-0.146382
10.425	81.7679	2.40816	-100000	-0.130441
10.4333	81.8304	2.40774	-100000	-0.084386
10.4417	81.8825	2.40738	-100000	0.0380915
10.45	81.9371	2.40843	-100000	0.0496331
10.4583	81.9866	2.40689	-100000	-0.0453509
10.4667	82.023	2.40609	-100000	-0.147842
10.475	82.0777	2.40889	-100000	-0.347027
10.4833	82.1219	2.41336	-100000	-0.471247
10.4917	82.1792	2.41845	-100000	-0.439542
10.5	82.2364	2.4218	-100000	-0.367361
10.5083	82.2885	2.42354	-100000	-0.344706
10.5167	82.3379	2.42561	-100000	-0.445665
10.525	82.3822	2.42994	-100000	-0.68611
10.5333	82.4395	2.43665	-100000	-0.661026
10.5417	82.4863	2.44641	-100000	-0.487621
10.55	82.5514	2.44764	-100000	-0.30665
10.5583	82.6008	2.4462	-100000	0.0512596
10.5667	82.6633	2.44687	-100000	-0.0814419
10.575	82.7206	2.4447	-100000	-0.267168
10.5833	82.7622	2.45035	-100000	-0.322705
10.5917	82.8091	2.4551	-100000	-0.288979
10.6	82.8507	2.45763	-100000	-0.147864
10.6083	82.8949	2.45433	-100000	-0.0972783
10.6167	82.9392	2.45528	-100000	-0.0409018
10.625	82.9965	2.45835	-100000	-0.370279
10.6333	83.0381	2.45899	-100000	-0.396915
10.6417	83.0954	2.46668	-100000	-0.378803
10.65	83.1474	2.46851	-100000	-0.413798
10.6583	83.1995	2.47097	-100000	-0.202011
10.6667	83.2437	2.47279	-100000	-0.165767
10.675	83.2776	2.47341	-100000	-0.0906075
10.6833	83.3322	2.47404	-100000	-0.185214
10.6917	83.3843	2.47399	-100000	-0.332814
10.7	83.4441	2.47896	-100000	-0.456253
10.7083	83.5014	2.4845	-100000	-0.564199
10.7167	83.5561	2.48925	-100000	-0.389615
10.725	83.6003	2.4928	-100000	-0.314913
10.7333	83.6498	2.49195	-100000	-0.188168
10.7417	83.7148	2.495	-100000	-0.149575
10.75	83.7643	2.49552	-100000	-0.284286
10.7583	83.8137	2.49779	-100000	-0.0928893
10.7667	83.8632	2.50142	-100000	-0.119389
10.775	83.9074	2.4981	-100000	-0.109781
10.7833	83.9647	2.4995	-100000	-0.0088078
10.7917	84.0246	2.50145	-100000	-0.266252
10.8	84.0818	2.50172	-100000	-0.320407
10.8083	84.1313	2.50697	-100000	-0.252279
10.8167	84.1781	2.51018	-100000	-0.352837
10.825	84.2302	2.50985	-100000	-0.173136
10.8333	84.2796	2.51348	-100000	-0.107464
10.8417	84.3369	2.51274	-100000	-0.249678
10.85	84.3733	2.51376	-100000	-0.259088
10.8583	84.4254	2.51818	-100000	-0.377051
10.8667	84.4931	2.52212	-100000	-0.473714
10.875	84.5399	2.52531	-100000	-0.390666
10.8833	84.618	2.52955	-100000	-0.37675
10.8917	84.6623	2.5312	-100000	-0.350307
10.9	84.7039	2.53467	-100000	-0.396408
10.9083	84.7507	2.53699	-100000	-0.411542
10.9167	84.8028	2.54277	-100000	-0.274354
10.925	84.8549	2.54492	-100000	-0.234583
10.9333	84.9069	2.54382	-100000	0.00714214
10.9417	84.9642	2.54481	-100000	0.0258102
10.95	85.0058	2.54253	-100000	-0.00502236
10.9583	85.0657	2.54406	-100000	-0.169695
10.9667	85.1125	2.54399	-100000	-0.297462
10.975	85.1698	2.55046	-100000	-0.308197
10.9833	85.2271	2.55244	-100000	-0.494302
10.9917	85.2791	2.55433	-100000	-0.27777
11	85.3312	2.56046	-100000	-0.282153
11.0083	85.3832	2.55972	-100000	-0.381611
11.0167	85.4275	2.56185	-100000	-0.0641569
11.025	85.4691	2.56705	-100000	-0.170406
11.0333	85.5238	2.5626	-100000	-0.195342
11.0417	85.5863	2.5654	-100000	-0.0133637
11.05	85.6357	2.56836	-100000	-0.437937
11.0583	85.7034	2.5675	-100000	-0.314454
11.0667	85.7606	2.5772	-100000	-0.16939
11.075	85.7867	2.57589	-100000	-0.316137
11.0833	85.8387	2.57401	-100000	-0.0169654
11.0917	85.8856	2.57803	-100000	-0.10002
11.1	85.922	2.57777	-100000	-0.303365
11.1083	85.9871	2.57922	-100000	-0.165805
11.1167	86.0339	2.58412	-100000	-0.250908
11.125	86.0834	2.58356	-100000	-0.342842
11.1333	86.1406	2.58613	-100000	-0.241554
11.1417	86.1875	2.59065	-100000	-0.412646
11.15	86.2422	2.59217	-100000	-0.306183
11.1583	86.3046	2.59732	-100000	-0.166166
11.1667	86.3593	2.59634	-100000	-0.158363
11.175	86.4192	2.59619	-100000	0.0682702
11.1833	86.466	2.59745	-100000	-0.106312
11.1917	86.4946	2.59504	-100000	-0.264711
11.2	86.5311	2.59988	-100000	-0.304595
11.2083	86.5779	2.60501	-100000	-0.578209
11.2167	86.6378	2.6076	-100000	-0.455697
11.225	86.6976	2.61431	-100000	-0.343037
11.2333	86.7679	2.61507	-100000	-0.314024
11.2417	86.8226	2.61644	-100000	-0.0326712
11.25	86.8694	2.61807	-100000	-0.173586
11.2583	86.9137	2.6154	-100000	-0.22086
11.2667	86.9657	2.62086	-100000	-0.214392
11.275	87.0178	2.62381	-100000	-0.365322
11.2833	87.0751	2.62522	-100000	-0.205225
11.2917	87.1297	2.62758	-100000	-0.0988899
11.3	87.1766	2.6277	-100000	-0.112425
11.3083	87.2182	2.6271	-100000	-0.150918
11.3167	87.2729	2.62896	-100000	-0.251847
11.325	87.3301	2.63261	-100000	-0.440207
11.3333	87.3848	2.63609	-100000	-0.450094
11.3417	87.4368	2.64178	-100000	-0.385758
11.35	87.4811	2.64397	-100000	-0.192574
11.3583	87.5375	2.64547	-100000	-0.0879949
11.3667	87.5883	2.64251	-100000	-0.0582807
11.375	87.6416	2.64471	-100000	-0.147712
11.3833	87.6949	2.64591	-100000	-0.363946
11.3917	87.7507	2.65039	-100000	-0.265362
11.4	87.7913	2.65464	-100000	-0.327952
11.4083	87.8344	2.65356	-100000	-0.225904
11.4167	87.8776	2.65684	-100000	-0.230162
11.425	87.9156	2.65792	-100000	-0.509407
11.4333	87.974	2.66231	-100000	-0.497721
11.4417	88.0298	2.67054	-100000	-0.489511
11.45	88.0806	2.67343	-100000	-0.342524
11.4583	88.1339	2.67424	-100000	-0.0162314
11.4667	88.1745	2.67373	-100000	-0.0232276
11.475	88.2303	2.67108	-100000	-0.130237
11.4833	88.2887	2.67421	-100000	-0.127952
11.4917	88.347	2.67858	-100000	-0.284312
11.5	88.4079	2.678	-100000	-0.195577
11.5083	88.4536	2.68055	-100000	-0.058832
11.5167	88.5069	2.68072	-100000	-0.335526
11.525	88.545	2.68054	-100000	-0.29116
11.5333	88.5881	2.68918	-100000	-0.421386
11.5417	88.6439	2.69026	-100000	-0.416753
11.55	88.6871	2.69477	-100000	-0.162466
11.5583	88.7404	2.69443	-100000	-0.140142
11.5667	88.7936	2.6946	-100000	0.0107323
11.575	88.8419	2.69493	-100000	-0.154362
11.5833	88.9002	2.69441	-100000	-0.191627
11.5917	88.9459	2.69958	-100000	-0.288466
11.6	88.9992	2.70098	-100000	-0.384989
11.6083	89.055	2.70455	-100000	-0.286929
11.6167	89.1032	2.70725	-100000	-0.366522
11.625	89.1565	2.70914	-100000	-0.304123
11.6333	89.2123	2.7132	-100000	-0.359692
11.6417	89.2631	2.71468	-100000	-0.284511
11.65	89.3189	2.71924	-100000	-0.131566
11.6583	89.3722	2.71863	-100000	-0.205238
11.6667	89.4128	2.71759	-100000	-0.0769909
11.675	89.461	2.72152	-100000	-0.284022
11.6833	89.5067	2.7218	-100000	-0.364813
11.6917	89.5625	2.7281	-100000	-0.375863
11.7	89.626	2.72975	-100000	-0.532049
11.7083	89.6742	2.73405	-100000	-0.420946
11.7167	89.7351	2.73954	-100000	-0.408377
11.725	89.7681	2.74213	-100000	-0.297343
11.7333	89.829	2.74336	-100000	-0.0920628
11.7417	89.8899	2.74396	-100000	-0.0591583
11.75	89.9356	2.74261	-100000	-0.139788
11.7583	90.0066	2.7441	-100000	-0.0673441
11.7667	90.0548	2.74802	-100000	-0.12011
11.775	90.0954	2.74621	-100000	-0.133883
11.7833	90.1513	2.74661	-100000	-0.00837073
11.7917	90.202	2.74856	-100000	-0.18316
11.8	90.2553	2.7483	-100000	-0.349499
11.8083	90.3111	2.75232	-100000	-0.315567
11.8167	90.3619	2.75826	-100000	-0.427375
11.825	90.4126	2.75908	-100000	-0.423413
11.8333	90.4558	2.76254	-100000	-0.168995
11.8417	90.5116	2.76643	-100000	-0.174624
11.85	90.5547	2.76389	-100000	-0.215031
11.8583	90.6106	2.7649	-100000	-0.0945151
11.8667	90.6613	2.76971	-100000	-0.305618
11.875	90.707	2.76958	-100000	-0.376263
11.8833	90.7628	2.77408	-100000	-0.267379
11.8917	90.8085	2.77744	-100000	-0.215752
11.9	90.8593	2.77862	-100000	-0.0891236
11.9083	90.9075	2.77677	-100000	0.0439492
11.9167	90.9658	2.77705	-100000	0.000182719
11.925	91.0166	2.77598	-100000	-0.241509
11.9333	91.0648	2.77862	-100000	-0.172256
11.9417	91.1181	2.78482	-100000	-0.328748
11.95	91.1536	2.78279	-100000	-0.275354
11.9583	91.212	2.78694	-100000	-0.112992
11.9667	91.2678	2.7878	-100000	-0.316713
11.975	91.3186	2.78859	-100000	-0.287028
11.9833	91.3769	2.79335	-100000	-0.335314
11.9917	91.4175	2.7965	-100000	-0.480303
12	91.4632	2.79897	-100000	-0.512839
12.0083	91.5114	2.8046	-100000	-0.403386
12.0167	91.5673	2.81044	-100000	-0.382688
12.025	91.6256	2.80995	-100000	-0.226061
12.0333	91.6764	2.81173	-100000	-0.0812916
12.0417	91.7271	2.81213	-100000	-0.184895
12.05	91.7677	2.81315	-100000	-0.121966
12.0583	91.8134	2.81611	-100000	-0.207147
12.0667	91.8667	2.8158	-100000	-0.207235
12.075	91.9251	2.81904	-100000	-0.140654
12.0833	91.986	2.82006	-100000	-0.170402
12.0917	92.0443	2.8208	-100000	-0.0886555
12.1	92.0976	2.82148	-100000	-0.0620751
12.1083	92.1585	2.82199	-100000	-0.0842537
12.1167	92.2093	2.82213	-100000	-0.143055
12.125	92.2575	2.82361	-100000	-0.0752528
12.1333	92.3082	2.82624	-100000	-0.0994208
12.1417	92.3488	2.8245	-100000	-0.141422
12.15	92.3945	2.82545	-100000	-0.1778
12.1583	92.4453	2.82832	-100000	-0.352874
12.1667	92.5036	2.83217	-100000	-0.428593
12.175	92.5518	2.83626	-100000	-0.458355
12.1833	92.6102	2.83973	-100000	-0.327885
12.1917	92.6711	2.8436	-100000	-0.139296
12.2	92.7219	2.8431	-100000	-0.140003
12.2083	92.7878	2.84091	-100000	-0.125788
12.2167	92.8386	2.8444	-100000	-0.305552
12.225	92.8817	2.8478	-100000	-0.654924
12.2333	92.9223	2.85329	-100000	-0.642508
12.2417	92.9706	2.86274	-100000	-0.578545
12.25	93.0289	2.86582	-100000	-0.491986
12.2583	93.0822	2.86708	-100000	-0.175028
12.2667	93.1431	2.86968	-100000	-0.0324911
12.275	93.1964	2.86857	-100000	0.0606551
12.2833	93.2446	2.8669	-100000	0.118935
12.2917	93.3106	2.86506	-100000	0.102212
12.3	93.3664	2.86572	-100000	-0.145845
12.3083	93.4146	2.86517	-100000	-0.245334
12.3167	93.4654	2.87176	-100000	-0.320086
12.325	93.506	2.87324	-100000	-0.463216
12.3333	93.5618	2.87639	-100000	-0.272971
12.3417	93.6126	2.88061	-100000	-0.329047
12.35	93.6557	2.88086	-100000	-0.291375
12.3583	93.6963	2.8842	-100000	-0.208514
12.3667	93.7521	2.8861	-100000	-0.222864
12.375	93.813	2.88756	-100000	-0.2839
12.3833	93.8765	2.88829	-100000	-0.174343
12.3917	93.9425	2.89367	-100000	-0.178104
12.4	93.9856	2.89191	-100000	-0.301806
12.4083	94.0364	2.89349	-100000	-0.0838859
12.4167	94.0896	2.89835	-100000	-0.178293
12.425	94.1328	2.89646	-100000	-0.185603
12.4333	94.1785	2.89786	-100000	-0.042137
12.4417	94.2292	2.89968	-100000	-0.252402
12.45	94.28	2.89975	-100000	-0.309468
12.4583	94.3358	2.90488	-100000	-0.320497
12.4667	94.4068	2.90817	-100000	-0.232865
12.475	94.4576	2.91036	-100000	0.00349806
12.4833	94.516	2.90751	-100000	-0.0181554
12.4917	94.5718	2.90476	-100000	0.0253311
12.5	94.6073	2.90878	-100000	-0.247209
12.5083	94.6631	2.90952	-100000	-0.423985
12.5167	94.719	2.91576	-100000	-0.31348
12.525	94.7773	2.91889	-100000	-0.437763
12.5333	94.8306	2.91923	-100000	-0.253063
12.5417	94.889	2.92411	-100000	-0.335274
12.55	94.9423	2.92419	-100000	-0.485329
12.5583	95.0006	2.93007	-100000	-0.344767
12.5667	95.0666	2.9354	-100000	-0.41411
12.575	95.1199	2.9356	-100000	-0.278624
12.5833	95.1681	2.93799	-100000	-0.0539974
12.5917	95.2138	2.93936	-100000	-0.0163177
12.6	95.2696	2.9372	-100000	-0.0190786
12.6083	95.3229	2.93615	-100000	0.0282064
12.6167	95.3686	2.93863	-100000	-0.224041
12.625	95.4194	2.93842	-100000	-0.471762
12.6333	95.4676	2.94467	-100000	-0.40518
12.6417	95.5107	2.95187	-100000	-0.551157
12.65	95.5716	2.95214	-100000	-0.370284
12.6583	95.6224	2.95679	-100000	-0.22948
12.6667	95.668	2.95702	-100000	-0.327283
12.675	95.7289	2.95952	-100000	-0.135165
12.6833	95.7797	2.96305	-100000	-0.0331773
12.6917	95.8279	2.96129	-100000	0.0855843
12.7	95.8837	2.95812	-100000	0.141996
12.7083	95.937	2.95667	-100000	0.0236707
12.7167	95.9878	2.95831	-100000	-0.255658
12.725	96.0436	2.96051	-100000	-0.365475
12.7333	96.0944	2.96664	-100000	-0.38855
12.7417	96.1273	2.96885	-100000	-0.369617
12.75	96.1806	2.97126	-100000	-0.209801
12.7583	96.2365	2.97283	-100000	-0.164822
12.7667	96.2923	2.97364	-100000	-0.199811
12.775	96.3507	2.97435	-100000	-0.282765
12.7833	96.3963	2.97792	-100000	-0.296024
12.7917	96.442	2.98225	-100000	-0.385022
12.8	96.4801	2.9835	-100000	-0.304664
12.8083	96.5359	2.98718	-100000	-0.0998586
12.8167	96.5892	2.98808	-100000	-0.0337214
12.825	96.6399	2.98558	-100000	-0.0140233
12.8333	96.6958	2.98463	-100000	0.00719075
12.8417	96.7491	2.98765	-100000	-0.256439
12.85	96.8074	2.98784	-100000	-0.413623
12.8583	96.8633	2.99413	-100000	-0.412672
12.8667	96.9191	2.99842	-100000	-0.362259
12.875	96.9698	3.0014	-100000	-0.245852
12.8833	97.0231	2.99992	-100000	-0.141418
12.8917	97.079	3.00232	-100000	0.0567008
12.9	97.1373	3.00313	-100000	-0.0787263
12.9083	97.1906	2.99951	-100000	-0.0238866
12.9167	97.2464	3.00254	-100000	-0.0493549
12.925	97.2947	3.00312	-100000	-0.245656
12.9333	97.3378	3.00477	-100000	-0.288306
12.9417	97.3835	3.0077	-100000	-0.332202
12.95	97.4317	3.01215	-100000	-0.258984
12.9583	97.4901	3.01419	-100000	-0.338452
12.9667	97.5535	3.01341	-100000	-0.350877
12.975	97.6296	3.01898	-100000	-0.273301
12.9833	97.6829	3.02385	-100000	-0.45014
12.9917	97.7463	3.0233	-100000	-0.252031
13	97.7996	3.02841	-100000	-0.175498
13.0083	97.8377	3.02738	-100000	-0.266519
13.0167	97.8859	3.0297	-100000	-0.260538
13.025	97.9265	3.03219	-100000	-0.441364
13.0333	97.9722	3.0371	-100000	-0.360784
13.0417	98.028	3.0421	-100000	-0.374273
13.05	98.0839	3.04172	-100000	-0.284475
13.0583	98.1194	3.04466	-100000	-0.179325
13.0667	98.1803	3.04658	-100000	-0.275891
13.075	98.2361	3.04807	-100000	-0.288878
13.0833	98.2894	3.05092	-100000	-0.215405
13.0917	98.3605	3.05429	-100000	-0.292552
13.1	98.4137	3.05376	-100000	-0.2112
13.1083	98.4645	3.05783	-100000	-0.102209
13.1167	98.5229	3.05796	-100000	-0.337273
13.125	98.5939	3.0577	-100000	-0.14235
13.1333	98.644	3.065	-100000	-0.204076
13.1417	98.6954	3.06257	-100000	-0.358693
13.15	98.7616	3.06476	-100000	0.040929
13.1583	98.8082	3.06966	-100000	-0.122539
13.1667	98.8645	3.06364	-100000	-0.091132
13.175	98.9111	3.06666	-100000	0.104535
13.1833	98.943	3.0678	-100000	-0.325073
13.1917	98.9871	3.06617	-100000	-0.29487
13.2	99.0385	3.07447	-100000	-0.323361
13.2083	99.0998	3.07648	-100000	-0.467439
13.2167	99.1562	3.07858	-100000	-0.252997
13.225	99.2076	3.08175	-100000	-0.327244
13.2333	99.2567	3.08291	-100000	-0.385203
13.2417	99.3008	3.08739	-100000	-0.364492
13.25	99.3498	3.09142	-100000	-0.37003
13.2583	99.3939	3.0939	-100000	-0.216647
13.2667	99.4356	3.09524	-100000	-0.162814
13.275	99.4968	3.09461	-100000	-0.150032
13.2833	99.5409	3.09684	-100000	-0.198399
13.2917	99.5948	3.0989	-100000	-0.300173
13.3	99.6512	3.10185	-100000	-0.156184
13.3083	99.7002	3.10462	-100000	-0.148232
13.3167	99.7542	3.10205	-100000	0.0151772
13.325	99.8228	3.10384	-100000	-0.0146055
13.3333	99.8865	3.10135	-100000	-0.24847
13.3417	99.9355	3.10511	-100000	-0.24246
13.35	99.9968	3.11033	-100000	-0.438338
13.3583	100.041	3.11193	-100000	-0.300066
13.3667	100.078	3.11596	-100000	-0.0474021
13.375	100.129	3.11511	-100000	0.0809341
13.3833	100.168	3.11191	-100000	0.186339
13.3917	100.193	3.10923	-100000	0.140011
13.4	100.244	3.10975	-100000	-0.153501
13.4083	100.286	3.11044	-100000	-0.350839
13.4167	100.347	3.11703	-100000	-0.394628
13.425	100.416	3.12092	-100000	-0.389708
13.4333	100.48	3.1229	-100000	-0.19072
13.4417	100.533	3.12343	-100000	-0.129853
13.45	100.578	3.12339	-100000	-0.0272716
13.4583	100.627	3.12525	-100000	-0.0292592
13.4667	100.668	3.12381	-100000	-0.092849
13.475	100.732	3.12441	-100000	-0.153699
13.4833	100.793	3.12648	-100000	-0.341466
13.4917	100.847	3.13037	-100000	-0.467588
13.5	100.908	3.13519	-100000	-0.384398
13.5083	100.95	3.13999	-100000	-0.226275
13.5167	100.992	3.1393	-100000	-0.262553
13.525	101.043	3.13792	-100000	-0.155312
13.5333	101.082	3.14395	-100000	-0.218189
13.5417	101.131	3.14517	-100000	-0.331475
13.55	101.205	3.14657	-100000	-0.0383362
13.5583	101.261	3.14897	-100000	0.00478021
13.5667	101.315	3.14522	-100000	0.0117458
13.575	101.374	3.14501	-100000	0.0761846
13.5833	101.416	3.14618	-100000	-0.0210754
13.5917	101.47	3.14643	-100000	-0.110303
13.6	101.524	3.14593	-100000	-0.198371
13.6083	101.58	3.14869	-100000	-0.237389
13.6167	101.631	3.15279	-100000	-0.389857
13.625	101.676	3.15434	-100000	-0.358188
13.6333	101.725	3.15892	-100000	-0.328803
13.6417	101.774	3.16063	-100000	-0.421086
13.65	101.81	3.16375	-100000	-0.314862
13.6583	101.867	3.16838	-100000	-0.338953
13.6667	101.948	3.16942	-100000	-0.231244
13.675	101.987	3.17193	-100000	-0.20997
13.6833	102.048	3.17146	-100000	-0.280647
13.6917	102.112	3.17537	-100000	-0.245506
13.7	102.153	3.17877	-100000	-0.362326
13.7083	102.224	3.18011	-100000	-0.233658
13.7167	102.271	3.18353	-100000	-0.0869057
13.725	102.31	3.18316	-100000	-0.126915
13.7333	102.369	3.18167	-100000	-0.0597598
13.7417	102.416	3.18434	-100000	-0.113954
13.75	102.484	3.18553	-100000	-0.290842
13.7583	102.533	3.18696	-100000	-0.216244
13.7667	102.577	3.19136	-100000	-0.126138
13.775	102.607	3.19155	-100000	-0.143349
13.7833	102.656	3.18973	-100000	-0.0747512
13.7917	102.697	3.19174	-100000	-0.186069
13.8	102.756	3.19385	-100000	-0.373301
13.8083	102.8	3.19775	-100000	-0.382018
13.8167	102.849	3.20217	-100000	-0.346291
13.825	102.898	3.20447	-100000	-0.267692
13.8333	102.947	3.2054	-100000	-0.104377
13.8417	103.014	3.20667	-100000	-0.104176
13.85	103.072	3.20565	-100000	-0.20494
13.8583	103.121	3.20795	-100000	-0.216617
13.8667	103.19	3.21223	-100000	-0.317863
13.875	103.239	3.21389	-100000	-0.195731
13.8833	103.278	3.21625	-100000	0.0357203
13.8917	103.337	3.21447	-100000	0.0941504
13.9	103.391	3.21104	-100000	0.130925
13.9083	103.45	3.21076	-100000	-0.0994953
13.9167	103.494	3.21189	-100000	-0.313796
13.925	103.521	3.21779	-100000	-0.429372
13.9333	103.58	3.2215	-100000	-0.479618
13.9417	103.636	3.22507	-100000	-0.313331
13.95	103.69	3.22787	-100000	-0.219806
13.9583	103.754	3.22823	-100000	-0.130925
13.9667	103.815	3.22883	-100000	-0.0874588
13.975	103.857	3.22943	-100000	-0.154291
13.9833	103.898	3.23079	-100000	-0.3661
13.9917	103.96	3.23338	-100000	-0.401835
14	104.011	3.24103	-100000	-0.493653
14.0083	104.043	3.24283	-100000	-0.423814
14.0167	104.097	3.24724	-100000	-0.0784308
14.025	104.168	3.2475	-100000	0.013256
14.0333	104.217	3.24364	-100000	0.171286
14.0417	104.286	3.24238	-100000	0.183707
14.05	104.337	3.24153	-100000	0.0639523
14.0583	104.379	3.24138	-100000	-0.0500732
14.0667	104.428	3.24151	-100000	-0.062668
14.075	104.484	3.24405	-100000	-0.107493
14.0833	104.545	3.24362	-100000	-0.251609
14.0917	104.587	3.24496	-100000	-0.23231
14.1	104.624	3.2499	-100000	-0.344167
14.1083	104.678	3.2518	-100000	-0.462437
14.1167	104.736	3.25509	-100000	-0.232515
14.125	104.793	3.26038	-100000	-0.25068
14.1333	104.847	3.25765	-100000	-0.250466
14.1417	104.898	3.26015	-100000	-0.104448
14.15	104.957	3.26344	-100000	-0.316436
14.1583	105.016	3.26386	-100000	-0.27842
14.1667	105.06	3.2682	-100000	-0.132035
14.175	105.109	3.26943	-100000	-0.126671
14.1833	105.168	3.26784	-100000	0.0233964
14.1917	105.217	3.26808	-100000	-0.0889515
14.2	105.261	3.26742	-100000	-0.209301
14.2083	105.337	3.2724	-100000	-0.381872
14.2167	105.374	3.27482	-100000	-0.380705
14.225	105.425	3.28081	-100000	-0.248584
14.2333	105.489	3.28011	-100000	-0.239576
14.2417	105.533	3.28069	-100000	0.0243034
14.25	105.587	3.28281	-100000	-0.104986
14.2583	105.629	3.28	-100000	-0.0854419
14.2667	105.68	3.28361	-100000	-0.095206
14.275	105.719	3.28353	-100000	-0.319152
14.2833	105.763	3.28598	-100000	-0.290298
14.2917	105.827	3.29064	-100000	-0.328604
14.3	105.888	3.29328	-100000	-0.20326
14.3083	105.935	3.29449	-100000	-0.0715155
14.3167	105.996	3.29276	-100000	0.0415153
14.325	106.057	3.29302	-100000	0.0107473
14.3333	106.087	3.2919	-100000	-0.00372035
14.3417	106.141	3.29413	-100000	-0.0831788
14.35	106.2	3.29288	-100000	-0.140797
14.3583	106.239	3.29579	-100000	-0.229936
14.3667	106.31	3.29659	-100000	-0.322206
14.375	106.359	3.30179	-100000	-0.338873
14.3833	106.408	3.30362	-100000	-0.543544
14.3917	106.462	3.30709	-100000	-0.336942
14.4	106.523	3.31471	-100000	-0.217418
14.4083	106.57	3.31302	-100000	-0.187241
14.4167	106.624	3.31087	-100000	0.0684155
14.425	106.677	3.31333	-100000	-0.0210825
14.4333	106.734	3.31243	-100000	-0.264513
14.4417	106.778	3.31373	-100000	-0.0757866
14.45	106.832	3.31968	-100000	-0.141093
14.4583	106.876	3.31586	-100000	-0.151812
14.4667	106.915	3.31713	-100000	0.0121829
14.475	106.989	3.31879	-100000	-0.298185
14.4833	107.052	3.31928	-100000	-0.23706
14.4917	107.092	3.3258	-100000	-0.125645
14.5	107.155	3.32503	-100000	-0.13184
14.5083	107.207	3.32298	-100000	0.00885406
14.5167	107.261	3.32367	-100000	-0.0712496
14.525	107.317	3.3255	-100000	-0.303443
14.5333	107.361	3.32741	-100000	-0.418925
14.5417	107.413	3.33309	-100000	-0.22863
14.55	107.462	3.33764	-100000	-0.181786
14.5583	107.528	3.33312	-100000	0.0103075
14.5667	107.592	3.33347	-100000	0.114932
14.575	107.636	3.33275	-100000	-0.189911
14.5833	107.69	3.33381	-100000	-0.300162
14.5917	107.734	3.33945	-100000	-0.520091
14.6	107.778	3.34347	-100000	-0.486411
14.6083	107.849	3.35008	-100000	-0.302842
14.6167	107.905	3.35002	-100000	-0.134978
14.625	107.952	3.34955	-100000	0.0468362
14.6333	108.006	3.34797	-100000	-0.11437
14.6417	108.06	3.34852	-100000	-0.120028
14.65	108.118	3.35383	-100000	-0.181936
14.6583	108.187	3.35355	-100000	-0.181059
14.6667	108.224	3.35404	-100000	-0.0300337
14.675	108.27	3.35456	-100000	-0.200653
14.6833	108.319	3.35483	-100000	-0.268665
14.6917	108.371	3.36024	-100000	-0.385148
14.7	108.415	3.36299	-100000	-0.407694
14.7083	108.466	3.3674	-100000	-0.242829
14.7167	108.518	3.36842	-100000	-0.182719
14.725	108.572	3.36833	-100000	0.0581642
14.7333	108.616	3.36908	-100000	0.0908064
14.7417	108.658	3.36546	-100000	0.0799498
14.75	108.724	3.3654	-100000	0.0186989
14.7583	108.775	3.36567	-100000	-0.106448
14.7667	108.837	3.36846	-100000	-0.190598
14.775	108.898	3.36901	-100000	-0.198895
14.7833	108.942	3.37175	-100000	-0.14404
14.7917	109.006	3.3723	-100000	-0.30797
14.8	109.04	3.37326	-100000	-0.216528
14.8083	109.091	3.37927	-100000	-0.286225
14.8167	109.118	3.37897	-100000	-0.240056
14.825	109.165	3.38184	-100000	-0.0541685
14.8333	109.234	3.38126	-100000	-0.169444
14.8417	109.307	3.38108	-100000	0.0148012
14.85	109.373	3.38462	-100000	-0.0136048
14.8583	109.414	3.38134	-100000	-0.0716613
14.8667	109.465	3.38172	-100000	-0.21294
14.875	109.516	3.38347	-100000	-0.454719
14.8833	109.569	3.39171	-100000	-0.522167
14.8917	109.639	3.3965	-100000	-0.627416
14.9	109.693	3.39912	-100000	-0.337797
14.9083	109.751	3.40438	-100000	-0.272056
14.9167	109.792	3.40297	-100000	-0.271564
14.925	109.835	3.40557	-100000	-0.0761708
14.9333	109.884	3.40818	-100000	-0.113066
14.9417	109.937	3.40692	-100000	-0.00501641
14.95	109.971	3.40674	-100000	0.0315441
14.9583	110.027	3.40574	-100000	0.00173889
14.9667	110.092	3.40712	-100000	-0.11206
14.975	110.145	3.40686	-100000	-0.253255
14.9833	110.203	3.41048	-100000	-0.252014
14.9917	110.242	3.41418	-100000	-0.327086
15	110.29	3.41552	-100000	-0.198907
15.0083	110.348	3.41776	-100000	-0.0495594
15.0167	110.397	3.41711	-100000	-0.0164833
15.025	110.448	3.41583	-100000	0.100046
15.0333	110.511	3.41607	-100000	-0.0503553
15.0417	110.566	3.41443	-100000	-0.305286
15.05	110.627	3.41879	-100000	-0.247434
15.0583	110.682	3.42601	-100000	-0.498104
15.0667	110.719	3.42432	-100000	-0.381597
15.075	110.77	3.43103	-100000	-0.0592159
15.0833	110.828	3.43151	-100000	-0.119895
15.0917	110.886	3.42798	-100000	0.0335931
15.1	110.939	3.42832	-100000	0.0414179
15.1083	110.997	3.42991	-100000	-0.0959163
15.1167	111.053	3.43013	-100000	-0.14855
15.125	111.087	3.43118	-100000	-0.313694
15.1333	111.147	3.43327	-100000	-0.436969
15.1417	111.215	3.44037	-100000	-0.501815
15.15	111.266	3.44469	-100000	-0.489118
15.1583	111.329	3.44791	-100000	-0.0981999
15.1667	111.36	3.44957	-100000	0.0222901
15.175	111.406	3.44364	-100000	0.146634
15.1833	111.447	3.44395	-100000	0.164414
15.1917	111.498	3.44302	-100000	-0.15448
15.2	111.556	3.44409	-100000	-0.113935
15.2083	111.614	3.44879	-100000	-0.233768
15.2167	111.677	3.44775	-100000	-0.397765
15.225	111.73	3.45081	-100000	-0.243907
15.2333	111.769	3.45735	-100000	-0.343892
15.2417	111.827	3.45692	-100000	-0.287757
15.25	111.861	3.45921	-100000	0.00796815
15.2583	111.922	3.4604	-100000	0.00823985
15.2667	111.975	3.45709	-100000	-0.0641285
15.275	112.03	3.45665	-100000	-0.0596471
15.2833	112.105	3.46135	-100000	-0.340684
15.2917	112.149	3.46239	-100000	-0.493937
15.3	112.207	3.46844	-100000	-0.290758
15.3083	112.255	3.47311	-100000	-0.30205
15.3167	112.311	3.47104	-100000	-0.133009
15.325	112.362	3.47246	-100000	0.00950657
15.3333	112.413	3.47288	-100000	-0.177591
15.3417	112.464	3.47279	-100000	-0.215458
15.35	112.514	3.47696	-100000	-0.252808
15.3583	112.589	3.47964	-100000	-0.357614
15.3667	112.643	3.4813	-100000	-0.181077
15.375	112.696	3.48471	-100000	-0.116482
15.3833	112.737	3.48299	-100000	-0.0521497
15.3917	112.781	3.48352	-100000	-0.0370149
15.4	112.81	3.48304	-100000	-0.153476
15.4083	112.863	3.48595	-100000	-0.262439
15.4167	112.926	3.48811	-100000	-0.206155
15.425	112.994	3.49227	-100000	-0.0896779
15.4333	113.025	3.48991	-100000	-0.0293339
15.4417	113.071	3.48894	-100000	0.027388
15.45	113.122	3.48909	-100000	-0.0778692
15.4583	113.168	3.49136	-100000	-0.0889979
15.4667	113.231	3.49251	-100000	-0.122768
15.475	113.279	3.4919	-100000	-0.122646
15.4833	113.349	3.49318	-100000	-0.212389
15.4917	113.4	3.49545	-100000	-0.380881
15.5	113.466	3.49959	-100000	-0.511593
15.5083	113.516	3.5046	-100000	-0.49264
15.5167	113.557	3.51023	-100000	-0.391169
15.525	113.601	3.51187	-100000	-0.252373
15.5333	113.654	3.51263	-100000	-0.0499027
15.5417	113.71	3.51301	-100000	-0.0498469
15.55	113.763	3.5119	-100000	-0.0608851
15.5583	113.833	3.51353	-100000	-0.135612
15.5667	113.879	3.51466	-100000	-0.277857
15.575	113.913	3.51753	-100000	-0.127721
15.5833	113.962	3.52116	-100000	-0.0713454
15.5917	114.012	3.51779	-100000	0.0149964
15.6	114.087	3.51704	-100000	0.0601523
15.6083	114.138	3.51703	-100000	-0.205728
15.6167	114.194	3.51915	-100000	-0.374249
15.625	114.254	3.52464	-100000	-0.351589
15.6333	114.298	3.52951	-100000	-0.306399
15.6417	114.349	3.52875	-100000	-0.0477236
15.65	114.409	3.52937	-100000	0.0351321
15.6583	114.45	3.52623	-100000	-0.0920169
15.6667	114.528	3.52834	-100000	-0.0845262
15.675	114.591	3.53182	-100000	-0.35026
15.6833	114.627	3.53218	-100000	-0.267935
15.6917	114.69	3.53791	-100000	-0.245327
15.7	114.731	3.53727	-100000	-0.312246
15.7083	114.787	3.54	-100000	-0.211099
15.7167	114.857	3.54259	-100000	-0.244556
15.725	114.901	3.54495	-100000	-0.147033
15.7333	114.951	3.54542	-100000	-0.113413
15.7417	115	3.5449	-100000	0.055409
15.75	115.048	3.54637	-100000	-0.0153915
15.7583	115.094	3.5431	-100000	-0.0679654
15.7667	115.16	3.54594	-100000	-0.0600592
15.775	115.193	3.54716	-100000	-0.307266
15.7833	115.256	3.54837	-100000	-0.225001
15.7917	115.302	3.55334	-100000	-0.250631
15.8	115.348	3.55344	-100000	-0.370567
15.8083	115.406	3.55552	-100000	-0.373493
15.8167	115.46	3.56073	-100000	-0.478329
15.825	115.535	3.56579	-100000	-0.425708
15.8333	115.578	3.56938	-100000	-0.275294
15.8417	115.634	3.56971	-100000	0.0166681
15.85	115.699	3.5699	-100000	0.0999362
15.8583	115.75	3.56524	-100000	0.137486
15.8667	115.818	3.56605	-100000	0.107314
15.875	115.869	3.56513	-100000	-0.102911
15.8833	115.919	3.56633	-100000	-0.122106
15.8917	115.953	3.56867	-100000	-0.129156
15.9	115.999	3.57012	-100000	-0.0655289
15.9083	116.06	3.56943	-100000	-0.0711536
15.9167	116.103	3.56851	-100000	-0.0186837
15.925	116.191	3.57104	-100000	-0.0637825
15.9333	116.232	3.57074	-100000	-0.0895221
15.9417	116.282	3.57156	-100000	-0.0713746
15.95	116.336	3.57149	-100000	-0.227925
15.9583	116.399	3.57342	-100000	-0.224092
15.9667	116.459	3.57834	-100000	-0.470889
15.975	116.508	3.57903	-100000	-0.441065
15.9833	116.57	3.58719	-100000	-0.37379
15.9917	116.624	3.58812	-100000	-0.497013
16	116.675	3.5908	-100000	-0.190186
16.0083	116.73	3.59559	-100000	-0.302883
16.0167	116.776	3.59353	-100000	-0.0891006
16.025	116.82	3.59822	-100000	-0.00636639
16.0333	116.871	3.59377	-100000	-0.12969
16.0417	116.929	3.59581	-100000	0.17846
16.05	116.979	3.59785	-100000	-0.158684
16.0583	117.038	3.59227	-100000	-0.0390235
16.0667	117.088	3.59906	-100000	-0.0536207
16.075	117.137	3.59711	-100000	-0.43258
16.0833	117.192	3.59964	-100000	-0.150838
16.0917	117.238	3.60669	-100000	-0.334208
16.1	117.299	3.60409	-100000	-0.258941
16.1083	117.35	3.60825	-100000	-0.0180185
16.1167	117.408	3.60827	-100000	-0.336645
16.125	117.471	3.60729	-100000	-0.272485
16.1333	117.526	3.61531	-100000	-0.336402
16.1417	117.582	3.61733	-100000	-0.423072
16.15	117.633	3.61949	-100000	-0.0630907
16.1583	117.684	3.62139	-100000	-0.0402877
16.1667	117.739	3.61741	-100000	-0.0321891
16.175	117.797	3.61867	-100000	0.00633005
16.1833	117.856	3.62056	-100000	-0.1999
16.1917	117.921	3.62118	-100000	-0.297585
16.2	117.972	3.62407	-100000	-0.240871
16.2083	118.022	3.62859	-100000	-0.286234
16.2167	118.085	3.62859	-100000	-0.210946
16.225	118.141	3.63072	-100000	0.0180005
16.2333	118.194	3.63111	-100000	-0.0505178
16.2417	118.248	3.62799	-100000	-0.122519
16.25	118.291	3.63027	-100000	-0.339749
16.2583	118.332	3.6348	-100000	-0.440456
16.2667	118.386	3.64243	-100000	-0.372362
16.275	118.444	3.64267	-100000	-0.220644
16.2833	118.494	3.64268	-100000	0.0308262
16.2917	118.56	3.64216	-100000	0.0194381
16.3	118.615	3.6414	-100000	0.00566547
16.3083	118.669	3.64203	-100000	-0.111878
16.3167	118.734	3.64249	-100000	-0.194684
16.325	118.778	3.64589	-100000	-0.295893
16.3333	118.826	3.64789	-100000	-0.349254
16.3417	118.877	3.65189	-100000	-0.208974
16.35	118.928	3.65414	-100000	-0.0272447
16.3583	118.991	3.65285	-100000	0.145906
16.3667	119.061	3.6488	-100000	0.105632
16.375	119.119	3.64703	-100000	-0.0343544
16.3833	119.179	3.65062	-100000	-0.275729
16.3917	119.223	3.654	-100000	-0.414023
16.4	119.271	3.65799	-100000	-0.366104
16.4083	119.332	3.66083	-100000	-0.191964
16.4167	119.38	3.66282	-100000	-0.0941594
16.425	119.443	3.6604	-100000	-0.0872735
16.4333	119.494	3.66113	-100000	0.0398978
16.4417	119.545	3.66374	-100000	-0.24954
16.45	119.588	3.66149	-100000	-0.241055
[truncated: 4,957 more rows]
