# Supplementary material for: Tailoring the thermal and thermomechanical characteristics of novel MAX phase boron composites in high-temperature applications
Source: Nanoscale Adv. 2025 Mar 26;7(10):3077–87. doi: 10.1039/d5na00063g (PMC11974559; doi:10.1039/d5na00063g)
Supplement: NA-007-D5NA00063G-s003 [file NA-007-D5NA00063G-s003.zip › TI4AlB2C 1150.xls]

## Sheet: 309 A 500
Module	TMA/SS
Channel	1
Data Name	309 A 500
Measurement Time	3/16/2024 6:44:29 PM
Sample Name	206B
Sample Length	4.051	mm
Sample Cross-section Area	58.752	mm2
Temperature Program		Cel	Cel	Cel/min	min	s	Gas1	Gas2	Store
	1	34	500	6	0	0.5	On	Off	On
	Temperature Program Mode	Ramp
SS Program		mN	mN	mN/min	min
	1	-100	-100	100	0
Operator Name	MKH
Organization Name	JR
Comment	Operator: MKH
	Sample run
Average Linear Expansion Coefficient
309 A 500 TMA
No.	Start	End	B
	Cel	Cel	(1/cel)
1	38.723	200.425	7.67381e-06
2	195.184	349.663	1.79237e-07
3	350.145	516.212	2.62587e-06
4	38.723	515.783	3.55063e-06
Time	Temp.	TMA	Load	DTMA
min	Cel	um	uN	um/min
0.00833333	38.723	0.0825289	-100000	-0.376993
0.0166667	38.8491	0.0906041	-100000	-0.264601
0.025	38.8644	0.0888121	-100000	-0.252157
0.0333333	38.8798	0.0891439	-100000	-0.0560145
0.0416667	38.8829	0.0909341	-100000	-0.222131
0.05	38.9136	0.0924713	-100000	-0.290813
0.0583333	38.9321	0.0962164	-100000	-0.218214
0.0666667	38.9413	0.0988376	-100000	-0.152012
0.075	38.969	0.0982079	-100000	-0.0655707
0.0833333	38.9844	0.0975383	-100000	-0.00432672
0.0916667	39.0305	0.0984021	-100000	-0.0507321
0.1	39.0458	0.0989819	-100000	-0.083228
0.108333	39.0397	0.099899	-100000	-0.0934882
0.116667	39.052	0.100313	-100000	-0.106699
0.125	39.0581	0.101518	-100000	-0.183067
0.133333	39.0794	0.102539	-100000	-0.328705
0.141667	39.1089	0.106001	-100000	-0.321487
0.15	39.1325	0.111269	-100000	-0.351182
0.158333	39.1295	0.112235	-100000	-0.202326
0.166667	39.1413	0.114245	-100000	-0.0255397
0.175	39.1413	0.112745	-100000	0.00311503
0.183333	39.1413	0.112121	-100000	0.0586668
0.191667	39.1531	0.112131	-100000	-0.00362747
0.2	39.1561	0.112289	-100000	-0.0713924
0.208333	39.1738	0.112866	-100000	-0.17933
0.216667	39.1856	0.1145	-100000	-0.177155
0.225	39.2062	0.118108	-100000	-0.216329
0.233333	39.2357	0.118194	-100000	-0.239542
0.241667	39.2475	0.120077	-100000	-0.19079
0.25	39.2505	0.122485	-100000	-0.337656
0.258333	39.2711	0.124468	-100000	-0.276907
0.266667	39.2917	0.129449	-100000	-0.155682
0.275	39.3124	0.129308	-100000	-0.0914488
0.283333	39.3448	0.127675	-100000	0.0607389
0.291667	39.3419	0.127516	-100000	-0.0504561
0.3	39.3448	0.127425	-100000	-0.180899
0.308333	39.3507	0.130989	-100000	-0.182896
0.316667	39.3478	0.133705	-100000	-0.21609
0.325	39.3507	0.133613	-100000	-0.0606734
0.333333	39.3743	0.134628	-100000	-0.08559
0.341667	39.3861	0.133012	-100000	-0.137467
0.35	39.4127	0.136558	-100000	-0.108237
0.358333	39.4363	0.138195	-100000	-0.265997
0.366667	39.451	0.138236	-100000	-0.190952
0.375	39.4864	0.141878	-100000	-0.101755
0.383333	39.5129	0.142923	-100000	-0.146673
0.391667	39.5277	0.141587	-100000	-0.0946083
0.4	39.5424	0.143125	-100000	-0.106446
0.408333	39.5454	0.145032	-100000	-0.121902
0.416667	39.5513	0.146471	-100000	-0.225064
0.425	39.5336	0.14565	-100000	-0.169786
0.433333	39.5542	0.150627	-100000	-0.228971
0.441667	39.5601	0.150692	-100000	-0.462978
0.45	39.5749	0.154103	-100000	-0.288417
0.458333	39.6073	0.161083	-100000	-0.182795
0.466667	39.6103	0.160241	-100000	-0.00283654
0.475	39.6368	0.156785	-100000	0.175472
0.483333	39.6516	0.154198	-100000	0.12287
0.491667	39.6663	0.155234	-100000	-0.0811679
0.5	39.681	0.156145	-100000	-0.237612
0.508333	39.6899	0.15949	-100000	-0.190799
0.516667	39.7017	0.162118	-100000	-0.104466
0.525	39.7223	0.161594	-100000	-0.073513
0.533333	39.7253	0.159627	-100000	-0.0406208
0.541667	39.7312	0.161941	-100000	-0.0863332
0.55	39.7341	0.163472	-100000	-0.184924
0.558333	39.7341	0.164472	-100000	-0.0914008
0.566667	39.7636	0.165791	-100000	-0.0118996
0.575	39.7931	0.164987	-100000	-0.0429993
0.583333	39.8167	0.163869	-100000	-0.123413
0.591667	39.8433	0.165905	-100000	-0.240336
0.6	39.855	0.169905	-100000	-0.346118
0.608333	39.8639	0.172999	-100000	-0.271013
0.616667	39.8786	0.175406	-100000	-0.250407
0.625	39.8816	0.174939	-100000	-0.219572
0.633333	39.8993	0.178252	-100000	-0.257963
0.641667	39.9288	0.180318	-100000	-0.346093
0.65	39.9465	0.184005	-100000	-0.228924
0.658333	39.9671	0.186475	-100000	-0.141691
0.666667	39.9937	0.185883	-100000	0.0466751
0.675	39.9966	0.185041	-100000	0.0982787
0.683333	40.0114	0.182449	-100000	0.0214825
0.691667	40.0232	0.183199	-100000	-0.0216144
0.7	40.0438	0.185167	-100000	-0.178058
0.708333	40.0644	0.185761	-100000	-0.163051
0.716667	40.0762	0.188384	-100000	-0.188358
0.725	40.0762	0.188634	-100000	-0.194855
0.733333	40.0821	0.191445	-100000	-0.222985
0.741667	40.0998	0.192256	-100000	-0.271642
0.75	40.1057	0.195817	-100000	-0.171307
0.758333	40.1411	0.197689	-100000	-0.163823
0.766667	40.1736	0.197156	-100000	-0.0110003
0.775	40.1795	0.197717	-100000	-0.0401379
0.783333	40.2001	0.196184	-100000	-0.0719996
0.791667	40.1972	0.199027	-100000	-0.0701052
0.8	40.2119	0.199556	-100000	-0.144123
0.808333	40.2237	0.200054	-100000	-0.0427192
0.816667	40.2414	0.200988	-100000	-0.0408659
0.825	40.2738	0.200451	-100000	-0.104482
0.833333	40.2827	0.200918	-100000	-0.192551
0.841667	40.3063	0.203537	-100000	-0.346356
0.85	40.3181	0.207406	-100000	-0.456941
0.858333	40.3269	0.211996	-100000	-0.39884
0.866667	40.3299	0.216149	-100000	-0.23758
0.875	40.3476	0.216831	-100000	0.020958
0.883333	40.3712	0.215326	-100000	0.185054
0.891667	40.3682	0.211297	-100000	0.109211
0.9	40.3859	0.209981	-100000	0.0390396
0.908333	40.4066	0.213191	-100000	-0.139568
0.916667	40.439	0.214024	-100000	-0.247289
0.925	40.4685	0.21595	-100000	-0.185342
0.933333	40.4832	0.218224	-100000	-0.205162
0.941667	40.5098	0.219369	-100000	-0.130301
0.95	40.5216	0.220863	-100000	-0.0749661
0.958333	40.5393	0.220293	-100000	-0.0227775
0.966667	40.557	0.220723	-100000	0.0522099
0.975	40.5599	0.220128	-100000	-0.0387799
0.983333	40.5717	0.219123	-100000	0.00156341
0.991667	40.5806	0.221586	-100000	-0.0797948
1	40.6012	0.22067	-100000	-0.136198
1.00833	40.613	0.222788	-100000	-0.13047
1.01667	40.613	0.223663	-100000	-0.184864
1.025	40.6277	0.225935	-100000	-0.180932
1.03333	40.6425	0.226833	-100000	-0.122335
1.04167	40.6661	0.228819	-100000	-0.106431
1.05	40.6956	0.227741	-100000	-0.143882
1.05833	40.7074	0.229482	-100000	-0.102781
1.06667	40.7221	0.231629	-100000	-0.207908
1.075	40.7339	0.232245	-100000	-0.230797
1.08333	40.7516	0.234671	-100000	-0.254753
1.09167	40.79	0.237176	-100000	-0.240858
1.1	40.8224	0.24012	-100000	-0.187716
1.10833	40.8253	0.240274	-100000	-0.0785961
1.11667	40.8283	0.240928	-100000	0.0466121
1.125	40.8401	0.239796	-100000	-0.114893
1.13333	40.8548	0.238567	-100000	-0.0298608
1.14167	40.8843	0.244104	-100000	-0.17281
1.15	40.9168	0.241923	-100000	-0.191522
1.15833	40.9433	0.245556	-100000	-0.00607615
1.16667	40.9581	0.244951	-100000	-0.141542
1.175	40.9817	0.244306	-100000	-0.124783
1.18333	40.9905	0.246641	-100000	-0.283023
1.19167	41.0111	0.249715	-100000	-0.342405
1.2	41.0288	0.254385	-100000	-0.278334
1.20833	41.0377	0.25572	-100000	-0.19092
1.21667	41.0583	0.255919	-100000	-0.0668252
1.225	41.0878	0.256079	-100000	-0.0523326
1.23333	41.1173	0.256612	-100000	-0.165924
1.24167	41.1409	0.257464	-100000	-0.216984
1.25	41.1527	0.26145	-100000	-0.254292
1.25833	41.1645	0.263312	-100000	-0.239627
1.26667	41.1674	0.265089	-100000	-0.117627
1.275	41.1792	0.265452	-100000	-0.187983
1.28333	41.1969	0.265371	-100000	-0.186771
1.29167	41.2058	0.269578	-100000	-0.288764
1.3	41.2176	0.271314	-100000	-0.277107
1.30833	41.2323	0.275077	-100000	-0.178007
1.31667	41.2618	0.274608	-100000	-0.133033
1.325	41.2913	0.275512	-100000	-0.0601114
1.33333	41.3297	0.275749	-100000	-0.158298
1.34167	41.3385	0.277081	-100000	-0.184861
1.35	41.3709	0.279884	-100000	-0.254775
1.35833	41.3886	0.281674	-100000	-0.215999
1.36667	41.4093	0.284241	-100000	-0.143519
1.375	41.427	0.284281	-100000	-0.0639575
1.38333	41.4417	0.284668	-100000	0.000641224
1.39167	41.4565	0.283806	-100000	-0.212991
1.4	41.4742	0.28422	-100000	-0.241649
1.40833	41.4919	0.291381	-100000	-0.416805
1.41667	41.5155	0.292723	-100000	-0.385168
1.425	41.5538	0.297699	-100000	-0.165279
1.43333	41.5656	0.297059	-100000	-0.116998
1.44167	41.5744	0.29689	-100000	0.000670406
1.45	41.5862	0.296623	-100000	-0.0619897
1.45833	41.5921	0.297677	-100000	-0.0992403
1.46667	41.6275	0.299125	-100000	-0.0960048
1.475	41.6629	0.300198	-100000	-0.0279858
1.48333	41.7042	0.299823	-100000	-0.10256
1.49167	41.7219	0.29861	-100000	-0.0661068
1.5	41.7425	0.302544	-100000	-0.182521
1.50833	41.7543	0.302401	-100000	-0.438122
1.51667	41.7691	0.305908	-100000	-0.308511
1.525	41.7897	0.313214	-100000	-0.43453
1.53333	41.8163	0.312828	-100000	-0.339207
1.54167	41.8369	0.316886	-100000	-0.0716921
1.55	41.8458	0.317214	-100000	-0.223889
1.55833	41.8753	0.315604	-100000	-0.0348676
1.56667	41.9107	0.320291	-100000	-0.122793
1.575	41.9254	0.318048	-100000	-0.237968
1.58333	41.9549	0.321308	-100000	-0.130604
1.59167	41.9667	0.323536	-100000	-0.222064
1.6	41.9932	0.324644	-100000	-0.121455
1.60833	42.0139	0.32545	-100000	-0.0136036
1.61667	42.0316	0.325356	-100000	-0.00749049
1.625	42.0611	0.323989	-100000	-0.0463527
1.63333	42.0788	0.324894	-100000	-0.0126629
1.64167	42.0906	0.326995	-100000	-0.139295
1.65	42.123	0.325778	-100000	-0.220224
1.65833	42.1495	0.328632	-100000	-0.299741
1.66667	42.1761	0.332235	-100000	-0.529748
1.675	42.2056	0.336987	-100000	-0.481597
1.68333	42.2292	0.343436	-100000	-0.385604
1.69167	42.2292	0.344686	-100000	-0.26785
1.7	42.2616	0.345088	-100000	-0.0241482
1.70833	42.2852	0.345915	-100000	-0.089399
1.71667	42.3088	0.344241	-100000	-0.0503391
1.725	42.3442	0.347666	-100000	-0.0742512
1.73333	42.356	0.346766	-100000	-0.161181
1.74167	42.3855	0.34839	-100000	-0.077131
1.75	42.3973	0.349614	-100000	-0.229227
1.75833	42.4268	0.350237	-100000	-0.209676
1.76667	42.4622	0.354407	-100000	-0.334811
1.775	42.474	0.355379	-100000	-0.340027
1.78333	42.4916	0.360774	-100000	-0.298046
1.79167	42.5123	0.361571	-100000	-0.213964
1.8	42.53	0.364342	-100000	0.0140781
1.80833	42.5654	0.362511	-100000	0.0321344
1.81667	42.6008	0.360305	-100000	0.168701
1.825	42.6244	0.3605	-100000	0.0127239
1.83333	42.6509	0.358718	-100000	0.00977391
1.84167	42.6657	0.362087	-100000	-0.158798
1.85	42.6981	0.359979	-100000	-0.407529
1.85833	42.7217	0.365793	-100000	-0.271862
1.86667	42.7541	0.372303	-100000	-0.558915
1.875	42.7659	0.371149	-100000	-0.37682
1.88333	42.7925	0.37861	-100000	-0.0838986
1.89167	42.8072	0.378354	-100000	-0.106142
1.9	42.822	0.375099	-100000	0.0274169
1.90833	42.8485	0.374687	-100000	-0.0250254
1.91667	42.8809	0.377696	-100000	-0.186842
1.925	42.8957	0.379188	-100000	-0.372786
1.93333	42.9134	0.381327	-100000	-0.249975
1.94167	42.934	0.387113	-100000	-0.275225
1.95	42.9547	0.386028	-100000	-0.293663
1.95833	42.9812	0.388362	-100000	-0.217662
1.96667	43.0137	0.391116	-100000	-0.255055
1.975	43.0461	0.394369	-100000	-0.186823
1.98333	43.0667	0.39453	-100000	-0.0903047
1.99167	43.0903	0.39459	-100000	0.0017824
2	43.111	0.394126	-100000	-0.141949
2.00833	43.1346	0.394309	-100000	-0.150755
2.01667	43.1611	0.399262	-100000	-0.322391
2.025	43.1906	0.399615	-100000	-0.367992
2.03333	43.2083	0.404873	-100000	-0.253088
2.04167	43.2349	0.406576	-100000	-0.282985
2.05	43.2673	0.407698	-100000	-0.102668
2.05833	43.2968	0.409048	-100000	-0.112459
2.06667	43.3292	0.408295	-100000	-0.144766
2.075	43.3499	0.410325	-100000	-0.147328
2.08333	43.3764	0.412524	-100000	-0.370336
2.09167	43.4177	0.413958	-100000	-0.308318
2.1	43.459	0.420639	-100000	-0.332685
2.10833	43.4708	0.420602	-100000	-0.281672
2.11667	43.5062	0.423613	-100000	-0.0626862
2.125	43.5209	0.423348	-100000	-0.0103677
2.13333	43.5386	0.422729	-100000	0.122985
2.14167	43.5681	0.420947	-100000	0.00358167
2.15	43.577	0.419514	-100000	-0.0620407
2.15833	43.6065	0.423228	-100000	-0.169991
2.16667	43.633	0.424797	-100000	-0.348147
2.175	43.6595	0.426614	-100000	-0.20061
2.18333	43.6949	0.431119	-100000	-0.348601
2.19167	43.7185	0.429915	-100000	-0.380406
2.2	43.7539	0.436417	-100000	-0.299052
2.20833	43.7893	0.439294	-100000	-0.404534
2.21667	43.8129	0.441087	-100000	-0.210144
2.225	43.8394	0.4434	-100000	-0.22504
2.23333	43.8601	0.443422	-100000	-0.215617
2.24167	43.8778	0.446795	-100000	-0.136227
2.25	43.9102	0.448274	-100000	-0.211726
2.25833	43.9338	0.447941	-100000	-0.0936142
2.26667	43.9574	0.450479	-100000	-0.0953973
2.275	43.984	0.449916	-100000	-0.244584
2.28333	44.0075	0.451454	-100000	-0.194475
2.29167	44.0459	0.456093	-100000	-0.231868
2.3	44.0813	0.456962	-100000	-0.204949
2.30833	44.1078	0.457645	-100000	-0.154992
2.31667	44.1285	0.458286	-100000	-0.175003
2.325	44.1432	0.46126	-100000	-0.248681
2.33333	44.1668	0.462795	-100000	-0.349685
2.34167	44.1875	0.465934	-100000	-0.310658
2.35	44.2258	0.469942	-100000	-0.298731
2.35833	44.27	0.471615	-100000	-0.417193
2.36667	44.2907	0.472753	-100000	-0.4167
2.375	44.3231	0.47984	-100000	-0.344589
2.38333	44.3408	0.483832	-100000	-0.365065
2.39167	44.3438	0.483101	-100000	-0.00721707
2.4	44.3733	0.484922	-100000	0.192895
2.40833	44.3968	0.480081	-100000	0.0792453
2.41667	44.4263	0.477402	-100000	-0.031635
2.425	44.4735	0.48046	-100000	-0.27082
2.43333	44.5148	0.485976	-100000	-0.455826
2.44167	44.5355	0.489108	-100000	-0.340135
2.45	44.5532	0.492596	-100000	-0.217242
2.45833	44.5649	0.491798	-100000	-0.181441
2.46667	44.5915	0.493218	-100000	-0.113018
2.475	44.621	0.495156	-100000	-0.255589
2.48333	44.6534	0.496364	-100000	-0.175118
2.49167	44.6859	0.500317	-100000	-0.180459
2.5	44.7036	0.499055	-100000	-0.174349
2.50833	44.7419	0.501172	-100000	-0.184426
2.51667	44.7625	0.502175	-100000	-0.409907
2.525	44.7891	0.506465	-100000	-0.370634
2.53333	44.8304	0.512718	-100000	-0.522749
2.54167	44.8599	0.513526	-100000	-0.464794
2.55	44.913	0.5196	-100000	-0.274517
2.55833	44.9307	0.521958	-100000	-0.326362
2.56667	44.9366	0.521869	-100000	-0.0595608
2.575	44.9631	0.524405	-100000	0.0358095
2.58333	44.9719	0.521586	-100000	0.0336698
2.59167	45.0014	0.520764	-100000	0.00377211
2.6	45.0398	0.520747	-100000	-0.23335
2.60833	45.0663	0.524279	-100000	-0.299084
2.61667	45.1017	0.529364	-100000	-0.266852
2.625	45.143	0.530734	-100000	-0.1869
2.63333	45.1695	0.529642	-100000	-0.0235194
2.64167	45.2108	0.530509	-100000	-0.0358088
2.65	45.2344	0.530148	-100000	-0.206428
2.65833	45.261	0.531927	-100000	-0.22573
2.66667	45.2993	0.536523	-100000	-0.410829
2.675	45.3229	0.538033	-100000	-0.482949
2.68333	45.3553	0.543842	-100000	-0.45032
2.69167	45.3878	0.548026	-100000	-0.479223
2.7	45.4114	0.551533	-100000	-0.252754
2.70833	45.4291	0.554008	-100000	-0.104991
2.71667	45.4527	0.552267	-100000	-0.0357132
2.725	45.4763	0.551525	-100000	-0.0633984
2.73333	45.5117	0.552724	-100000	-0.234927
2.74167	45.5382	0.556121	-100000	-0.246113
2.75	45.5795	0.560098	-100000	-0.283786
2.75833	45.6031	0.559729	-100000	-0.126287
2.76667	45.6178	0.562183	-100000	0.0228681
2.775	45.6444	0.56033	-100000	-0.0469252
2.78333	45.668	0.559336	-100000	0.0209602
2.79167	45.7063	0.561293	-100000	-0.177172
2.8	45.7417	0.561485	-100000	-0.317607
2.80833	45.7889	0.566236	-100000	-0.417721
2.81667	45.8243	0.569923	-100000	-0.523458
2.825	45.8567	0.575217	-100000	-0.361667
2.83333	45.898	0.578933	-100000	-0.199482
2.84167	45.9186	0.578292	-100000	-0.147805
2.85	45.9481	0.576572	-100000	-0.0999305
2.85833	45.9865	0.580144	-100000	-0.264672
2.86667	46.0101	0.582264	-100000	-0.508628
2.875	46.0543	0.587114	-100000	-0.367141
2.88333	46.0867	0.593526	-100000	-0.338861
2.89167	46.1074	0.592382	-100000	-0.234853
2.9	46.1428	0.59356	-100000	-0.0248543
2.90833	46.1693	0.594943	-100000	-0.216368
2.91667	46.2018	0.594355	-100000	-0.227981
2.925	46.2254	0.599594	-100000	-0.213329
2.93333	46.2637	0.601159	-100000	-0.370202
2.94167	46.2932	0.602054	-100000	-0.161964
2.95	46.3227	0.606695	-100000	-0.21009
2.95833	46.3581	0.604993	-100000	-0.284111
2.96667	46.3935	0.608162	-100000	-0.128655
2.975	46.4171	0.611524	-100000	-0.146031
2.98333	46.4348	0.610983	-100000	-0.0493218
2.99167	46.4613	0.609861	-100000	0.0431843
3	46.476	0.609806	-100000	-0.0608775
3.00833	46.5085	0.610084	-100000	-0.355999
3.01667	46.5468	0.613013	-100000	-0.508698
3.025	46.594	0.621728	-100000	-0.575621
3.03333	46.6294	0.626763	-100000	-0.585927
3.04167	46.6589	0.629272	-100000	-0.320191
3.05	46.6913	0.632544	-100000	-0.164027
3.05833	46.7149	0.632401	-100000	-0.149347
3.06667	46.7326	0.63223	-100000	-0.0667775
3.075	46.7651	0.63425	-100000	-0.200483
3.08333	46.7975	0.63477	-100000	-0.306163
3.09167	46.8123	0.639083	-100000	-0.281005
3.1	46.8358	0.642436	-100000	-0.338956
3.10833	46.8771	0.643617	-100000	-0.149
3.11667	46.8948	0.646068	-100000	-0.0829843
3.125	46.9479	0.64405	-100000	-0.0996796
3.13333	46.9833	0.645202	-100000	-0.0651222
3.14167	47.0099	0.646939	-100000	-0.27143
3.15	47.0511	0.648239	-100000	-0.259703
3.15833	47.0777	0.653098	-100000	-0.251384
3.16667	47.1101	0.653859	-100000	-0.262144
3.175	47.1308	0.655319	-100000	-0.105383
3.18333	47.1691	0.656977	-100000	-0.1206
3.19167	47.2016	0.656611	-100000	-0.158022
3.2	47.2369	0.657879	-100000	-0.208564
3.20833	47.2576	0.660586	-100000	-0.26291
3.21667	47.2812	0.663929	-100000	-0.348007
3.225	47.2989	0.665374	-100000	-0.36572
3.23333	47.3254	0.669479	-100000	-0.309443
3.24167	47.3697	0.672777	-100000	-0.327156
3.25	47.3933	0.674244	-100000	-0.272184
3.25833	47.4345	0.676279	-100000	-0.137086
3.26667	47.4729	0.678552	-100000	-0.177484
3.275	47.5171	0.677347	-100000	-0.159536
3.28333	47.5673	0.68016	-100000	-0.149424
3.29167	47.6174	0.681597	-100000	-0.346221
3.3	47.6675	0.683532	-100000	-0.318141
3.30833	47.697	0.688887	-100000	-0.326324
3.31667	47.7324	0.690765	-100000	-0.257074
3.325	47.756	0.692475	-100000	-0.126122
3.33333	47.7914	0.692102	-100000	-0.242194
3.34167	47.8238	0.693091	-100000	-0.243043
3.35	47.8592	0.698838	-100000	-0.286345
3.35833	47.8917	0.700576	-100000	-0.347444
3.36667	47.9123	0.701646	-100000	-0.140882
3.375	47.9566	0.704673	-100000	-0.159195
3.38333	47.989	0.703534	-100000	-0.208173
3.39167	48.0185	0.705883	-100000	-0.175357
3.4	48.0421	0.708585	-100000	-0.15943
3.40833	48.0598	0.710518	-100000	-0.0993773
3.41667	48.0834	0.708848	-100000	-0.0485753
3.425	48.1129	0.709195	-100000	0.00137805
3.43333	48.1542	0.710205	-100000	-0.114977
3.44167	48.1984	0.710472	-100000	-0.246323
3.45	48.2249	0.712681	-100000	-0.33613
3.45833	48.2574	0.717406	-100000	-0.401782
3.46667	48.2987	0.721409	-100000	-0.484716
3.475	48.3252	0.723865	-100000	-0.371343
3.48333	48.3576	0.728838	-100000	-0.323821
3.49167	48.3812	0.729784	-100000	-0.386687
3.5	48.396	0.732203	-100000	-0.324441
3.50833	48.4137	0.736754	-100000	-0.39988
3.51667	48.4638	0.739653	-100000	-0.361451
3.525	48.4933	0.743113	-100000	-0.244483
3.53333	48.5405	0.744251	-100000	-0.136571
3.54167	48.5936	0.744904	-100000	-0.112199
3.55	48.6113	0.744205	-100000	-0.207976
3.55833	48.6644	0.746853	-100000	-0.296258
3.56667	48.6939	0.751184	-100000	-0.422028
3.575	48.7292	0.754779	-100000	-0.348951
3.58333	48.7735	0.758273	-100000	-0.267314
3.59167	48.8059	0.758485	-100000	-0.192212
3.6	48.8472	0.760094	-100000	-0.172623
3.60833	48.8826	0.761186	-100000	-0.259586
3.61667	48.918	0.764027	-100000	-0.273532
3.625	48.9622	0.767138	-100000	-0.228639
3.63333	48.9917	0.769212	-100000	-0.189719
3.64167	49.0301	0.768807	-100000	-0.21474
3.65	49.0478	0.770351	-100000	-0.245258
3.65833	49.0773	0.774296	-100000	-0.387142
3.66667	49.1156	0.777387	-100000	-0.325033
3.675	49.148	0.781712	-100000	-0.254328
3.68333	49.1893	0.781185	-100000	-0.114891
3.69167	49.2277	0.782774	-100000	-0.084793
3.7	49.2572	0.781217	-100000	-0.137684
3.70833	49.2896	0.784539	-100000	-0.159634
3.71667	49.3397	0.785775	-100000	-0.354807
3.725	49.3722	0.788095	-100000	-0.280465
3.73333	49.4076	0.793044	-100000	-0.414291
3.74167	49.4518	0.793887	-100000	-0.41753
3.75	49.4872	0.799584	-100000	-0.331381
3.75833	49.5137	0.802012	-100000	-0.326056
3.76667	49.5521	0.80409	-100000	-0.257748
3.775	49.5727	0.804756	-100000	-0.138291
3.78333	49.5963	0.808176	-100000	-0.17529
3.79167	49.6317	0.806622	-100000	-0.274027
3.8	49.6642	0.809933	-100000	-0.196891
3.80833	49.7084	0.81389	-100000	-0.422073
3.81667	49.7615	0.814739	-100000	-0.310277
3.825	49.8057	0.820691	-100000	-0.238389
3.83333	49.8529	0.820276	-100000	-0.345168
3.84167	49.8883	0.821836	-100000	-0.175163
3.85	49.9089	0.826245	-100000	-0.312349
3.85833	49.9296	0.82653	-100000	-0.371782
3.86667	49.9502	0.830687	-100000	-0.226283
3.875	49.9768	0.834229	-100000	-0.343671
3.88333	50.0122	0.833787	-100000	-0.329041
3.89167	50.0593	0.837986	-100000	-0.231649
3.9	50.0888	0.841655	-100000	-0.269405
3.90833	50.1183	0.841951	-100000	-0.208847
3.91667	50.1626	0.842768	-100000	-0.0859441
3.925	50.2009	0.844947	-100000	-0.149878
3.93333	50.251	0.84452	-100000	-0.272524
3.94167	50.2894	0.846947	-100000	-0.242648
3.95	50.313	0.851852	-100000	-0.313074
3.95833	50.3572	0.853035	-100000	-0.29819
3.96667	50.3926	0.854956	-100000	-0.253769
3.975	50.4368	0.856886	-100000	-0.320503
3.98333	50.4781	0.860311	-100000	-0.334935
3.99167	50.5076	0.863719	-100000	-0.333765
4	50.5312	0.86612	-100000	-0.276932
4.00833	50.546	0.868012	-100000	-0.148946
4.01667	50.5725	0.869542	-100000	-0.160909
4.025	50.5873	0.868684	-100000	-0.214375
4.03333	50.6344	0.871484	-100000	-0.233719
4.04167	50.6816	0.875158	-100000	-0.463307
4.05	50.7318	0.877332	-100000	-0.549115
4.05833	50.7819	0.884127	-100000	-0.511242
4.06667	50.8232	0.889788	-100000	-0.443028
4.075	50.8645	0.892199	-100000	-0.255129
4.08333	50.894	0.8921	-100000	-0.119567
4.09167	50.9323	0.892632	-100000	-0.100382
4.1	50.953	0.893773	-100000	-0.194077
4.10833	50.9825	0.895545	-100000	-0.253847
4.11667	51.0149	0.898569	-100000	-0.287957
4.125	51.0503	0.901093	-100000	-0.201777
4.13333	51.0916	0.903372	-100000	-0.198048
4.14167	51.127	0.902271	-100000	-0.108091
4.15	51.1683	0.905171	-100000	-0.0329866
4.15833	51.2095	0.904696	-100000	-0.287971
4.16667	51.2538	0.904472	-100000	-0.227803
4.175	51.3069	0.91187	-100000	-0.388685
4.18333	51.3482	0.912764	-100000	-0.545847
4.19167	51.3835	0.917652	-100000	-0.369179
4.2	51.4219	0.922666	-100000	-0.458986
4.20833	51.4484	0.924176	-100000	-0.327665
4.21667	51.4897	0.928064	-100000	-0.222503
4.225	51.5251	0.928575	-100000	-0.0912619
4.23333	51.5546	0.930083	-100000	-0.0572888
4.24167	51.587	0.927218	-100000	-0.158346
4.25	51.6136	0.929973	-100000	-0.147039
4.25833	51.6431	0.933853	-100000	-0.405584
4.26667	51.6785	0.934985	-100000	-0.371811
4.275	51.7168	0.940738	-100000	-0.266773
4.28333	51.7551	0.942367	-100000	-0.247887
4.29167	51.7935	0.942745	-100000	-0.13907
4.3	51.8318	0.943247	-100000	-0.105164
4.30833	51.882	0.945373	-100000	-0.236154
4.31667	51.9233	0.945873	-100000	-0.272375
4.325	51.9763	0.950617	-100000	-0.29613
4.33333	52.0138	0.952327	-100000	-0.458181
4.34167	52.0474	0.955244	-100000	-0.418524
4.35	52.0866	0.961145	-100000	-0.525254
4.35833	52.1174	0.964568	-100000	-0.518043
4.36667	52.1593	0.969835	-100000	-0.330744
4.375	52.1873	0.972512	-100000	-0.217765
4.38333	52.2237	0.97217	-100000	-0.158509
4.39167	52.2601	0.971827	-100000	-0.20206
4.4	52.2909	0.975119	-100000	-0.347631
4.40833	52.3356	0.979248	-100000	-0.456391
4.41667	52.3776	0.983758	-100000	-0.26982
4.425	52.4112	0.98704	-100000	-0.161685
4.43333	52.4308	0.984113	-100000	0.0284216
4.44167	52.4672	0.984637	-100000	0.0404777
4.45	52.4951	0.98281	-100000	-0.225927
4.45833	52.5371	0.985691	-100000	-0.263477
4.46667	52.5959	0.991644	-100000	-0.393059
4.475	52.6295	0.99342	-100000	-0.375872
4.48333	52.6742	0.995912	-100000	-0.22427
4.49167	52.6966	0.99822	-100000	-0.16265
4.5	52.7302	0.999119	-100000	-0.241428
4.50833	52.7806	0.998841	-100000	-0.223486
4.51667	52.8226	1.00396	-100000	-0.301509
4.525	52.8757	1.00567	-100000	-0.523762
4.53333	52.9149	1.00917	-100000	-0.491725
4.54167	52.9513	1.0163	-100000	-0.475222
4.55	52.9737	1.02035	-100000	-0.4898
4.55833	53.0017	1.02151	-100000	-0.344627
4.56667	53.0436	1.0255	-100000	-0.14134
4.575	53.0688	1.02779	-100000	-0.215102
4.58333	53.0996	1.02506	-100000	-0.203986
4.59167	53.1388	1.02868	-100000	-0.157186
4.6	53.178	1.0323	-100000	-0.416249
4.60833	53.2199	1.03303	-100000	-0.371373
4.61667	53.2815	1.03894	-100000	-0.199694
4.625	53.3179	1.04106	-100000	-0.275678
4.63333	53.3487	1.03895	-100000	-0.22402
4.64167	53.3794	1.04222	-100000	-0.234849
4.65	53.3962	1.0464	-100000	-0.371884
4.65833	53.4354	1.04889	-100000	-0.280593
4.66667	53.4802	1.05135	-100000	-0.116894
4.675	53.5222	1.05157	-100000	-0.196085
4.68333	53.5613	1.0503	-100000	-0.220283
4.69167	53.5949	1.05542	-100000	-0.382883
4.7	53.6229	1.05869	-100000	-0.485218
4.70833	53.6509	1.06433	-100000	-0.271171
4.71667	53.6789	1.06647	-100000	-0.206087
4.725	53.7152	1.06446	-100000	-0.045936
4.73333	53.7544	1.06556	-100000	-0.0541139
4.74167	53.8048	1.06586	-100000	-0.180688
4.75	53.858	1.06828	-100000	-0.292926
4.75833	53.8999	1.07049	-100000	-0.342133
4.76667	53.9391	1.07532	-100000	-0.330663
4.775	53.9839	1.07727	-100000	-0.40545
4.78333	54.0063	1.0793	-100000	-0.270738
4.79167	54.0483	1.084	-100000	-0.344244
4.8	54.0846	1.08435	-100000	-0.349544
4.80833	54.1098	1.08874	-100000	-0.265693
4.81667	54.149	1.09095	-100000	-0.264153
4.825	54.1714	1.09286	-100000	-0.19066
4.83333	54.219	1.09315	-100000	-0.229933
4.84167	54.2609	1.0951	-100000	-0.186038
4.85	54.3141	1.09862	-100000	-0.330099
4.85833	54.3561	1.09906	-100000	-0.289827
4.86667	54.3897	1.10416	-100000	-0.334948
4.875	54.4232	1.10476	-100000	-0.354671
4.88333	54.4456	1.10978	-100000	-0.387547
4.89167	54.4792	1.11088	-100000	-0.439133
4.9	54.5184	1.11708	-100000	-0.325379
4.90833	54.5576	1.1194	-100000	-0.358197
4.91667	54.6163	1.12063	-100000	-0.13312
4.925	54.6555	1.12282	-100000	-0.0828456
4.93333	54.6947	1.12151	-100000	-0.0863868
4.94167	54.7171	1.12216	-100000	-0.145055
4.95	54.7227	1.12351	-100000	-0.226044
4.95833	54.7702	1.12766	-100000	-0.372295
4.96667	54.7926	1.12905	-100000	-0.373314
4.975	54.8402	1.13457	-100000	-0.390146
4.98333	54.8906	1.13595	-100000	-0.395102
4.99167	54.9241	1.14066	-100000	-0.359077
5	54.9633	1.14222	-100000	-0.438383
5.00833	54.9997	1.14654	-100000	-0.280855
5.01667	55.0445	1.15056	-100000	-0.371076
5.025	55.0781	1.15002	-100000	-0.209358
5.03333	55.1144	1.15459	-100000	-0.100938
5.04167	55.1536	1.15352	-100000	-0.202726
5.05	55.1956	1.15393	-100000	0.00113217
5.05833	55.2488	1.15678	-100000	-0.151477
5.06667	55.2935	1.15455	-100000	-0.145108
5.075	55.3383	1.15857	-100000	-0.212575
5.08333	55.3719	1.15877	-100000	-0.418569
5.09167	55.3999	1.16387	-100000	-0.330216
5.1	55.4446	1.1685	-100000	-0.459924
5.10833	55.4782	1.16957	-100000	-0.32592
5.11667	55.5202	1.1741	-100000	-0.271327
5.125	55.565	1.17473	-100000	-0.311998
5.13333	55.5986	1.17755	-100000	-0.298219
5.14167	55.6349	1.17997	-100000	-0.362233
5.15	55.6685	1.18404	-100000	-0.337305
5.15833	55.7105	1.1868	-100000	-0.275282
5.16667	55.7581	1.18879	-100000	-0.151908
5.175	55.8056	1.18915	-100000	-0.0524259
5.18333	55.8588	1.1891	-100000	-0.10611
5.19167	55.8896	1.18855	-100000	-0.190305
5.2	55.9288	1.19233	-100000	-0.293318
5.20833	55.9651	1.19549	-100000	-0.489932
5.21667	55.9847	1.19888	-100000	-0.500196
5.225	56.0267	1.20488	-100000	-0.510355
5.23333	56.0491	1.209	-100000	-0.396198
5.24167	56.0911	1.2125	-100000	-0.146913
5.25	56.1414	1.21208	-100000	-0.104879
5.25833	56.1722	1.20978	-100000	0.000984749
5.26667	56.2198	1.2125	-100000	-0.153286
5.275	56.245	1.21247	-100000	-0.37702
5.28333	56.2702	1.21719	-100000	-0.263218
5.29167	56.3066	1.22235	-100000	-0.38326
5.3	56.3401	1.22127	-100000	-0.304603
5.30833	56.3849	1.22525	-100000	-0.232222
5.31667	56.4297	1.22735	-100000	-0.292074
5.325	56.4717	1.23009	-100000	-0.215251
5.33333	56.5052	1.23101	-100000	-0.21136
5.34167	56.5388	1.23242	-100000	-0.227237
5.35	56.5836	1.23439	-100000	-0.34328
5.35833	56.62	1.23766	-100000	-0.389776
5.36667	56.6536	1.24245	-100000	-0.339774
5.375	56.6983	1.24541	-100000	-0.238994
5.38333	56.7291	1.24572	-100000	-0.140348
5.39167	56.7627	1.24563	-100000	-0.0727768
5.4	56.8019	1.24713	-100000	-0.227906
5.40833	56.8271	1.24784	-100000	-0.331092
5.41667	56.869	1.25331	-100000	-0.403738
5.425	56.911	1.25667	-100000	-0.608525
5.43333	56.9614	1.26058	-100000	-0.520045
5.44167	57.0117	1.26812	-100000	-0.48128
5.45	57.0453	1.27065	-100000	-0.43025
5.45833	57.0929	1.27271	-100000	-0.149483
5.46667	57.1349	1.27493	-100000	-0.0983894
5.475	57.1824	1.27311	-100000	-0.202517
5.48333	57.2272	1.27393	-100000	-0.226533
5.49167	57.2776	1.27946	-100000	-0.392705
5.5	57.3112	1.28248	-100000	-0.396838
5.50833	57.3336	1.2862	-100000	-0.187689
5.51667	57.3755	1.28716	-100000	-0.179493
5.525	57.4035	1.28571	-100000	-0.138679
5.53333	57.4399	1.28846	-100000	-0.281515
5.54167	57.4959	1.29082	-100000	-0.416097
5.55	57.535	1.29654	-100000	-0.352389
5.55833	57.5994	1.29958	-100000	-0.407558
5.56667	57.6526	1.30021	-100000	-0.373655
5.575	57.6946	1.3044	-100000	-0.419916
5.58333	57.7337	1.309	-100000	-0.456489
5.59167	57.7561	1.31358	-100000	-0.360098
5.6	57.7953	1.31542	-100000	-0.20629
5.60833	57.8317	1.31641	-100000	-0.107008
5.61667	57.8709	1.31587	-100000	-0.0949782
5.625	57.9184	1.31715	-100000	-0.179174
5.63333	57.9604	1.31859	-100000	-0.267053
5.64167	58.022	1.32238	-100000	-0.271209
5.65	58.0695	1.32477	-100000	-0.379727
5.65833	58.0975	1.32619	-100000	-0.227191
5.66667	58.1395	1.33125	-100000	-0.223834
5.675	58.1619	1.32995	-100000	-0.239838
5.68333	58.2235	1.33224	-100000	-0.091512
5.69167	58.2794	1.33418	-100000	-0.216257
5.7	58.3298	1.3343	-100000	-0.30558
5.70833	58.3634	1.33716	-100000	-0.334829
5.71667	58.3942	1.34242	-100000	-0.446618
5.725	58.4361	1.34534	-100000	-0.48376
5.73333	58.4725	1.34918	-100000	-0.339911
5.74167	58.5229	1.35329	-100000	-0.287239
5.75	58.5593	1.35375	-100000	-0.288438
5.75833	58.6012	1.35492	-100000	-0.178234
5.76667	58.632	1.3588	-100000	-0.227457
5.775	58.688	1.35923	-100000	-0.350633
5.78333	58.7216	1.36133	-100000	-0.223423
5.79167	58.7495	1.36661	-100000	-0.430031
5.8	58.7943	1.36625	-100000	-0.38287
5.80833	58.8475	1.37356	-100000	-0.188168
5.81667	58.8895	1.3741	-100000	-0.309696
5.825	58.9314	1.37288	-100000	-0.0332728
5.83333	58.9538	1.37657	-100000	-0.206264
5.84167	58.9566	1.37467	-100000	-0.38815
5.85	58.9958	1.38097	-100000	-0.317408
5.85833	59.0294	1.38582	-100000	-0.487817
5.86667	59.0798	1.38715	-100000	-0.27916
5.875	59.1357	1.39093	-100000	-0.267993
5.88333	59.1693	1.39028	-100000	-0.337355
5.89167	59.2169	1.39475	-100000	-0.379342
5.9	59.2589	1.39839	-100000	-0.533085
5.90833	59.2812	1.40358	-100000	-0.410468
5.91667	59.3288	1.40805	-100000	-0.466572
5.925	59.3568	1.40843	-100000	-0.244927
5.93333	59.3988	1.41395	-100000	-0.156233
5.94167	59.4519	1.41174	-100000	-0.110549
5.95	59.4939	1.41325	-100000	0.057609
5.95833	59.5387	1.41212	-100000	-0.123472
5.96667	59.5779	1.41203	-100000	-0.149536
5.975	59.6115	1.41586	-100000	-0.31875
5.98333	59.6534	1.41824	-100000	-0.368136
5.99167	59.6954	1.42274	-100000	-0.383004
6	59.7458	1.4243	-100000	-0.403834
6.00833	59.7934	1.42862	-100000	-0.423851
6.01667	59.8409	1.4317	-100000	-0.457362
6.025	59.8913	1.43687	-100000	-0.362744
6.03333	59.9277	1.43954	-100000	-0.271116
6.04167	59.9641	1.44072	-100000	-0.211734
6.05	60.0032	1.44074	-100000	-0.195057
6.05833	60.0508	1.44393	-100000	-0.213559
6.06667	60.0928	1.44605	-100000	-0.337826
6.075	60.1432	1.44783	-100000	-0.163015
6.08333	60.1795	1.452	-100000	-0.195032
6.09167	60.2215	1.44936	-100000	-0.0868991
6.1	60.2691	1.45255	-100000	-0.0425664
6.10833	60.3167	1.45073	-100000	-0.292721
6.11667	60.3502	1.45342	-100000	-0.310475
6.125	60.395	1.45912	-100000	-0.631235
6.13333	60.4454	1.4629	-100000	-0.583494
6.14167	60.4846	1.47177	-100000	-0.471093
6.15	60.5405	1.47287	-100000	-0.347448
6.15833	60.5713	1.47482	-100000	-0.0557515
6.16667	60.6077	1.47448	-100000	-0.0694756
6.175	60.6441	1.47363	-100000	-0.119938
6.18333	60.6776	1.47518	-100000	-0.166917
6.19167	60.728	1.47882	-100000	-0.308382
6.2	60.77	1.48004	-100000	-0.337085
6.20833	60.8092	1.48391	-100000	-0.299376
6.21667	60.8595	1.48642	-100000	-0.40249
6.225	60.9099	1.4888	-100000	-0.303214
6.23333	60.9575	1.49346	-100000	-0.310891
6.24167	61.0023	1.49402	-100000	-0.264415
6.25	61.0386	1.49678	-100000	-0.275897
6.25833	61.0554	1.49761	-100000	-0.372385
6.26667	61.089	1.50265	-100000	-0.431771
6.275	61.1366	1.50643	-100000	-0.521136
6.28333	61.187	1.51117	-100000	-0.385224
6.29167	61.2429	1.51499	-100000	-0.376628
6.3	61.2793	1.51549	-100000	-0.216605
6.30833	61.3297	1.51898	-100000	-0.171081
6.31667	61.3633	1.51839	-100000	-0.153913
6.325	61.408	1.52069	-100000	-0.0669007
6.33333	61.4388	1.52063	-100000	-0.246135
6.34167	61.4668	1.52121	-100000	-0.107842
6.35	61.5144	1.5266	-100000	-0.216127
6.35833	61.5451	1.52428	-100000	-0.218889
6.36667	61.6011	1.52783	-100000	-0.0425643
6.375	61.6319	1.52851	-100000	-0.316545
6.38333	61.6795	1.52802	-100000	-0.25321
6.39167	61.7326	1.53483	-100000	-0.357604
6.4	61.7746	1.53627	-100000	-0.42571
6.40833	61.8306	1.54043	-100000	-0.21362
6.41667	61.8754	1.54221	-100000	-0.278035
6.425	61.9229	1.54196	-100000	-0.241198
6.43333	61.9621	1.54554	-100000	-0.252095
6.44167	62.0153	1.54847	-100000	-0.342598
6.45	62.0489	1.55061	-100000	-0.284554
6.45833	62.0824	1.55338	-100000	-0.207181
6.46667	62.1384	1.55502	-100000	-0.312128
6.475	62.1636	1.55538	-100000	-0.380467
6.48333	62.2084	1.56102	-100000	-0.417565
6.49167	62.2503	1.56606	-100000	-0.534746
6.5	62.2839	1.56894	-100000	-0.474669
6.50833	62.3287	1.5732	-100000	-0.355492
6.51667	62.3847	1.57684	-100000	-0.344138
6.525	62.4238	1.57791	-100000	-0.256806
6.53333	62.4686	1.58041	-100000	-0.179662
6.54167	62.5162	1.58176	-100000	-0.1842
6.55	62.5442	1.58283	-100000	-0.24492
6.55833	62.5917	1.58405	-100000	-0.385313
6.56667	62.6225	1.58858	-100000	-0.418906
6.575	62.6757	1.59461	-100000	-0.534944
6.58333	62.7149	1.59679	-100000	-0.448497
6.59167	62.7513	1.60188	-100000	-0.355551
6.6	62.8156	1.60353	-100000	-0.344987
6.60833	62.8548	1.60646	-100000	-0.267751
6.61667	62.9136	1.60829	-100000	-0.343544
6.625	62.9779	1.6108	-100000	-0.272022
6.63333	63.0171	1.61498	-100000	-0.360103
6.64167	63.0675	1.61552	-100000	-0.331096
6.65	63.0983	1.62029	-100000	-0.166044
6.65833	63.1374	1.62184	-100000	-0.210986
6.66667	63.1766	1.62051	-100000	-0.0700873
6.675	63.2158	1.62256	-100000	-0.0651818
6.68333	63.2634	1.62263	-100000	-0.255169
6.69167	63.3053	1.62401	-100000	-0.246544
6.7	63.3473	1.62902	-100000	-0.389752
6.70833	63.3893	1.63078	-100000	-0.405586
6.71667	63.4341	1.63562	-100000	-0.362215
6.725	63.4732	1.63753	-100000	-0.410992
6.73333	63.5208	1.64109	-100000	-0.262903
6.74167	63.5516	1.64448	-100000	-0.38244
6.75	63.5908	1.64438	-100000	-0.263292
6.75833	63.6411	1.65028	-100000	-0.255118
6.76667	63.6859	1.64987	-100000	-0.33912
6.775	63.7391	1.65298	-100000	-0.139857
6.78333	63.7839	1.65569	-100000	-0.257929
6.79167	63.8146	1.65494	-100000	-0.189562
6.8	63.8538	1.65847	-100000	-0.168931
6.80833	63.8986	1.6593	-100000	-0.33815
6.81667	63.9378	1.66132	-100000	-0.245631
6.825	63.9769	1.66621	-100000	-0.382047
6.83333	64.0329	1.66665	-100000	-0.377759
6.84167	64.0833	1.67203	-100000	-0.238064
6.85	64.1337	1.67391	-100000	-0.368763
6.85833	64.1952	1.67415	-100000	-0.173417
6.86667	64.2316	1.67895	-100000	-0.248414
6.875	64.2624	1.67781	-100000	-0.395417
6.88333	64.2975	1.68219	-100000	-0.287115
6.89167	64.3407	1.68733	-100000	-0.434229
6.9	64.3893	1.68852	-100000	-0.418811
6.90833	64.4406	1.69229	-100000	-0.31222
6.91667	64.5027	1.69615	-100000	-0.394191
6.925	64.5405	1.69774	-100000	-0.312387
6.93333	64.581	1.70166	-100000	-0.202673
6.94167	64.6215	1.7027	-100000	-0.177715
6.95	64.6593	1.70291	-100000	-0.196538
6.95833	64.7026	1.70366	-100000	-0.350287
6.96667	64.7512	1.70821	-100000	-0.4117
6.975	64.7998	1.71438	-100000	-0.535182
6.98333	64.8511	1.71663	-100000	-0.422317
6.99167	64.8943	1.7215	-100000	-0.315981
7	64.9348	1.72229	-100000	-0.315413
7.00833	64.9861	1.72491	-100000	-0.140281
7.01667	65.0212	1.72714	-100000	-0.226143
7.025	65.0617	1.72618	-100000	-0.156777
7.03333	65.0941	1.72982	-100000	-0.179462
7.04167	65.1238	1.73014	-100000	-0.310807
7.05	65.1752	1.73313	-100000	-0.24229
7.05833	65.2319	1.73654	-100000	-0.295041
7.06667	65.2832	1.7379	-100000	-0.285729
7.075	65.3372	1.73997	-100000	-0.28644
7.08333	65.3669	1.74265	-100000	-0.263639
7.09167	65.4047	1.74608	-100000	-0.237008
7.1	65.4479	1.74669	-100000	-0.208495
7.10833	65.4857	1.74787	-100000	-0.180782
7.11667	65.5451	1.7496	-100000	-0.281833
7.125	65.5776	1.75211	-100000	-0.357981
7.13333	65.6208	1.75608	-100000	-0.465082
7.14167	65.6721	1.7598	-100000	-0.465105
7.15	65.718	1.7651	-100000	-0.408712
7.15833	65.7747	1.76761	-100000	-0.428444
7.16667	65.826	1.76971	-100000	-0.283295
7.175	65.8746	1.77408	-100000	-0.344257
7.18333	65.9178	1.77455	-100000	-0.385231
7.19167	65.9637	1.77909	-100000	-0.272625
7.2	65.9988	1.78255	-100000	-0.278734
7.20833	66.0312	1.78317	-100000	-0.152413
7.21667	66.0529	1.78384	-100000	-0.0373889
7.225	66.088	1.78417	-100000	-0.113453
7.23333	66.1285	1.78379	-100000	-0.195699
7.24167	66.1663	1.78695	-100000	-0.25799
7.25	66.2203	1.79036	-100000	-0.43888
7.25833	66.2662	1.79277	-100000	-0.414883
7.26667	66.3202	1.79842	-100000	-0.256169
7.275	66.3688	1.80078	-100000	-0.244724
7.28333	66.4012	1.7989	-100000	-0.0948416
7.29167	66.4471	1.80093	-100000	-0.0372881
7.3	66.4769	1.80158	-100000	-0.331662
7.30833	66.5201	1.80203	-100000	-0.361561
7.31667	66.5795	1.80996	-100000	-0.409792
7.325	66.6173	1.81298	-100000	-0.54568
7.33333	66.6713	1.81524	-100000	-0.445942
7.34167	66.7199	1.82022	-100000	-0.513117
7.35	66.7523	1.82482	-100000	-0.4956
7.35833	66.7982	1.83008	-100000	-0.421777
7.36667	66.8414	1.83176	-100000	-0.304927
7.375	66.8873	1.83427	-100000	-0.0759285
7.38333	66.9441	1.83498	-100000	-0.105538
7.39167	66.9981	1.83261	-100000	-0.0453421
7.4	67.0494	1.83528	-100000	-0.0814591
7.40833	67.0953	1.83579	-100000	-0.276297
7.41667	67.1466	1.8377	-100000	-0.262383
7.425	67.1925	1.84182	-100000	-0.243674
7.43333	67.2411	1.84403	-100000	-0.231385
7.44167	67.2789	1.84391	-100000	-0.232289
7.45	67.3167	1.84541	-100000	-0.254865
7.45833	67.368	1.84957	-100000	-0.34572
7.46667	67.4086	1.85252	-100000	-0.415424
7.475	67.4518	1.85543	-100000	-0.259722
7.48333	67.4923	1.85926	-100000	-0.229595
7.49167	67.5247	1.85822	-100000	-0.319087
7.5	67.5652	1.86018	-100000	-0.241601
7.50833	67.6165	1.86607	-100000	-0.405734
7.51667	67.6543	1.86731	-100000	-0.480521
7.525	67.7029	1.87175	-100000	-0.391763
7.53333	67.7434	1.87619	-100000	-0.323438
7.54167	67.792	1.87913	-100000	-0.237035
7.55	67.8461	1.8781	-100000	-0.17856
7.55833	67.8947	1.87965	-100000	-0.147703
7.56667	67.9541	1.88215	-100000	-0.331123
7.575	67.9892	1.88405	-100000	-0.373888
7.58333	68.0432	1.88913	-100000	-0.289598
7.59167	68.081	1.89211	-100000	-0.270872
7.6	68.1215	1.8918	-100000	-0.225109
7.60833	68.1782	1.89308	-100000	-0.17528
7.61667	68.2187	1.89664	-100000	-0.267414
7.625	68.2511	1.89796	-100000	-0.390796
7.63333	68.2944	1.90071	-100000	-0.319011
7.64167	68.3295	1.90611	-100000	-0.373765
7.65	68.3781	1.90727	-100000	-0.412466
7.65833	68.4348	1.91041	-100000	-0.239931
7.66667	68.4753	1.91446	-100000	-0.275287
7.675	68.532	1.9141	-100000	-0.323337
7.68333	68.5698	1.91645	-100000	-0.294559
7.69167	68.613	1.92119	-100000	-0.402576
7.7	68.6724	1.92428	-100000	-0.41135
7.70833	68.7157	1.92752	-100000	-0.34317
7.71667	68.7508	1.93016	-100000	-0.275579
7.725	68.8021	1.93263	-100000	-0.23563
7.73333	68.8399	1.93347	-100000	-0.377722
7.74167	68.8804	1.93538	-100000	-0.408927
7.75	68.9371	1.94275	-100000	-0.500185
7.75833	68.9857	1.94626	-100000	-0.517848
7.76667	69.0208	1.95014	-100000	-0.246073
7.775	69.0559	1.95264	-100000	-0.0754917
7.78333	69.1018	1.95095	-100000	0.0676473
7.79167	69.1396	1.94878	-100000	0.123708
7.8	69.1829	1.94788	-100000	0.00484989
7.80833	69.2315	1.94852	-100000	-0.181199
7.81667	69.272	1.95079	-100000	-0.405488
7.825	69.326	1.95482	-100000	-0.49083
7.83333	69.3908	1.9614	-100000	-0.587445
7.84167	69.4475	1.96488	-100000	-0.448484
7.85	69.4961	1.97037	-100000	-0.295825
7.85833	69.5501	1.96977	-100000	-0.213642
7.86667	69.5987	1.97126	-100000	-0.0897601
7.875	69.6339	1.972	-100000	-0.21607
7.88333	69.6825	1.97336	-100000	-0.24802
7.89167	69.7176	1.97697	-100000	-0.273425
7.9	69.7554	1.97953	-100000	-0.299415
7.90833	69.7986	1.98111	-100000	-0.28283
7.91667	69.8337	1.98334	-100000	-0.284195
7.925	69.8715	1.9864	-100000	-0.504434
7.93333	69.9066	1.989	-100000	-0.538067
7.94167	69.9579	1.99793	-100000	-0.603133
7.95	70.0065	2.00128	-100000	-0.546771
7.95833	70.0551	2.0065	-100000	-0.340447
7.96667	70.0903	2.00723	-100000	-0.173125
7.975	70.1281	2.00928	-100000	-0.093486
7.98333	70.174	2.00705	-100000	-0.117296
7.99167	70.2172	2.00962	-100000	-0.0428571
8	70.2631	2.01114	-100000	-0.252513
8.00833	70.3198	2.0107	-100000	-0.213354
8.01667	70.3657	2.01547	-100000	-0.195119
8.025	70.4116	2.01673	-100000	-0.269947
8.03333	70.4629	2.01764	-100000	-0.197029
8.04167	70.5061	2.0197	-100000	-0.252372
8.05	70.5548	2.02203	-100000	-0.380249
8.05833	70.5953	2.02514	-100000	-0.364901
8.06667	70.652	2.03032	-100000	-0.356316
8.075	70.7087	2.03187	-100000	-0.290622
8.08333	70.7654	2.03391	-100000	-0.223791
8.09167	70.8221	2.03483	-100000	-0.192846
8.1	70.8707	2.03778	-100000	-0.138175
8.10833	70.922	2.03829	-100000	-0.14919
8.11667	70.9625	2.03852	-100000	-0.0680715
8.125	71.0193	2.0398	-100000	-0.233727
8.13333	71.0652	2.04004	-100000	-0.370337
8.14167	71.1084	2.04608	-100000	-0.454426
8.15	71.1651	2.05086	-100000	-0.597266
8.15833	71.2056	2.05495	-100000	-0.547368
8.16667	71.2569	2.05995	-100000	-0.4548
8.175	71.3082	2.06433	-100000	-0.389349
8.18333	71.3433	2.06602	-100000	-0.299198
8.19167	71.3865	2.06793	-100000	-0.225042
8.2	71.4379	2.06993	-100000	-0.271145
8.20833	71.4811	2.07183	-100000	-0.280624
8.21667	71.5459	2.07506	-100000	-0.290516
8.225	71.5918	2.07728	-100000	-0.218544
8.23333	71.6323	2.07961	-100000	-0.228936
8.24167	71.6701	2.07912	-100000	-0.190723
8.25	71.7106	2.08269	-100000	-0.191645
8.25833	71.7511	2.08364	-100000	-0.286295
8.26667	71.8024	2.086	-100000	-0.205794
8.275	71.851	2.08866	-100000	-0.300387
8.28333	71.8943	2.08955	-100000	-0.241308
8.29167	71.9456	2.09365	-100000	-0.261974
8.3	71.9888	2.09404	-100000	-0.38224
8.30833	72.0401	2.09739	-100000	-0.331667
8.31667	72.0887	2.10229	-100000	-0.432661
8.325	72.1427	2.10471	-100000	-0.373611
8.33333	72.1859	2.10846	-100000	-0.234233
8.34167	72.2291	2.10985	-100000	-0.284378
8.35	72.2723	2.1101	-100000	-0.277661
8.35833	72.3237	2.11419	-100000	-0.377033
8.36667	72.3777	2.11772	-100000	-0.416439
8.375	72.4236	2.12241	-100000	-0.286235
8.38333	72.4695	2.12398	-100000	-0.266373
8.39167	72.5127	2.12373	-100000	-0.135024
8.4	72.5559	2.1266	-100000	-0.187295
8.40833	72.6018	2.12691	-100000	-0.320398
8.41667	72.6477	2.13022	-100000	-0.195313
8.425	72.6936	2.13441	-100000	-0.243417
8.43333	72.7449	2.13311	-100000	-0.293619
8.44167	72.7855	2.13503	-100000	-0.177232
8.45	72.8287	2.14001	-100000	-0.373604
8.45833	72.8746	2.14032	-100000	-0.380057
8.46667	72.9232	2.14556	-100000	-0.24292
8.475	72.9772	2.1477	-100000	-0.386041
8.48333	73.0177	2.14811	-100000	-0.285936
8.49167	73.0501	2.15319	-100000	-0.263787
8.5	73.0906	2.15509	-100000	-0.323972
8.50833	73.1257	2.15649	-100000	-0.166266
8.51667	73.1716	2.15891	-100000	-0.137818
8.525	73.2284	2.15873	-100000	-0.178307
8.53333	73.2662	2.15969	-100000	-0.140002
8.54167	73.3202	2.16243	-100000	-0.225948
8.55	73.385	2.16358	-100000	-0.224401
8.55833	73.4417	2.16626	-100000	-0.199615
8.56667	73.4876	2.16717	-100000	-0.26513
8.575	73.5389	2.16909	-100000	-0.242791
8.58333	73.5767	2.17241	-100000	-0.336983
8.59167	73.6091	2.17435	-100000	-0.323166
8.6	73.6658	2.1784	-100000	-0.2732
8.60833	73.7091	2.17986	-100000	-0.377811
8.61667	73.7604	2.18152	-100000	-0.441268
8.625	73.8225	2.18695	-100000	-0.494118
8.63333	73.8792	2.19311	-100000	-0.545781
8.64167	73.9332	2.19633	-100000	-0.408007
8.65	73.9737	2.19971	-100000	-0.238542
8.65833	74.0223	2.20055	-100000	-0.254273
8.66667	74.0682	2.20106	-100000	-0.230153
8.675	74.1033	2.20481	-100000	-0.280165
8.68333	74.152	2.20738	-100000	-0.242239
8.69167	74.1925	2.20988	-100000	-0.147429
8.7	74.233	2.20914	-100000	-0.0874802
8.70833	74.287	2.20972	-100000	-0.0598012
8.71667	74.341	2.2103	-100000	-0.174544
8.725	74.395	2.21188	-100000	-0.234443
8.73333	74.449	2.21495	-100000	-0.262214
8.74167	74.5084	2.21753	-100000	-0.254651
8.75	74.5597	2.21904	-100000	-0.231091
8.75833	74.6192	2.22037	-100000	-0.341288
8.76667	74.6516	2.22266	-100000	-0.481338
8.775	74.7083	2.22891	-100000	-0.560633
8.78333	74.7515	2.23508	-100000	-0.668334
8.79167	74.7812	2.23905	-100000	-0.558904
8.8	74.8433	2.24493	-100000	-0.474805
8.80833	74.8838	2.24754	-100000	-0.46021
8.81667	74.9405	2.25091	-100000	-0.258875
8.825	74.9864	2.25439	-100000	-0.268154
8.83333	75.0297	2.25356	-100000	-0.209326
8.84167	75.0729	2.25648	-100000	-0.232067
8.85	75.1107	2.25789	-100000	-0.415781
8.85833	75.1728	2.26213	-100000	-0.357832
8.86667	75.2268	2.26742	-100000	-0.25116
8.875	75.2835	2.26841	-100000	-0.100588
8.88333	75.3348	2.26626	-100000	-0.034851
8.89167	75.3807	2.26548	-100000	-0.0943248
8.9	75.4374	2.26859	-100000	-0.356245
8.90833	75.4834	2.27155	-100000	-0.548937
8.91667	75.5239	2.27814	-100000	-0.50548
8.925	75.5617	2.28378	-100000	-0.409788
8.93333	75.6103	2.28543	-100000	-0.20748
8.94167	75.6589	2.28521	-100000	-0.0727107
8.95	75.7156	2.28505	-100000	-0.0479191
8.95833	75.775	2.2862	-100000	-0.195693
8.96667	75.8101	2.28703	-100000	-0.403498
8.975	75.8506	2.29173	-100000	-0.410615
8.98333	75.91	2.2985	-100000	-0.485506
8.99167	75.9587	2.29989	-100000	-0.371063
9	75.9992	2.30322	-100000	-0.0802349
9.00833	76.0478	2.3041	-100000	-0.13527
9.01667	76.0883	2.30118	-100000	-0.053354
9.025	76.1355	2.3044	-100000	-0.185041
9.03333	76.1823	2.30499	-100000	-0.444297
9.04167	76.2265	2.31027	-100000	-0.297954
9.05	76.2682	2.31599	-100000	-0.363441
9.05833	76.3046	2.31433	-100000	-0.203913
9.06667	76.3489	2.31711	-100000	-0.0667617
9.075	76.3957	2.31707	-100000	-0.167536
9.08333	76.4452	2.31821	-100000	-0.159396
9.09167	76.492	2.31992	-100000	-0.125493
9.1	76.5519	2.32242	-100000	-0.134871
9.10833	76.5988	2.32125	-100000	-0.155382
9.11667	76.6404	2.32271	-100000	-0.101545
9.125	76.6846	2.3251	-100000	-0.241823
9.13333	76.7211	2.32581	-100000	-0.205977
9.14167	76.7705	2.32931	-100000	-0.245452
9.15	76.8148	2.32957	-100000	-0.338449
9.15833	76.8512	2.33328	-100000	-0.280283
9.16667	76.9033	2.33709	-100000	-0.42628
9.175	76.9501	2.33865	-100000	-0.385651
9.18333	76.9944	2.34378	-100000	-0.254468
9.19167	77.0594	2.34613	-100000	-0.334722
9.2	77.1063	2.34557	-100000	-0.255367
9.20833	77.1558	2.34981	-100000	-0.347676
9.21667	77.2104	2.3523	-100000	-0.5289
9.225	77.2573	2.35772	-100000	-0.459489
9.23333	77.3119	2.3632	-100000	-0.480225
9.24167	77.3588	2.36513	-100000	-0.358371
9.25	77.4056	2.3683	-100000	-0.248239
9.25833	77.4499	2.36967	-100000	-0.307724
9.26667	77.4915	2.37148	-100000	-0.308513
9.275	77.5436	2.37539	-100000	-0.329985
9.28333	77.6086	2.37859	-100000	-0.36439
9.29167	77.6685	2.38067	-100000	-0.310505
9.3	77.7284	2.38362	-100000	-0.291478
9.30833	77.7674	2.38574	-100000	-0.279441
9.31667	77.7986	2.3883	-100000	-0.239507
9.325	77.8351	2.38998	-100000	-0.235053
9.33333	77.8689	2.3916	-100000	-0.180128
9.34167	77.9184	2.39357	-100000	-0.245448
9.35	77.9574	2.39431	-100000	-0.278445
9.35833	77.9965	2.39816	-100000	-0.351174
9.36667	78.0407	2.40089	-100000	-0.385832
9.375	78.0928	2.40528	-100000	-0.216355
9.38333	78.1448	2.40717	-100000	-0.171854
9.39167	78.1943	2.40538	-100000	-0.0765742
9.4	78.2567	2.40661	-100000	-0.144147
9.40833	78.301	2.40783	-100000	-0.34222
9.41667	78.3478	2.41197	-100000	-0.473258
9.425	78.4025	2.41678	-100000	-0.519752
9.43333	78.4363	2.42239	-100000	-0.390065
9.44167	78.4832	2.42515	-100000	-0.347314
9.45	78.5326	2.42497	-100000	-0.210351
9.45833	78.5795	2.42836	-100000	-0.241322
9.46667	78.6394	2.4294	-100000	-0.32321
9.475	78.6706	2.4332	-100000	-0.210175
9.48333	78.7253	2.43575	-100000	-0.334816
9.49167	78.7773	2.43537	-100000	-0.241045
9.5	78.8215	2.44056	-100000	-0.255354
9.50833	78.8996	2.44123	-100000	-0.373757
9.51667	78.9595	2.44426	-100000	-0.211943
9.525	79.0272	2.44783	-100000	-0.201241
9.53333	79.0766	2.44763	-100000	-0.219392
9.54167	79.1209	2.44794	-100000	-0.239752
9.55	79.1625	2.45157	-100000	-0.303748
9.55833	79.1859	2.45582	-100000	-0.443941
9.56667	79.2302	2.45775	-100000	-0.336258
9.575	79.277	2.46274	-100000	-0.267596
9.58333	79.3265	2.46278	-100000	-0.216104
9.59167	79.3838	2.46474	-100000	-0.0788636
9.6	79.4358	2.46496	-100000	-0.151989
9.60833	79.4853	2.46537	-100000	-0.153205
9.61667	79.5321	2.46785	-100000	-0.294786
9.625	79.5738	2.46984	-100000	-0.323446
9.63333	79.6128	2.47478	-100000	-0.275572
9.64167	79.6544	2.47615	-100000	-0.2047
9.65	79.6909	2.47703	-100000	-0.109866
9.65833	79.7273	2.47667	-100000	-0.175553
9.66667	79.7768	2.47844	-100000	-0.287411
9.675	79.8158	2.482	-100000	-0.41903
9.68333	79.8757	2.48661	-100000	-0.397408
9.69167	79.9251	2.49063	-100000	-0.358723
9.7	79.9824	2.49169	-100000	-0.262607
9.70833	80.0501	2.49396	-100000	-0.274688
9.71667	80.0943	2.49537	-100000	-0.235927
9.725	80.1516	2.49979	-100000	-0.174236
9.73333	80.1828	2.49956	-100000	-0.189625
9.74167	80.2114	2.49977	-100000	-0.0363262
9.75	80.2505	2.50169	-100000	-0.152769
9.75833	80.3026	2.501	-100000	-0.275046
9.76667	80.365	2.50465	-100000	-0.336858
9.775	80.4223	2.50893	-100000	-0.511206
9.78333	80.4769	2.51292	-100000	-0.498881
9.79167	80.5264	2.51804	-100000	-0.44892
9.8	80.5628	2.52128	-100000	-0.360346
9.80833	80.6123	2.5239	-100000	-0.230515
9.81667	80.6695	2.52493	-100000	-0.205768
9.825	80.7216	2.52573	-100000	-0.214611
9.83333	80.7919	2.52814	-100000	-0.218371
9.84167	80.8439	2.53105	-100000	-0.246281
9.85	80.883	2.53221	-100000	-0.257028
9.85833	80.9194	2.53393	-100000	-0.169731
9.86667	80.9454	2.5367	-100000	-0.178304
9.875	80.9897	2.53671	-100000	-0.178699
9.88333	81.0496	2.53815	-100000	-0.153042
9.89167	81.112	2.53989	-100000	-0.212338
9.9	81.1771	2.5418	-100000	-0.281504
9.90833	81.2396	2.54379	-100000	-0.251022
9.91667	81.2838	2.54753	-100000	-0.237791
9.925	81.3333	2.54826	-100000	-0.258333
9.93333	81.3827	2.54973	-100000	-0.253035
9.94167	81.4296	2.5524	-100000	-0.378021
9.95	81.4842	2.55597	-100000	-0.459566
9.95833	81.5363	2.56086	-100000	-0.488652
9.96667	81.5909	2.56505	-100000	-0.467343
9.975	81.643	2.56869	-100000	-0.395124
9.98333	81.6872	2.57155	-100000	-0.322179
9.99167	81.7315	2.57403	-100000	-0.343618
10	81.7835	2.57579	-100000	-0.336005
10.0083	81.8148	2.58014	-100000	-0.331335
10.0167	81.872	2.58275	-100000	-0.321384
10.025	81.9085	2.58508	-100000	-0.184862
10.0333	81.9501	2.5865	-100000	-0.141182
10.0417	82.0048	2.5863	-100000	-0.13503
10.05	82.0386	2.58745	-100000	-0.225592
10.0583	82.0907	2.58958	-100000	-0.321394
10.0667	82.1271	2.59402	-100000	-0.368407
10.075	82.1662	2.59702	-100000	-0.455191
10.0833	82.2234	2.59973	-100000	-0.367221
10.0917	82.2703	2.60475	-100000	-0.368348
10.1	82.3301	2.60626	-100000	-0.270747
10.1083	82.3978	2.6093	-100000	-0.0222547
10.1167	82.4421	2.60876	-100000	0.00480035
10.125	82.5071	2.60549	-100000	0.0145776
10.1333	82.5462	2.6061	-100000	-0.0750419
10.1417	82.5904	2.60881	-100000	-0.296073
10.15	82.6477	2.61126	-100000	-0.346547
10.1583	82.6997	2.61536	-100000	-0.26162
10.1667	82.7622	2.61765	-100000	-0.312373
10.175	82.8091	2.61753	-100000	-0.201398
10.1833	82.8637	2.62167	-100000	-0.240545
10.1917	82.9054	2.62207	-100000	-0.303235
10.2	82.9444	2.62567	-100000	-0.232358
10.2083	82.9965	2.62764	-100000	-0.335436
10.2167	83.0251	2.62942	-100000	-0.296671
10.225	83.0771	2.63325	-100000	-0.305717
10.2333	83.1344	2.63556	-100000	-0.306965
10.2417	83.176	2.63783	-100000	-0.269257
10.25	83.2411	2.63965	-100000	-0.235628
10.2583	83.2932	2.64223	-100000	-0.288986
10.2667	83.3374	2.64342	-100000	-0.281057
10.275	83.3947	2.64746	-100000	-0.278916
10.2833	83.4389	2.64902	-100000	-0.312476
10.2917	83.4806	2.65153	-100000	-0.21704
10.3	83.5248	2.65383	-100000	-0.259543
10.3083	83.5587	2.6547	-100000	-0.23463
10.3167	83.6055	2.65767	-100000	-0.156709
10.325	83.6706	2.65935	-100000	-0.265279
10.3333	83.7304	2.65905	-100000	-0.257555
10.3417	83.8059	2.66354	-100000	-0.254019
10.35	83.8528	2.66626	-100000	-0.39339
10.3583	83.884	2.66782	-100000	-0.252206
10.3667	83.9387	2.67217	-100000	-0.218739
10.375	83.9751	2.67195	-100000	-0.216157
10.3833	84.0298	2.67355	-100000	-0.186097
10.3917	84.0844	2.67502	-100000	-0.302002
10.4	84.1183	2.67837	-100000	-0.315389
10.4083	84.1755	2.68201	-100000	-0.356402
10.4167	84.2276	2.68406	-100000	-0.247344
10.425	84.2822	2.6869	-100000	-0.19425
10.4333	84.3369	2.68662	-100000	-0.261485
10.4417	84.3864	2.68849	-100000	-0.323595
10.45	84.4384	2.69278	-100000	-0.490663
10.4583	84.4905	2.69769	-100000	-0.518734
10.4667	84.5425	2.70297	-100000	-0.37544
10.475	84.5816	2.70578	-100000	-0.304733
10.4833	84.618	2.70529	-100000	-0.151935
10.4917	84.6571	2.70784	-100000	-0.15753
10.5	84.7039	2.70804	-100000	-0.315751
10.5083	84.7612	2.71103	-100000	-0.234793
10.5167	84.821	2.71582	-100000	-0.316566
10.525	84.8705	2.71567	-100000	-0.164765
10.5333	84.9381	2.71859	-100000	-0.134231
10.5417	84.985	2.71652	-100000	-0.208157
10.55	85.0371	2.72029	-100000	-0.189171
10.5583	85.0995	2.72261	-100000	-0.38038
10.5667	85.1308	2.72489	-100000	-0.197863
10.575	85.1854	2.7292	-100000	-0.243678
10.5833	85.2401	2.72688	-100000	-0.246878
10.5917	85.2973	2.73073	-100000	-0.166389
10.6	85.3572	2.73312	-100000	-0.360624
10.6083	85.4015	2.73475	-100000	-0.301139
10.6167	85.4405	2.73891	-100000	-0.261727
10.625	85.4769	2.74077	-100000	-0.29176
10.6333	85.5186	2.74185	-100000	-0.318224
10.6417	85.5706	2.74447	-100000	-0.33457
10.65	85.6253	2.74951	-100000	-0.489725
10.6583	85.6721	2.75192	-100000	-0.504502
10.6667	85.732	2.75817	-100000	-0.34815
10.675	85.7841	2.76129	-100000	-0.365806
10.6833	85.8413	2.76112	-100000	-0.190264
10.6917	85.909	2.76412	-100000	-0.167426
10.7	85.948	2.76451	-100000	-0.234539
10.7083	85.9923	2.76687	-100000	-0.127607
10.7167	86.0417	2.76894	-100000	-0.236582
10.725	86.0756	2.76837	-100000	-0.242909
10.7333	86.1459	2.7724	-100000	-0.245075
10.7417	86.2109	2.77497	-100000	-0.321337
10.75	86.25	2.77711	-100000	-0.163324
10.7583	86.302	2.77908	-100000	-0.204179
10.7667	86.3411	2.77784	-100000	-0.23045
10.775	86.3905	2.78177	-100000	-0.263917
10.7833	86.453	2.78479	-100000	-0.370013
10.7917	86.4972	2.78788	-100000	-0.242368
10.8	86.5467	2.79018	-100000	-0.207054
10.8083	86.5961	2.78985	-100000	-0.183184
10.8167	86.6326	2.79169	-100000	-0.190494
10.825	86.682	2.79398	-100000	-0.262781
10.8333	86.7315	2.79653	-100000	-0.248899
10.8417	86.7679	2.79861	-100000	-0.262415
10.85	86.8304	2.79999	-100000	-0.308415
10.8583	86.8929	2.80273	-100000	-0.290692
10.8667	86.9527	2.80681	-100000	-0.225495
10.875	87.0074	2.8083	-100000	-0.255293
10.8833	87.0594	2.8075	-100000	-0.101484
10.8917	87.1063	2.81124	-100000	-0.104953
10.9	87.1505	2.81019	-100000	-0.218395
10.9083	87.213	2.8118	-100000	-0.081986
10.9167	87.2677	2.81478	-100000	-0.181777
10.925	87.3197	2.81397	-100000	-0.235381
10.9333	87.3614	2.81625	-100000	-0.23771
10.9417	87.4108	2.81965	-100000	-0.296175
10.95	87.4629	2.82271	-100000	-0.280129
10.9583	87.5121	2.82385	-100000	-0.196698
10.9667	87.568	2.82559	-100000	-0.12981
10.975	87.6238	2.8262	-100000	-0.151598
10.9833	87.6695	2.82703	-100000	-0.275986
10.9917	87.7177	2.8289	-100000	-0.362195
11	87.7837	2.83479	-100000	-0.511678
11.0083	87.8319	2.83828	-100000	-0.585909
11.0167	87.8852	2.84409	-100000	-0.406527
11.025	87.9486	2.84843	-100000	-0.397674
11.0333	87.9918	2.84834	-100000	-0.212654
11.0417	88.0374	2.85153	-100000	-0.200609
11.05	88.0882	2.85118	-100000	-0.312583
11.0583	88.1339	2.85512	-100000	-0.288782
11.0667	88.1846	2.85876	-100000	-0.528463
11.075	88.2278	2.86116	-100000	-0.39972
11.0833	88.2785	2.86879	-100000	-0.361568
11.0917	88.3216	2.86844	-100000	-0.313844
11.1	88.3546	2.87081	-100000	0.0573735
11.1083	88.4003	2.87162	-100000	-0.0193484
11.1167	88.4511	2.86688	-100000	0.0159236
11.125	88.5069	2.86909	-100000	0.0202216
11.1333	88.5703	2.87028	-100000	-0.291371
11.1417	88.6236	2.87094	-100000	-0.324516
11.15	88.6591	2.87659	-100000	-0.38054
11.1583	88.6972	2.8799	-100000	-0.485689
11.1667	88.7353	2.88296	-100000	-0.228424
11.175	88.781	2.88713	-100000	-0.185848
11.1833	88.8368	2.88421	-100000	-0.138367
11.1917	88.8977	2.8861	-100000	0.0185535
11.2	88.956	2.88758	-100000	-0.249955
11.2083	89.0119	2.88652	-100000	-0.190587
11.2167	89.0652	2.89254	-100000	-0.144269
11.225	89.1108	2.89245	-100000	-0.306301
11.2333	89.1667	2.89238	-100000	-0.219234
11.2417	89.225	2.89673	-100000	-0.29512
11.25	89.2682	2.89985	-100000	-0.330201
11.2583	89.3164	2.90229	-100000	-0.321869
11.2667	89.3671	2.90339	-100000	-0.258604
11.275	89.4154	2.90745	-100000	-0.287895
11.2833	89.4687	2.90847	-100000	-0.35782
11.2917	89.5245	2.91188	-100000	-0.140253
11.3	89.5727	2.91532	-100000	-0.231567
11.3083	89.6209	2.91213	-100000	-0.19121
11.3167	89.6691	2.91619	-100000	-0.144978
11.325	89.7275	2.91826	-100000	-0.438738
11.3333	89.7732	2.92015	-100000	-0.309516
11.3417	89.8163	2.92675	-100000	-0.31095
11.35	89.8696	2.9265	-100000	-0.383567
11.3583	89.9051	2.92862	-100000	-0.25109
11.3667	89.9635	2.93294	-100000	-0.312491
11.375	90.0219	2.93512	-100000	-0.380753
11.3833	90.0701	2.93692	-100000	-0.272862
11.3917	90.1259	2.94132	-100000	-0.26887
11.4	90.1868	2.94203	-100000	-0.286789
11.4083	90.2452	2.94409	-100000	-0.227621
11.4167	90.301	2.94648	-100000	-0.31064
11.425	90.3594	2.9489	-100000	-0.322505
11.4333	90.3949	2.95239	-100000	-0.335633
11.4417	90.4279	2.95484	-100000	-0.244683
11.45	90.4888	2.95767	-100000	-0.223123
11.4583	90.5268	2.95706	-100000	-0.172322
11.4667	90.5649	2.95982	-100000	-0.162841
11.475	90.6207	2.96058	-100000	-0.245895
11.4833	90.6588	2.96309	-100000	-0.182721
11.4917	90.7172	2.96526	-100000	-0.297665
11.5	90.7755	2.96592	-100000	-0.289333
11.5083	90.8288	2.9705	-100000	-0.284328
11.5167	90.8745	2.97274	-100000	-0.330074
11.525	90.9303	2.97473	-100000	-0.163215
11.5333	90.9912	2.97692	-100000	-0.112113
11.5417	91.0496	2.97594	-100000	-0.121087
11.55	91.1181	2.97648	-100000	-0.0988136
11.5583	91.1689	2.97877	-100000	-0.262231
11.5667	91.212	2.98021	-100000	-0.347443
11.575	91.2577	2.98468	-100000	-0.389262
11.5833	91.2957	2.98806	-100000	-0.41659
11.5917	91.3389	2.99174	-100000	-0.340695
11.6	91.3947	2.9941	-100000	-0.227321
11.6083	91.448	2.99604	-100000	-0.146078
11.6167	91.4937	2.99563	-100000	-0.212505
11.625	91.5596	2.99661	-100000	-0.185055
11.6333	91.6231	3.00118	-100000	-0.332173
11.6417	91.6738	3.00221	-100000	-0.272443
11.65	91.7322	3.00671	-100000	-0.0833847
11.6583	91.7703	3.0057	-100000	-0.126247
11.6667	91.8007	3.00396	-100000	-0.00794738
11.675	91.8464	3.00642	-100000	-0.171878
11.6833	91.8997	3.00697	-100000	-0.248026
11.6917	91.9454	3.01142	-100000	-0.133581
11.7	92.0088	3.01223	-100000	-0.223225
11.7083	92.0596	3.01087	-100000	-0.181826
11.7167	92.1027	3.01441	-100000	-0.316445
11.725	92.1484	3.01749	-100000	-0.429654
11.7333	92.2017	3.02278	-100000	-0.405145
11.7417	92.255	3.02519	-100000	-0.323531
11.75	92.3032	3.02792	-100000	-0.108707
11.7583	92.3717	3.02827	-100000	-0.0897727
11.7667	92.4123	3.0264	-100000	-0.0483515
11.775	92.4757	3.02818	-100000	-0.209243
11.7833	92.5341	3.02953	-100000	-0.451729
11.7917	92.5823	3.03524	-100000	-0.550818
11.8	92.6407	3.04146	-100000	-0.616197
11.8083	92.6889	3.04655	-100000	-0.357389
11.8167	92.7422	3.05007	-100000	-0.211969
11.825	92.7904	3.04716	-100000	-0.0955969
11.8333	92.8411	3.04852	-100000	0.0770086
11.8417	92.8894	3.04973	-100000	-0.186169
11.85	92.9426	3.0475	-100000	-0.196313
11.8583	92.9832	3.05336	-100000	-0.169101
11.8667	93.0315	3.05507	-100000	-0.424797
11.875	93.067	3.05537	-100000	-0.311876
11.8833	93.1127	3.06166	-100000	-0.311705
11.8917	93.1837	3.06376	-100000	-0.443365
11.9	93.2319	3.06546	-100000	-0.27242
11.9083	93.2903	3.07015	-100000	-0.187119
11.9167	93.3512	3.07074	-100000	-0.234577
11.925	93.4045	3.07	-100000	-0.0572816
11.9333	93.4603	3.07328	-100000	-0.0827634
11.9417	93.5161	3.07206	-100000	-0.186815
11.95	93.5542	3.0735	-100000	-0.151998
11.9583	93.5948	3.07622	-100000	-0.335461
11.9667	93.6481	3.07834	-100000	-0.313256
11.975	93.7039	3.08324	-100000	-0.282877
11.9833	93.7648	3.08394	-100000	-0.299396
11.9917	93.8156	3.08565	-100000	-0.26368
12	93.8739	3.08832	-100000	-0.322799
12.0083	93.9247	3.09203	-100000	-0.386034
12.0167	93.9729	3.0947	-100000	-0.393581
12.025	94.0338	3.09852	-100000	-0.2769
12.0333	94.082	3.10144	-100000	-0.292239
12.0417	94.1429	3.10126	-100000	-0.206116
12.05	94.2038	3.10444	-100000	-0.114772
12.0583	94.2546	3.10539	-100000	-0.173135
12.0667	94.3104	3.10527	-100000	-0.111226
12.075	94.3561	3.10703	-100000	-0.121413
12.0833	94.4119	3.10815	-100000	-0.186612
12.0917	94.4601	3.10944	-100000	-0.237676
12.1	94.521	3.11149	-100000	-0.297414
12.1083	94.5743	3.11495	-100000	-0.320149
12.1167	94.6302	3.11807	-100000	-0.306558
12.125	94.6911	3.12011	-100000	-0.280108
12.1333	94.7342	3.12171	-100000	-0.300726
12.1417	94.7875	3.12429	-100000	-0.310071
12.15	94.8382	3.12809	-100000	-0.333591
12.1583	94.8941	3.13045	-100000	-0.261352
12.1667	94.9524	3.13283	-100000	-0.123291
12.175	95.0032	3.133	-100000	-0.142297
12.1833	95.0565	3.1322	-100000	-0.15706
12.1917	95.1021	3.13519	-100000	-0.191404
12.2	95.1605	3.13806	-100000	-0.299082
12.2083	95.2138	3.13938	-100000	-0.255823
12.2167	95.2646	3.14217	-100000	-0.128163
12.225	95.328	3.14372	-100000	-0.142927
12.2333	95.3864	3.14233	-100000	-0.0872914
12.2417	95.4397	3.14414	-100000	-0.0560187
12.25	95.4929	3.14508	-100000	-0.201508
12.2583	95.5412	3.14558	-100000	-0.235852
12.2667	95.5742	3.14905	-100000	-0.284985
12.275	95.63	3.15201	-100000	-0.341641
12.2833	95.6731	3.15458	-100000	-0.276622
12.2917	95.7112	3.15697	-100000	-0.273283
12.3	95.7645	3.15827	-100000	-0.240502
12.3083	95.8102	3.16112	-100000	-0.23612
12.3167	95.8812	3.1626	-100000	-0.29211
12.325	95.9421	3.16484	-100000	-0.222359
12.3333	95.9954	3.16801	-100000	-0.276528
12.3417	96.0588	3.16853	-100000	-0.334711
12.35	96.0994	3.17181	-100000	-0.266958
12.3583	96.1553	3.176	-100000	-0.383548
12.3667	96.1959	3.17691	-100000	-0.340713
12.375	96.2365	3.18131	-100000	-0.283505
12.3833	96.2847	3.18317	-100000	-0.356902
12.3917	96.3253	3.18545	-100000	-0.223364
12.4	96.3862	3.1888	-100000	-0.169965
12.4083	96.4445	3.18876	-100000	-0.033388
12.4167	96.4902	3.18884	-100000	0.0110639
12.425	96.5384	3.18656	-100000	-0.0876761
12.4333	96.5892	3.18844	-100000	-0.221664
12.4417	96.6399	3.19168	-100000	-0.362324
12.45	96.6958	3.19622	-100000	-0.305149
12.4583	96.7643	3.19864	-100000	-0.219488
12.4667	96.8125	3.19861	-100000	-0.0520561
12.475	96.8658	3.199	-100000	-0.0257413
12.4833	96.9267	3.19796	-100000	-0.00817401
12.4917	96.9698	3.1995	-100000	-0.0927071
12.5	97.0358	3.19888	-100000	-0.274084
12.5083	97.084	3.20209	-100000	-0.389246
12.5167	97.1246	3.2071	-100000	-0.608131
12.525	97.1779	3.21247	-100000	-0.488753
12.5333	97.2236	3.21915	-100000	-0.264461
12.5417	97.2744	3.21838	-100000	-0.075255
12.55	97.3175	3.21591	-100000	0.0277335
12.5583	97.3784	3.21498	-100000	-0.0611071
12.5667	97.4317	3.21823	-100000	-0.225367
12.575	97.4926	3.22042	-100000	-0.369182
12.5833	97.5611	3.22342	-100000	-0.312734
12.5917	97.6144	3.22729	-100000	-0.372013
12.6	97.6677	3.22865	-100000	-0.370357
12.6083	97.7134	3.23282	-100000	-0.32142
12.6167	97.7768	3.23577	-100000	-0.271127
12.625	97.8301	3.238	-100000	-0.15239
12.6333	97.8783	3.23769	-100000	-0.126921
12.6417	97.9291	3.2379	-100000	-0.04529
12.65	97.9823	3.24	-100000	-0.104062
12.6583	98.0255	3.23951	-100000	-0.117815
12.6667	98.0839	3.24116	-100000	-0.07744
12.675	98.1448	3.24182	-100000	-0.149451
12.6833	98.1879	3.24258	-100000	-0.184007
12.6917	98.2488	3.24449	-100000	-0.30679
12.7	98.297	3.24729	-100000	-0.397484
12.7083	98.3554	3.25205	-100000	-0.463363
12.7167	98.4163	3.25583	-100000	-0.442657
12.725	98.4721	3.25994	-100000	-0.302443
12.7333	98.5279	3.26205	-100000	-0.248899
12.7417	98.5812	3.26213	-100000	-0.23195
12.75	98.6244	3.26413	-100000	-0.181905
12.7583	98.6734	3.26767	-100000	-0.394265
12.7667	98.7248	3.26811	-100000	-0.464307
12.775	98.7739	3.27527	-100000	-0.36232
12.7833	98.8278	3.2796	-100000	-0.468319
12.7917	98.8743	3.27975	-100000	-0.0777259
12.8	98.9307	3.28372	-100000	0.0811022
12.8083	98.9773	3.27786	-100000	0.0301072
12.8167	99.0263	3.2769	-100000	0.143974
12.825	99.0826	3.27874	-100000	-0.142519
12.8333	99.1341	3.27892	-100000	-0.243409
12.8417	99.188	3.28261	-100000	-0.29325
12.85	99.2517	3.28501	-100000	-0.409251
12.8583	99.2983	3.28852	-100000	-0.432131
12.8667	99.3498	3.29256	-100000	-0.329669
12.875	99.4061	3.29702	-100000	-0.128902
12.8833	99.4503	3.296	-100000	0.0255571
12.8917	99.5042	3.29282	-100000	0.0866911
12.9	99.5532	3.29171	-100000	-0.092848
12.9083	99.59	3.29413	-100000	-0.389328
12.9167	99.6488	3.2991	-100000	-0.616362
12.925	99.7051	3.30579	-100000	-0.627765
12.9333	99.7639	3.31226	-100000	-0.546791
12.9417	99.8179	3.31505	-100000	-0.381393
12.95	99.8522	3.31732	-100000	-0.133569
12.9583	99.8914	3.31851	-100000	-0.0697111
12.9667	99.9331	3.31671	-100000	-0.0839359
12.975	99.987	3.31738	-100000	-0.00304572
12.9833	100.051	3.32012	-100000	-0.12191
12.9917	100.097	3.31861	-100000	-0.123186
13	100.151	3.32077	-100000	-0.118471
13.0083	100.195	3.32148	-100000	-0.210667
13.0167	100.239	3.32407	-100000	-0.205591
13.025	100.313	3.32563	-100000	-0.269829
13.0333	100.362	3.32762	-100000	-0.120392
13.0417	100.426	3.33048	-100000	-0.231775
13.05	100.489	3.32808	-100000	-0.28626
13.0583	100.526	3.33336	-100000	-0.25065
13.0667	100.585	3.33717	-100000	-0.517537
13.075	100.641	3.33883	-100000	-0.452133
13.0833	100.693	3.34533	-100000	-0.419228
13.0917	100.756	3.34843	-100000	-0.330668
13.1	100.803	3.35114	-100000	-0.104013
13.1083	100.85	3.34986	-100000	0.0583945
13.1167	100.894	3.3488	-100000	0.134087
13.125	100.935	3.34648	-100000	-0.117389
13.1333	100.997	3.34667	-100000	-0.244592
13.1417	101.046	3.35377	-100000	-0.486911
13.15	101.107	3.35696	-100000	-0.524259
13.1583	101.161	3.36271	-100000	-0.389542
13.1667	101.205	3.36415	-100000	-0.315016
13.175	101.274	3.36675	-100000	-0.137113
13.1833	101.32	3.36746	-100000	-0.141732
13.1917	101.367	3.36728	-100000	-0.0294183
13.2	101.416	3.36887	-100000	-0.120733
13.2083	101.45	3.36773	-100000	-0.19807
13.2167	101.504	3.37148	-100000	-0.289863
13.225	101.563	3.37388	-100000	-0.316222
13.2333	101.622	3.37853	-100000	-0.241048
13.2417	101.676	3.37828	-100000	-0.224349
13.25	101.729	3.37952	-100000	-0.116714
13.2583	101.781	3.38136	-100000	-0.243465
13.2667	101.827	3.38242	-100000	-0.291017
13.275	101.879	3.38639	-100000	-0.250096
13.2833	101.928	3.38922	-100000	-0.199889
13.2917	101.982	3.3897	-100000	-0.174903
13.3	102.041	3.38909	-100000	-0.0829327
13.3083	102.099	3.39222	-100000	-0.198425
13.3167	102.158	3.39198	-100000	-0.409451
13.325	102.21	3.39631	-100000	-0.406394
13.3333	102.256	3.40274	-100000	-0.45116
13.3417	102.3	3.40577	-100000	-0.355414
13.35	102.34	3.40702	-100000	-0.128967
13.3583	102.401	3.40816	-100000	-0.0510314
13.3667	102.46	3.40703	-100000	-0.21338
13.375	102.509	3.40747	-100000	-0.222537
13.3833	102.575	3.41413	-100000	-0.299187
13.3917	102.626	3.41558	-100000	-0.349553
13.4	102.675	3.41701	-100000	-0.111495
13.4083	102.734	3.41912	-100000	-0.148353
13.4167	102.771	3.41785	-100000	-0.253124
13.425	102.82	3.42052	-100000	-0.315318
13.4333	102.869	3.42544	-100000	-0.484975
13.4417	102.92	3.42963	-100000	-0.496048
13.45	102.984	3.43401	-100000	-0.382318
13.4583	103.033	3.43706	-100000	-0.200196
13.4667	103.097	3.43819	-100000	-0.0595518
13.475	103.158	3.4363	-100000	0.0293069
13.4833	103.212	3.436	-100000	-0.0161523
13.4917	103.268	3.43608	-100000	-0.239101
13.5	103.315	3.43873	-100000	-0.267591
13.5083	103.367	3.44427	-100000	-0.431051
13.5167	103.413	3.44492	-100000	-0.308476
13.525	103.462	3.45045	-100000	-0.14338
13.5333	103.516	3.44901	-100000	-0.216526
13.5417	103.567	3.44905	-100000	-0.0485105
13.55	103.626	3.45214	-100000	-0.18909
13.5583	103.68	3.45207	-100000	-0.174319
13.5667	103.724	3.45531	-100000	-0.0900219
13.575	103.778	3.45486	-100000	-0.0665346
13.5833	103.827	3.45514	-100000	-0.0459102
13.5917	103.876	3.45428	-100000	-0.141164
13.6	103.933	3.45684	-100000	-0.173532
13.6083	103.974	3.45957	-100000	-0.229593
13.6167	104.016	3.46092	-100000	-0.186609
13.625	104.065	3.46194	-100000	-0.211324
13.6333	104.112	3.46306	-100000	-0.347678
13.6417	104.168	3.46661	-100000	-0.483203
13.65	104.219	3.47251	-100000	-0.472952
13.6583	104.273	3.47804	-100000	-0.399727
13.6667	104.327	3.47883	-100000	-0.187801
13.675	104.396	3.47994	-100000	-0.0605345
13.6833	104.46	3.47877	-100000	-0.0794236
13.6917	104.516	3.48006	-100000	-0.148085
13.7	104.572	3.48148	-100000	-0.212713
13.7083	104.602	3.48487	-100000	-0.193424
13.7167	104.648	3.48586	-100000	-0.252855
13.725	104.702	3.48651	-100000	-0.159356
13.7333	104.756	3.4899	-100000	-0.164753
13.7417	104.812	3.49019	-100000	-0.216295
13.75	104.871	3.49135	-100000	-0.165566
13.7583	104.92	3.49372	-100000	-0.171798
13.7667	104.962	3.49542	-100000	-0.246207
13.775	105.011	3.49591	-100000	-0.276019
13.7833	105.067	3.49956	-100000	-0.341703
13.7917	105.116	3.50292	-100000	-0.45232
13.8	105.173	3.50681	-100000	-0.445574
13.8083	105.236	3.51099	-100000	-0.359899
13.8167	105.273	3.51441	-100000	-0.214565
13.825	105.327	3.51492	-100000	-0.12198
13.8333	105.391	3.51397	-100000	-0.0485984
13.8417	105.437	3.51506	-100000	-0.0337418
13.85	105.486	3.51603	-100000	-0.166761
13.8583	105.543	3.51604	-100000	-0.136956
13.8667	105.594	3.51952	-100000	-0.108785
13.875	105.643	3.51962	-100000	-0.261914
13.8833	105.707	3.51966	-100000	-0.159235
13.8917	105.761	3.52477	-100000	-0.171913
13.9	105.803	3.52483	-100000	-0.261313
13.9083	105.864	3.52535	-100000	-0.0596885
13.9167	105.925	3.52837	-100000	-0.111394
13.925	105.986	3.52676	-100000	-0.207969
13.9333	106.053	3.52854	-100000	-0.0684103
13.9417	106.109	3.53228	-100000	-0.208119
13.95	106.165	3.53065	-100000	-0.164807
13.9583	106.207	3.5337	-100000	-0.115592
13.9667	106.258	3.53404	-100000	-0.368132
13.975	106.312	3.53614	-100000	-0.351062
13.9833	106.352	3.54292	-100000	-0.408016
13.9917	106.408	3.5454	-100000	-0.368859
14	106.467	3.54764	-100000	-0.109036
14.0083	106.508	3.54843	-100000	-0.116317
14.0167	106.57	3.54655	-100000	-0.181532
14.025	106.626	3.54928	-100000	-0.239056
14.0333	106.668	3.55369	-100000	-0.450177
14.0417	106.722	3.5564	-100000	-0.400154
14.05	106.763	3.56156	-100000	-0.34287
14.0583	106.81	3.56262	-100000	-0.238855
14.0667	106.876	3.56512	-100000	-0.053248
14.075	106.94	3.56436	-100000	-0.107453
14.0833	106.998	3.56334	-100000	0.00102925
14.0917	107.062	3.5662	-100000	-0.0924261
14.1	107.099	3.56508	-100000	-0.272655
14.1083	107.163	3.56744	-100000	-0.226103
14.1167	107.226	3.57242	-100000	-0.303836
14.125	107.278	3.57373	-100000	-0.371137
14.1333	107.342	3.57521	-100000	-0.155456
14.1417	107.371	3.57981	-100000	-0.128036
14.15	107.418	3.57761	-100000	-0.146076
14.1583	107.459	3.578	-100000	-0.0178515
14.1667	107.518	3.58008	-100000	-0.135143
14.175	107.577	3.58041	-100000	-0.100487
14.1833	107.636	3.58211	-100000	-0.195957
14.1917	107.707	3.58135	-100000	-0.319175
14.2	107.748	3.58661	-100000	-0.369727
14.2083	107.805	3.59105	-100000	-0.502014
14.2167	107.846	3.59443	-100000	-0.309139
14.225	107.893	3.59809	-100000	-0.230246
14.2333	107.957	3.59692	-100000	-0.278109
14.2417	108.013	3.59872	-100000	-0.331528
14.25	108.087	3.60371	-100000	-0.423835
14.2583	108.145	3.60914	-100000	-0.329451
14.2667	108.197	3.61105	-100000	-0.13422
14.275	108.248	3.60971	-100000	0.107382
14.2833	108.28	3.60818	-100000	0.148988
14.2917	108.322	3.60556	-100000	0.0399981
14.3	108.371	3.60608	-100000	-0.164886
14.3083	108.427	3.60837	-100000	-0.30802
14.3167	108.489	3.61368	-100000	-0.353237
14.325	108.54	3.61582	-100000	-0.32928
14.3333	108.594	3.61785	-100000	-0.107125
14.3417	108.636	3.61935	-100000	-0.129854
14.35	108.687	3.61725	-100000	-0.136558
14.3583	108.743	3.62015	-100000	-0.127003
14.3667	108.79	3.62241	-100000	-0.307502
14.375	108.854	3.62358	-100000	-0.29231
14.3833	108.915	3.6275	-100000	-0.248332
14.3917	108.971	3.6299	-100000	-0.344737
14.4	109.033	3.63068	-100000	-0.234307
14.4083	109.087	3.63507	-100000	-0.18125
14.4167	109.128	3.63531	-100000	-0.295932
14.425	109.18	3.63594	-100000	-0.198136
14.4333	109.224	3.64055	-100000	-0.288685
14.4417	109.275	3.64168	-100000	-0.333128
14.45	109.327	3.64493	-100000	-0.269585
14.4583	109.373	3.64704	-100000	-0.29152
14.4667	109.422	3.64953	-100000	-0.280575
14.475	109.468	3.65139	-100000	-0.25109
14.4833	109.526	3.65428	-100000	-0.210867
14.4917	109.581	3.65541	-100000	-0.12533
14.5	109.647	3.65656	-100000	-0.0499803
14.5083	109.705	3.65557	-100000	-0.13222
14.5167	109.76	3.65595	-100000	-0.0557385
14.525	109.816	3.65982	-100000	-0.163905
14.5333	109.862	3.65842	-100000	-0.145303
14.5417	109.915	3.66104	-100000	-0.0253163
14.55	109.976	3.66079	-100000	-0.149297
14.5583	110.034	3.66066	-100000	-0.0855294
14.5667	110.087	3.6634	-100000	-0.114252
14.575	110.143	3.66389	-100000	-0.161933
14.5833	110.186	3.6646	-100000	-0.110132
14.5917	110.23	3.66606	-100000	-0.215036
14.6	110.298	3.66707	-100000	-0.27554
14.6083	110.356	3.67105	-100000	-0.362517
14.6167	110.411	3.67378	-100000	-0.473499
14.625	110.472	3.67815	-100000	-0.405437
14.6333	110.518	3.68285	-100000	-0.423472
14.6417	110.569	3.68457	-100000	-0.299457
14.65	110.615	3.6879	-100000	-0.175884
14.6583	110.673	3.68813	-100000	-0.11936
14.6667	110.724	3.68872	-100000	0.0148625
14.675	110.772	3.68855	-100000	0.00780485
14.6833	110.835	3.6874	-100000	-0.104566
14.6917	110.888	3.68787	-100000	-0.239677
14.7	110.941	3.6922	-100000	-0.425818
14.7083	110.997	3.69654	-100000	-0.493124
14.7167	111.038	3.7016	-100000	-0.354055
14.725	111.091	3.7043	-100000	-0.22623
14.7333	111.14	3.704	-100000	-0.0319548
14.7417	111.191	3.70408	-100000	0.00593378
14.75	111.249	3.70266	-100000	-0.0881152
14.7583	111.297	3.70411	-100000	-0.148196
14.7667	111.358	3.70694	-100000	-0.312605
14.775	111.416	3.70902	-100000	-0.384034
14.7833	111.467	3.71308	-100000	-0.315891
14.7917	111.525	3.71691	-100000	-0.356828
14.8	111.573	3.71747	-100000	-0.285792
14.8083	111.629	3.72091	-100000	-0.154143
14.8167	111.689	3.72261	-100000	-0.120739
14.825	111.74	3.72205	-100000	0.0372834
14.8333	111.803	3.72149	-100000	-0.0180992
14.8417	111.846	3.71967	-100000	-0.13381
14.85	111.888	3.72321	-100000	-0.234287
14.8583	111.929	3.72651	-100000	-0.399599
14.8667	111.975	3.7293	-100000	-0.257842
14.875	112.035	3.73299	-100000	-0.0519882
14.8833	112.103	3.73181	-100000	0.0343245
14.8917	112.159	3.72824	-100000	0.124826
14.9	112.207	3.72816	-100000	0.0506798
14.9083	112.255	3.72883	-100000	-0.237617
14.9167	112.301	3.73012	-100000	-0.282511
14.925	112.352	3.73616	-100000	-0.346301
14.9333	112.403	3.73758	-100000	-0.338989
14.9417	112.461	3.74037	-100000	-0.159058
14.95	112.522	3.74142	-100000	-0.204207
14.9583	112.58	3.74146	-100000	-0.20004
14.9667	112.648	3.74438	-100000	-0.252094
14.975	112.696	3.74704	-100000	-0.334443
14.9833	112.747	3.74982	-100000	-0.412637
14.9917	112.81	3.75261	-100000	-0.363917
15	112.863	3.75814	-100000	-0.401404
15.0083	112.921	3.75917	-100000	-0.386004
15.0167	112.984	3.7632	-100000	-0.194673
15.025	113.035	3.76548	-100000	-0.149385
15.0333	113.088	3.76463	-100000	-0.0477394
15.0417	113.139	3.76415	-100000	-0.00625596
15.05	113.182	3.76479	-100000	-0.028549
15.0583	113.226	3.76569	-100000	-0.137115
15.0667	113.274	3.76558	-100000	-0.129598
15.075	113.328	3.76872	-100000	-0.193334
15.0833	113.383	3.76911	-100000	-0.241923
15.0917	113.446	3.77213	-100000	-0.159324
15.1	113.499	3.77364	-100000	-0.230331
15.1083	113.56	3.77403	-100000	-0.0613795
15.1167	113.613	3.77679	-100000	-0.0649644
15.125	113.664	3.77418	-100000	-0.120969
15.1333	113.722	3.77581	-100000	-0.169523
15.1417	113.783	3.77806	-100000	-0.371748
15.15	113.845	3.78244	-100000	-0.405246
15.1583	113.908	3.78657	-100000	-0.352562
15.1667	113.971	3.78932	-100000	-0.101222
15.175	114.017	3.78982	-100000	0.0076618
15.1833	114.073	3.78582	-100000	0.0415431
15.1917	114.124	3.78631	-100000	-0.040719
15.2	114.167	3.78793	-100000	-0.321702
15.2083	114.225	3.79117	-100000	-0.464011
15.2167	114.267	3.79654	-100000	-0.463838
15.225	114.31	3.80178	-100000	-0.460065
15.2333	114.361	3.80339	-100000	-0.294905
15.2417	114.397	3.80651	-100000	-0.148417
15.25	114.458	3.80637	-100000	-0.181977
15.2583	114.523	3.80673	-100000	-0.114119
15.2667	114.574	3.80946	-100000	-0.132765
15.275	114.637	3.81031	-100000	-0.162795
15.2833	114.685	3.81079	-100000	-0.0912629
15.2917	114.729	3.81215	-100000	-0.00873275
15.3	114.792	3.8125	-100000	-0.0647559
15.3083	114.845	3.8106	-100000	-0.0868698
15.3167	114.896	3.81295	-100000	-0.128113
15.325	114.954	3.81505	-100000	-0.345231
15.3333	115.002	3.81677	-100000	-0.348678
15.3417	115.06	3.82211	-100000	-0.318729
15.35	115.118	3.82458	-100000	-0.35216
15.3583	115.164	3.82567	-100000	-0.217427
15.3667	115.22	3.82851	-100000	-0.14235
15.375	115.259	3.82936	-100000	-0.141822
15.3833	115.314	3.82932	-100000	-0.0409459
15.3917	115.377	3.8304	-100000	0.00482079
15.4	115.411	3.82987	-100000	-0.0511594
15.4083	115.479	3.8292	-100000	0.00128602
15.4167	115.537	3.83103	-100000	-0.0762365
15.425	115.59	3.83036	-100000	-0.185327
15.4333	115.665	3.83242	-100000	-0.249215
15.4417	115.709	3.83538	-100000	-0.346571
15.45	115.752	3.83933	-100000	-0.373264
15.4583	115.803	3.84191	-100000	-0.462721
15.4667	115.854	3.84486	-100000	-0.368597
15.475	115.91	3.8508	-100000	-0.327265
15.4833	115.963	3.85162	-100000	-0.300886
15.4917	116.011	3.85282	-100000	0.0256147
15.5	116.062	3.85489	-100000	-0.00411561
15.5083	116.125	3.84995	-100000	-0.070727
15.5167	116.181	3.85176	-100000	-0.0364554
15.525	116.249	3.85518	-100000	-0.239146
15.5333	116.309	3.8561	-100000	-0.16764
15.5417	116.357	3.85792	-100000	-0.119439
15.55	116.416	3.85734	-100000	-0.0554143
15.5583	116.464	3.85916	-100000	-0.140871
15.5667	116.527	3.85795	-100000	-0.241755
15.575	116.59	3.86261	-100000	-0.102292
15.5833	116.65	3.8654	-100000	-0.278737
15.5917	116.713	3.86257	-100000	-0.132875
15.6	116.764	3.86724	-100000	-0.0732436
15.6083	116.815	3.86704	-100000	-0.362515
15.6167	116.863	3.86784	-100000	-0.283541
15.625	116.907	3.87465	-100000	-0.358232
15.6333	116.96	3.87669	-100000	-0.361478
15.6417	117.013	3.87898	-100000	-0.146282
15.65	117.069	3.87989	-100000	0.000197717
15.6583	117.142	3.87953	-100000	0.0378631
15.6667	117.197	3.87669	-100000	-0.108106
15.675	117.25	3.87772	-100000	-0.221808
15.6833	117.306	3.8835	-100000	-0.450772
15.6917	117.35	3.88692	-100000	-0.472839
15.7	117.396	3.89171	-100000	-0.304274
15.7083	117.454	3.89348	-100000	-0.183948
15.7167	117.505	3.89364	-100000	-0.0702711
15.725	117.553	3.89305	-100000	-0.119211
15.7333	117.618	3.89405	-100000	-0.182337
15.7417	117.669	3.89746	-100000	-0.349685
15.75	117.727	3.89972	-100000	-0.331577
15.7583	117.795	3.90471	-100000	-0.244897
15.7667	117.846	3.90511	-100000	-0.162396
15.775	117.901	3.90562	-100000	0.0875974
15.7833	117.957	3.90513	-100000	0.0916557
15.7917	118.003	3.90179	-100000	0.147893
15.8	118.056	3.90205	-100000	0.125578
15.8083	118.11	3.90069	-100000	-0.0872712
15.8167	118.165	3.90095	-100000	-0.120998
15.825	118.221	3.9047	-100000	-0.258679
15.8333	118.272	3.90608	-100000	-0.22001
15.8417	118.337	3.90931	-100000	-0.0917104
15.85	118.407	3.90828	-100000	-0.116728
15.8583	118.473	3.90775	-100000	-0.0503886
15.8667	118.538	3.90998	-100000	-0.250334
15.875	118.584	3.91099	-100000	-0.393057
15.8833	118.632	3.91662	-100000	-0.405329
15.8917	118.69	3.92086	-100000	-0.44159
15.9	118.739	3.92349	-100000	-0.272776
15.9083	118.799	3.92571	-100000	-0.0564946
15.9167	118.848	3.92572	-100000	-0.0177679
15.925	118.889	3.92274	-100000	-0.014379
15.9333	118.952	3.92408	-100000	-0.163399
15.9417	119.005	3.92619	-100000	-0.391125
15.95	119.063	3.93116	-100000	-0.40407
15.9583	119.114	3.93578	-100000	-0.396039
15.9667	119.153	3.93755	-100000	-0.224428
15.975	119.211	3.93939	-100000	-0.223697
15.9833	119.257	3.93864	-100000	-0.173054
15.9917	119.315	3.94323	-100000	-0.177008
16	119.375	3.94332	-100000	-0.183338
16.0083	119.429	3.94529	-100000	-0.0221721
16.0167	119.487	3.94475	-100000	-0.165024
16.025	119.542	3.94397	-100000	-0.112171
16.0333	119.596	3.94882	-100000	-0.157801
16.0417	119.651	3.94903	-100000	-0.191571
16.05	119.7	3.95001	-100000	-0.0381684
16.0583	119.753	3.95036	-100000	-0.0576061
16.0667	119.801	3.95009	-100000	-0.146095
16.075	119.847	3.95095	-100000	-0.183403
16.0833	119.91	3.95488	-100000	-0.269153
16.0917	119.963	3.95647	-100000	-0.339491
16.1	120.015	3.95906	-100000	-0.213164
16.1083	120.069	3.96227	-100000	-0.229065
16.1167	120.118	3.96199	-100000	-0.0779031
16.125	120.16	3.96411	-100000	-0.00983627
16.1333	120.223	3.96166	-100000	0.0209804
16.1417	120.281	3.9626	-100000	0.000477294
16.15	120.337	3.96129	-100000	-0.158347
16.1583	120.398	3.96409	-100000	-0.151572
16.1667	120.445	3.96694	-100000	-0.321697
16.175	120.494	3.96765	-100000	-0.239546
16.1833	120.533	3.97201	-100000	-0.211499
16.1917	120.589	3.97208	-100000	-0.277625
16.2	120.652	3.97399	-100000	-0.21958
16.2083	120.713	3.9769	-100000	-0.200409
16.2167	120.769	3.97933	-100000	-0.235148
16.225	120.827	3.97876	-100000	-0.175974
16.2333	120.879	3.98182	-100000	-0.105325
16.2417	120.93	3.98277	-100000	-0.229827
16.25	120.979	3.98284	-100000	-0.113987
16.2583	121.028	3.98642	-100000	-0.0905801
16.2667	121.075	3.98562	-100000	-0.201337
16.275	121.133	3.98579	-100000	-0.117689
16.2833	121.196	3.98956	-100000	-0.195477
16.2917	121.255	3.99034	-100000	-0.226841
16.3	121.308	3.99214	-100000	-0.189679
16.3083	121.353	3.99335	-100000	-0.276228
16.3167	121.411	3.99588	-100000	-0.261596
16.325	121.465	3.99955	-100000	-0.315789
16.3333	121.514	4.00086	-100000	-0.215501
16.3417	121.575	4.00388	-100000	-0.106366
16.35	121.624	4.00306	-100000	-0.144964
16.3583	121.68	4.00309	-100000	-0.168631
16.3667	121.75	4.00569	-100000	-0.213722
16.375	121.799	4.0095	-100000	-0.312118
16.3833	121.845	4.01019	-100000	-0.25448
16.3917	121.892	4.0135	-100000	-0.0323609
16.4	121.941	4.01417	-100000	-0.0527079
16.4083	121.997	4.01058	-100000	0.121867
16.4167	122.06	4.01194	-100000	0.107621
16.425	122.123	4.00944	-100000	-0.159748
16.4333	122.177	4.01059	-100000	-0.183199
16.4417	122.221	4.0159	-100000	-0.290614
16.45	122.275	4.01805	-100000	-0.391651
[truncated: 7,341 more rows]
