# Supplementary material for: Tailoring the thermal and thermomechanical characteristics of novel MAX phase boron composites in high-temperature applications
Source: Nanoscale Adv. 2025 Mar 26;7(10):3077–87. doi: 10.1039/d5na00063g (PMC11974559; doi:10.1039/d5na00063g)
Supplement: NA-007-D5NA00063G-s003 [file NA-007-D5NA00063G-s003.zip › TI4AlB2N 1150.xls]

## Sheet: 306A 500
Module	TMA/SS
Channel	1
Data Name	306A 500
Measurement Time	3/16/2024 3:39:29 PM
Sample Name	206B
Sample Length	4.011	mm
Sample Cross-section Area	58.752	mm2
Temperature Program		Cel	Cel	Cel/min	min	s	Gas1	Gas2	Store
	1	34	500	6	0	0.5	On	Off	On
	Temperature Program Mode	Ramp
SS Program		mN	mN	mN/min	min
	1	-100	-100	100	0
Operator Name	MKH
Organization Name	JR
Comment	Operator: MKH
	Sample run
Average Linear Expansion Coefficient
306A 500 TMA
No.	Start	End	B
	Cel	Cel	(1/cel)
1	34.7752	200.839	6.77367e-06
2	200.839	350.542	2.41883e-07
3	349.565	515.748	4.35449e-06
Time	Temp.	TMA	Load	DTMA
min	Cel	um	uN	um/min
0.00833333	34.7752	0.081713	-100000	0.504332
0.0166667	34.7844	0.0779997	-100000	0.272727
0.025	34.7659	0.0733075	-100000	0.136029
0.0333333	34.7782	0.0748948	-100000	0.0155432
0.0416667	34.7875	0.0771787	-100000	-0.143964
0.05	34.7905	0.0774816	-100000	-0.0176368
0.0583333	34.7905	0.0781063	-100000	0.0861536
0.0666667	34.7905	0.0754827	-100000	0.0989885
0.075	34.7659	0.0743069	-100000	0.0610066
0.0833333	34.7659	0.074182	-100000	-0.0841091
0.0916667	34.7813	0.0760727	-100000	-0.121476
0.1	34.7721	0.0782864	-100000	-0.141807
0.108333	34.7905	0.0783561	-100000	0.0165971
0.116667	34.7936	0.0789089	-100000	0.06107
0.125	34.7782	0.0755195	-100000	0.0685025
0.133333	34.7844	0.0762507	-100000	0.11562
0.141667	34.7813	0.0760727	-100000	-0.0808003
0.15	34.7875	0.0750549	-100000	-0.0433209
0.158333	34.7967	0.0782128	-100000	-0.025055
0.166667	34.8028	0.0776947	-100000	-0.125761
0.175	34.8151	0.0769079	-100000	0.0208966
0.183333	34.8059	0.0792469	-100000	0.00854979
0.191667	34.7998	0.0775163	-100000	0.0143136
0.2	34.7936	0.0774097	-100000	0.0866274
0.208333	34.7659	0.0764308	-100000	0.0550528
0.216667	34.769	0.0763594	-100000	-0.0177634
0.225	34.7659	0.0756812	-100000	-0.062612
0.233333	34.7629	0.0780018	-100000	-0.113478
0.241667	34.7782	0.0785178	-100000	-0.195947
0.25	34.7782	0.0801419	-100000	0.0760617
0.258333	34.7752	0.0822127	-100000	-0.0353368
0.266667	34.7752	0.0754664	-100000	0.051983
0.275	34.7813	0.0796957	-100000	0.139289
0.283333	34.7936	0.0784092	-100000	-0.241884
0.291667	34.8028	0.0775698	-100000	0.0761394
0.3	34.8151	0.0835293	-100000	0.0841234
0.308333	34.8151	0.0771578	-100000	0.153757
0.316667	34.8121	0.0756051	-100000	0.398887
0.325	34.8244	0.0724445	-100000	0.098486
0.333333	34.8121	0.070233	-100000	0.173431
0.341667	34.8059	0.0738749	-100000	-0.00758783
0.35	34.8028	0.069824	-100000	-0.0733677
0.358333	34.8028	0.0726975	-100000	0.0975241
0.366667	34.809	0.0726786	-100000	-0.147683
0.375	34.8274	0.0706241	-100000	-0.186188
0.383333	34.8274	0.0747468	-100000	-0.163241
0.391667	34.8367	0.0789037	-100000	-0.278939
0.4	34.8274	0.07812	-100000	-0.169117
0.408333	34.8305	0.079922	-100000	0.104942
0.416667	34.8428	0.080384	-100000	0.0269076
0.425	34.8367	0.0754056	-100000	0.00760213
0.433333	34.8551	0.077223	-100000	0.0208966
0.441667	34.852	0.0796686	-100000	-0.233963
0.45	34.8459	0.0796875	-100000	-0.205677
0.458333	34.8397	0.0832044	-100000	-0.0632555
0.466667	34.8397	0.0840789	-100000	-0.101194
0.475	34.8367	0.0817771	-100000	0.0230534
0.483333	34.8459	0.0830606	-100000	0.23612
0.491667	34.8459	0.082436	-100000	0.125273
0.5	34.8397	0.0762083	-100000	0.289525
0.508333	34.8336	0.0776014	-100000	0.256359
0.516667	34.8151	0.0734098	-100000	-0.239868
0.525	34.8213	0.0738907	-100000	-0.130046
0.533333	34.8397	0.0842039	-100000	-0.311906
0.541667	34.8459	0.0819363	-100000	-0.268522
0.55	34.8674	0.0838067	-100000	0.0874404
0.558333	34.8766	0.0828414	-100000	0.0258823
0.566667	34.8736	0.0812892	-100000	0.0236192
0.575	34.8828	0.0810735	-100000	-0.111292
0.583333	34.8797	0.0830194	-100000	0.000700643
0.591667	34.8889	0.0865512	-100000	-0.0785719
0.6	34.9012	0.0812658	-100000	0.0831553
0.608333	34.9043	0.0836926	-100000	0.371167
0.616667	34.9074	0.0802475	-100000	0.259619
0.625	34.9105	0.0741789	-100000	0.335589
0.633333	34.892	0.0726119	-100000	0.0968807
0.641667	34.8859	0.0725063	-100000	-0.134481
0.65	34.9012	0.0770182	-100000	-0.290628
0.658333	34.8951	0.0786616	-100000	-0.211772
0.666667	34.9105	0.0822995	-100000	-0.177609
0.675	34.9258	0.0795653	-100000	-0.175869
0.683333	34.9258	0.0829385	-100000	0.0778592
0.691667	34.9381	0.0845239	-100000	-0.10637
0.7	34.9412	0.0797042	-100000	0.118104
0.708333	34.9504	0.083111	-100000	0.0185009
0.716667	34.9658	0.0790017	-100000	-0.313891
0.725	34.975	0.0839072	-100000	-0.169879
0.733333	34.9904	0.0901672	-100000	-0.329061
0.741667	34.9965	0.0887736	-100000	-0.0548525
0.75	34.9935	0.0899704	-100000	0.224086
0.758333	35.0088	0.0857356	-100000	0.142835
0.766667	35.0211	0.0826977	-100000	0.254899
0.775	35.0396	0.0840125	-100000	0.185653
0.783333	35.0519	0.0814737	-100000	0.0860496
0.791667	35.0488	0.0795472	-100000	0.123308
0.8	35.058	0.0798293	-100000	-0.0609351
0.808333	35.055	0.0799022	-100000	-0.249065
0.816667	35.0611	0.0835049	-100000	-0.359567
0.825	35.0888	0.0878494	-100000	-0.392081
0.833333	35.0796	0.0918149	-100000	-0.160318
0.841667	35.0888	0.0929716	-100000	-0.0936985
0.85	35.0888	0.0888488	-100000	0.0302328
0.858333	35.0888	0.0909727	-100000	-0.0178674
0.866667	35.1011	0.0908072	-100000	-0.159403
0.875	35.1165	0.0935672	-100000	-0.0254161
0.883333	35.1441	0.0941623	-100000	-0.0525769
0.891667	35.1534	0.0918199	-100000	0.00367083
0.9	35.1749	0.0925597	-100000	-0.204278
0.908333	35.1902	0.0934448	-100000	-0.320464
0.916667	35.1995	0.100972	-100000	-0.332302
0.925	35.2087	0.102502	-100000	-0.296692
0.933333	35.2241	0.103636	-100000	-0.0861697
0.941667	35.221	0.103335	-100000	-0.0464905
0.95	35.2364	0.103844	-100000	-0.0783573
0.958333	35.2487	0.104052	-100000	-0.112664
0.966667	35.2456	0.106248	-100000	-0.0854894
0.975	35.2733	0.10709	-100000	-0.162619
0.983333	35.2794	0.106693	-100000	-0.0996965
0.991667	35.2886	0.109472	-100000	-0.00698472
1	35.3317	0.109572	-100000	-0.0272726
1.00833	35.3317	0.107323	-100000	0.152643
1.01667	35.3409	0.107603	-100000	0.0974464
1.025	35.3501	0.104384	-100000	-0.115779
1.03333	35.3317	0.106323	-100000	-0.0895296
1.04167	35.3532	0.111182	-100000	-0.345272
1.05	35.3624	0.110587	-100000	-0.259761
1.05833	35.3809	0.115893	-100000	-0.0220498
1.06667	35.4085	0.114982	-100000	0.00929419
1.075	35.427	0.111917	-100000	0.17578
1.08333	35.4485	0.110277	-100000	0.179773
1.09167	35.4639	0.110034	-100000	-0.00365951
1.1	35.4762	0.10899	-100000	-0.311642
1.10833	35.4793	0.112039	-100000	-0.29969
1.11667	35.4946	0.120665	-100000	-0.304089
1.125	35.5162	0.120024	-100000	-0.135432
1.13333	35.5223	0.119126	-100000	0.297129
1.14167	35.5254	0.116554	-100000	0.353522
1.15	35.5377	0.110761	-100000	0.12031
1.15833	35.5438	0.10824	-100000	-0.00212741
1.16667	35.5592	0.115116	-100000	-0.265988
1.175	35.59	0.116624	-100000	-0.463906
1.18333	35.6053	0.119627	-100000	-0.148342
1.19167	35.6176	0.123703	-100000	-0.213403
1.2	35.6391	0.12006	-100000	-0.14144
1.20833	35.6576	0.123738	-100000	0.0376787
1.21667	35.6791	0.124342	-100000	-0.0394655
1.225	35.7006	0.122447	-100000	0.0475175
1.23333	35.7191	0.121376	-100000	0.0917982
1.24167	35.7437	0.122154	-100000	-0.124743
1.25	35.7591	0.121282	-100000	-0.232667
1.25833	35.7714	0.126605	-100000	-0.286556
1.26667	35.796	0.129131	-100000	-0.319477
1.275	35.8083	0.131706	-100000	-0.115599
1.28333	35.8144	0.131931	-100000	-0.144756
1.29167	35.839	0.130459	-100000	-0.203971
1.3	35.839	0.133957	-100000	-0.368132
1.30833	35.8574	0.138505	-100000	-0.415293
1.31667	35.9005	0.144202	-100000	-0.308081
1.325	35.922	0.144302	-100000	0.08023
1.33333	35.9405	0.144226	-100000	0.406347
1.34167	35.9466	0.13583	-100000	0.379347
1.35	35.9589	0.130657	-100000	0.356149
1.35833	35.9589	0.131657	-100000	0.0519109
1.36667	35.9866	0.132354	-100000	-0.264378
1.375	36.0173	0.1341	-100000	-0.326477
1.38333	36.0327	0.13947	-100000	-0.34286
1.39167	36.0604	0.142539	-100000	-0.430552
1.4	36.0911	0.143783	-100000	-0.307523
1.40833	36.1096	0.148452	-100000	-0.2745
1.41667	36.1342	0.149721	-100000	-0.428207
1.425	36.1557	0.151689	-100000	-0.249725
1.43333	36.1711	0.158057	-100000	-0.291036
1.44167	36.1926	0.156776	-100000	-0.132771
1.45	36.2018	0.159422	-100000	0.15291
1.45833	36.2295	0.156115	-100000	-0.0284109
1.46667	36.251	0.15296	-100000	0.0334012
1.475	36.2756	0.157723	-100000	-0.306113
1.48333	36.3125	0.158308	-100000	-0.419942
1.49167	36.3371	0.166319	-100000	-0.316589
1.5	36.3617	0.166958	-100000	-0.417073
1.50833	36.374	0.168276	-100000	-0.11657
1.51667	36.4017	0.172211	-100000	-0.185665
1.525	36.417	0.170204	-100000	-0.0829942
1.53333	36.4293	0.173146	-100000	0.065873
1.54167	36.4385	0.171042	-100000	0.019734
1.55	36.4447	0.170015	-100000	0.06153
1.55833	36.4785	0.169547	-100000	-0.121223
1.56667	36.5216	0.171095	-100000	-0.187464
1.575	36.5769	0.175083	-100000	-0.277045
1.58333	36.6046	0.176264	-100000	-0.404092
1.59167	36.6138	0.178781	-100000	-0.391387
1.6	36.6323	0.184565	-100000	-0.402915
1.60833	36.6446	0.18813	-100000	-0.349535
1.61667	36.6568	0.189694	-100000	0.0497479
1.625	36.6722	0.190433	-100000	0.116147
1.63333	36.6784	0.182907	-100000	0.182051
1.64167	36.7091	0.184258	-100000	0.125874
1.65	36.7491	0.183626	-100000	-0.210118
1.65833	36.7645	0.186237	-100000	-0.0455073
1.66667	36.7921	0.189911	-100000	-0.229882
1.675	36.8075	0.185775	-100000	-0.103912
1.68333	36.8167	0.191289	-100000	-0.0874434
1.69167	36.8598	0.189701	-100000	-0.383488
1.7	36.8844	0.192826	-100000	-0.212941
1.70833	36.8997	0.198558	-100000	-0.507483
1.71667	36.9213	0.198387	-100000	-0.468555
1.725	36.9366	0.206617	-100000	-0.23286
1.73333	36.9582	0.208444	-100000	-0.309619
1.74167	36.9828	0.20632	-100000	-0.0359167
1.75	37.0166	0.208707	-100000	-0.0915224
1.75833	37.0566	0.207814	-100000	-0.283416
1.76667	37.0934	0.211495	-100000	-0.15681
1.775	37.1365	0.215767	-100000	-0.160004
1.78333	37.1642	0.213934	-100000	-0.0105283
1.79167	37.1949	0.213147	-100000	0.118232
1.8	37.2164	0.211846	-100000	-0.00736806
1.80833	37.2318	0.211826	-100000	-0.109076
1.81667	37.2472	0.21418	-100000	-0.210623
1.825	37.2626	0.216783	-100000	-0.259685
1.83333	37.2933	0.218867	-100000	-0.0804611
1.84167	37.3179	0.220482	-100000	-0.116246
1.85	37.3517	0.216862	-100000	0.0331294
1.85833	37.3886	0.220658	-100000	0.0468162
1.86667	37.404	0.217762	-100000	-0.25258
1.875	37.4317	0.218921	-100000	-0.140712
1.88333	37.4563	0.225281	-100000	-0.391407
1.89167	37.4778	0.225348	-100000	-0.502707
1.9	37.5177	0.230809	-100000	-0.500517
1.90833	37.5516	0.235678	-100000	-0.56927
1.91667	37.5885	0.241965	-100000	-0.392087
1.925	37.6131	0.244324	-100000	-0.287044
1.93333	37.6254	0.243879	-100000	-0.0390317
1.94167	37.6592	0.245247	-100000	-0.0365458
1.95	37.6776	0.243266	-100000	-0.163668
1.95833	37.7053	0.245542	-100000	-0.114563
1.96667	37.7514	0.249334	-100000	-0.185702
1.975	37.776	0.249065	-100000	-0.0169592
1.98333	37.7945	0.249456	-100000	0.157385
1.99167	37.8221	0.246108	-100000	0.0988092
2	37.8467	0.244088	-100000	-0.0102723
2.00833	37.8683	0.245772	-100000	-0.387409
2.01667	37.9052	0.249799	-100000	-0.470902
2.025	37.9298	0.259021	-100000	-0.438222
2.03333	37.9482	0.259785	-100000	-0.273032
2.04167	37.9636	0.260379	-100000	0.0330518
2.05	37.9912	0.2589	-100000	-0.0834398
2.05833	38.0189	0.25792	-100000	-0.191464
2.06667	38.0558	0.262566	-100000	-0.411326
2.075	38.105	0.266761	-100000	-0.52004
2.08333	38.1388	0.272611	-100000	-0.603366
2.09167	38.1757	0.275254	-100000	-0.460343
2.1	38.1972	0.282678	-100000	-0.30902
2.10833	38.2188	0.282106	-100000	-0.358934
2.11667	38.2495	0.282911	-100000	-0.0603037
2.125	38.2895	0.287219	-100000	-0.170199
2.13333	38.3141	0.284689	-100000	-0.180066
2.14167	38.3387	0.287779	-100000	0.0838857
2.15	38.3664	0.288914	-100000	-0.114779
2.15833	38.3848	0.284423	-100000	-0.119813
2.16667	38.4186	0.288514	-100000	-0.165965
2.175	38.4555	0.291773	-100000	-0.32954
2.18333	38.4863	0.294446	-100000	-0.296904
2.19167	38.5016	0.295407	-100000	-0.245528
2.2	38.5293	0.298411	-100000	-0.201729
2.20833	38.5601	0.299957	-100000	-0.262987
2.21667	38.5939	0.30117	-100000	-0.147972
2.225	38.64	0.304173	-100000	0.019552
2.23333	38.68	0.303344	-100000	0.00596073
2.24167	38.7138	0.299306	-100000	0.0298629
2.25	38.7353	0.300971	-100000	-0.113673
2.25833	38.7691	0.303178	-100000	-0.489619
2.26667	38.7937	0.307133	-100000	-0.503254
2.275	38.8214	0.315626	-100000	-0.644328
2.28333	38.8583	0.317747	-100000	-0.610477
2.29167	38.889	0.324656	-100000	-0.310542
2.3	38.9229	0.327482	-100000	-0.365384
2.30833	38.9505	0.325978	-100000	-0.0404943
2.31667	38.9844	0.329926	-100000	0.160699
2.325	39.0089	0.326005	-100000	0.113371
2.33333	39.0366	0.322125	-100000	0.216724
2.34167	39.0704	0.322199	-100000	0.143168
2.35	39.103	0.322702	-100000	-0.0953401
2.35833	39.1384	0.321233	-100000	-0.320868
2.36667	39.1885	0.325303	-100000	-0.222103
2.375	39.2298	0.332894	-100000	-0.481047
2.38333	39.2593	0.330105	-100000	-0.542854
2.39167	39.2741	0.337268	-100000	-0.2724
2.4	39.2858	0.343399	-100000	-0.57667
2.40833	39.3035	0.341974	-100000	-0.406689
2.41667	39.3242	0.349328	-100000	-0.125982
2.425	39.3684	0.350824	-100000	-0.263037
2.43333	39.4038	0.347598	-100000	-0.00651599
2.44167	39.4392	0.350742	-100000	-0.0126639
2.45	39.4775	0.349545	-100000	-0.273895
2.45833	39.507	0.351246	-100000	-0.112439
2.46667	39.5395	0.356728	-100000	-0.204059
2.475	39.5631	0.35449	-100000	-0.212437
2.48333	39.5955	0.356347	-100000	-0.0680881
2.49167	39.628	0.358328	-100000	-0.382829
2.5	39.6663	0.358997	-100000	-0.353699
2.50833	39.6899	0.367251	-100000	-0.471678
2.51667	39.7253	0.368137	-100000	-0.621466
2.525	39.7636	0.37405	-100000	-0.380741
2.53333	39.802	0.379713	-100000	-0.522038
2.54167	39.858	0.379942	-100000	-0.388796
2.55	39.8904	0.385538	-100000	-0.241442
2.55833	39.9229	0.38701	-100000	-0.294598
2.56667	39.9347	0.387761	-100000	-0.191426
2.575	39.9583	0.389762	-100000	-0.237254
2.58333	39.9848	0.391919	-100000	-0.28876
2.59167	40.0202	0.394919	-100000	-0.413275
2.6	40.0526	0.397386	-100000	-0.373831
2.60833	40.091	0.403538	-100000	-0.298779
2.61667	40.1116	0.40438	-100000	-0.20678
2.625	40.1352	0.404878	-100000	0.084714
2.63333	40.1854	0.404279	-100000	-0.0152799
2.64167	40.2149	0.400714	-100000	-0.0329173
2.65	40.2679	0.404889	-100000	-0.148162
2.65833	40.3004	0.405975	-100000	-0.280122
2.66667	40.324	0.409218	-100000	-0.128424
2.675	40.3564	0.410052	-100000	-0.220201
2.68333	40.38	0.40917	-100000	-0.127327
2.69167	40.4066	0.413315	-100000	-0.274308
2.7	40.4331	0.413462	-100000	-0.405265
2.70833	40.4685	0.419195	-100000	-0.168895
2.71667	40.5039	0.422679	-100000	-0.352267
2.725	40.5422	0.418945	-100000	-0.0421182
2.73333	40.5806	0.425204	-100000	0.124506
2.74167	40.6071	0.420599	-100000	-0.222146
2.75	40.6248	0.418529	-100000	-0.163153
2.75833	40.6572	0.42635	-100000	-0.424335
2.76667	40.6867	0.430643	-100000	-0.606325
2.775	40.7221	0.434744	-100000	-0.346209
2.78333	40.7723	0.43874	-100000	-0.172529
2.79167	40.8253	0.43789	-100000	-0.254798
2.8	40.8637	0.436394	-100000	-0.302717
2.80833	40.8991	0.443237	-100000	-0.406308
2.81667	40.9345	0.44883	-100000	-0.564753
2.825	40.9581	0.451434	-100000	-0.497175
2.83333	40.9875	0.455219	-100000	-0.309984
2.84167	41.0229	0.45981	-100000	-0.264938
2.85	41.0465	0.459163	-100000	-0.249511
2.85833	41.0701	0.460265	-100000	-0.169822
2.86667	41.1114	0.463536	-100000	-0.38797
2.875	41.1439	0.46547	-100000	-0.422091
2.88333	41.1704	0.472095	-100000	-0.408997
2.89167	41.2087	0.474335	-100000	-0.368927
2.9	41.2441	0.477169	-100000	-0.204711
2.90833	41.2943	0.477768	-100000	-0.271149
2.91667	41.3503	0.478919	-100000	-0.19227
2.925	41.3857	0.483373	-100000	-0.329979
2.93333	41.4211	0.483578	-100000	-0.37697
2.94167	41.4417	0.488767	-100000	-0.32602
2.95	41.4653	0.491485	-100000	-0.295922
2.95833	41.5066	0.49424	-100000	-0.0308746
2.96667	41.542	0.493442	-100000	-0.0385738
2.975	41.5803	0.489796	-100000	-0.0268692
2.98333	41.6187	0.49277	-100000	-0.120439
2.99167	41.6452	0.495136	-100000	-0.42602
3	41.6806	0.497457	-100000	-0.266062
3.00833	41.7131	0.503997	-100000	-0.237816
3.01667	41.7425	0.501639	-100000	-0.206894
3.025	41.7897	0.503063	-100000	-0.0704507
3.03333	41.8222	0.504353	-100000	-0.266011
3.04167	41.8635	0.506345	-100000	-0.350289
3.05	41.8959	0.510506	-100000	-0.374847
3.05833	41.9225	0.514739	-100000	-0.45108
3.06667	41.949	0.516848	-100000	-0.328964
3.075	41.9814	0.521381	-100000	-0.145304
3.08333	42.0345	0.521472	-100000	-0.154309
3.09167	42.0758	0.519583	-100000	-0.0417139
3.1	42.123	0.521992	-100000	-0.207794
3.10833	42.1554	0.522772	-100000	-0.266083
3.11667	42.1849	0.528398	-100000	-0.368566
3.125	42.2203	0.528452	-100000	-0.427669
3.13333	42.2587	0.534277	-100000	-0.438045
3.14167	42.3029	0.537027	-100000	-0.669521
3.15	42.3294	0.543	-100000	-0.536708
3.15833	42.3619	0.55077	-100000	-0.5396
3.16667	42.3943	0.552167	-100000	-0.16018
3.175	42.4209	0.555014	-100000	-0.0557787
3.18333	42.4592	0.548339	-100000	-0.0638846
3.19167	42.5093	0.552629	-100000	0.0104642
3.2	42.5447	0.554297	-100000	-0.392581
3.20833	42.5742	0.554665	-100000	-0.379089
3.21667	42.6214	0.561425	-100000	-0.510849
3.225	42.648	0.565265	-100000	-0.56751
3.23333	42.6863	0.571325	-100000	-0.496267
3.24167	42.7335	0.573582	-100000	-0.29145
3.25	42.7659	0.577967	-100000	-0.0605383
3.25833	42.7984	0.57498	-100000	-0.131789
3.26667	42.8279	0.573343	-100000	0.0369687
3.275	42.8603	0.577975	-100000	-0.194339
3.28333	42.8927	0.576735	-100000	-0.308227
3.29167	42.937	0.581458	-100000	-0.146611
3.3	43.0048	0.583617	-100000	-0.282417
3.30833	43.052	0.582862	-100000	-0.112139
3.31667	43.1051	0.586149	-100000	-0.0852033
3.325	43.1434	0.585196	-100000	-0.118067
3.33333	43.1611	0.586458	-100000	-0.22315
3.34167	43.2054	0.586798	-100000	-0.30989
3.35	43.2437	0.593587	-100000	-0.352651
3.35833	43.285	0.595526	-100000	-0.462887
3.36667	43.3263	0.598213	-100000	-0.218446
3.375	43.3617	0.602227	-100000	-0.35188
3.38333	43.3971	0.600869	-100000	-0.333622
3.39167	43.4324	0.607255	-100000	-0.388392
3.4	43.4767	0.609333	-100000	-0.513081
3.40833	43.5062	0.615174	-100000	-0.289368
3.41667	43.5298	0.617971	-100000	-0.470929
3.425	43.5711	0.616901	-100000	-0.295953
3.43333	43.6065	0.625031	-100000	-0.304739
3.44167	43.6418	0.625039	-100000	-0.505664
3.45	43.689	0.628129	-100000	-0.239348
3.45833	43.7244	0.633756	-100000	-0.183639
3.46667	43.7421	0.633009	-100000	-0.204692
3.475	43.7805	0.63116	-100000	-0.0615169
3.48333	43.8217	0.634952	-100000	-0.148254
3.49167	43.8542	0.635807	-100000	-0.262365
3.5	43.9102	0.637951	-100000	-0.0854017
3.50833	43.9574	0.639906	-100000	-0.178957
3.51667	43.9958	0.637799	-100000	-0.128858
3.525	44.0282	0.641772	-100000	-0.296212
3.53333	44.0606	0.642246	-100000	-0.555287
3.54167	44.0842	0.649779	-100000	-0.535082
3.55	44.1255	0.656309	-100000	-0.56238
3.55833	44.1698	0.659608	-100000	-0.430347
3.56667	44.2081	0.660992	-100000	-0.278471
3.575	44.2464	0.664124	-100000	-0.330756
3.58333	44.2789	0.665591	-100000	-0.496916
3.59167	44.3231	0.670634	-100000	-0.42671
3.6	44.3497	0.677556	-100000	-0.524624
3.60833	44.3939	0.678348	-100000	-0.251126
3.61667	44.4293	0.683079	-100000	-0.0590117
3.625	44.4558	0.679004	-100000	-0.13265
3.63333	44.4971	0.679523	-100000	-0.0350609
3.64167	44.5355	0.68277	-100000	-0.360119
3.65	44.5709	0.684247	-100000	-0.527664
3.65833	44.6121	0.691008	-100000	-0.509305
3.66667	44.6682	0.697112	-100000	-0.362964
3.675	44.7095	0.699747	-100000	-0.125538
3.68333	44.7449	0.696346	-100000	0.0638541
3.69167	44.7802	0.695193	-100000	0.117574
3.7	44.8068	0.694984	-100000	-0.142535
3.70833	44.8422	0.695827	-100000	-0.316441
3.71667	44.8864	0.701097	-100000	-0.360771
3.725	44.9307	0.705741	-100000	-0.475192
3.73333	44.9749	0.707009	-100000	-0.408577
3.74167	45.0221	0.711667	-100000	-0.451737
3.75	45.0722	0.714716	-100000	-0.527543
3.75833	45.1076	0.720799	-100000	-0.378538
3.76667	45.1577	0.724594	-100000	-0.461409
3.775	45.1902	0.724285	-100000	-0.182749
3.78333	45.2226	0.730097	-100000	-0.174693
3.79167	45.2728	0.726891	-100000	-0.430444
3.8	45.2993	0.730417	-100000	-0.333379
3.80833	45.3376	0.738633	-100000	-0.592282
3.81667	45.373	0.741209	-100000	-0.497709
3.825	45.4261	0.746633	-100000	-0.210418
3.83333	45.4704	0.747007	-100000	-0.1128
3.84167	45.5175	0.745647	-100000	-0.027989
3.85	45.5529	0.744969	-100000	-0.0768909
3.85833	45.5706	0.747566	-100000	-0.27622
3.86667	45.5942	0.74957	-100000	-0.346938
3.875	45.6237	0.754854	-100000	-0.436905
3.88333	45.6798	0.756534	-100000	-0.550236
3.89167	45.721	0.76213	-100000	-0.357082
3.9	45.7741	0.767912	-100000	-0.447707
3.90833	45.8154	0.766757	-100000	-0.215135
3.91667	45.8538	0.771458	-100000	-0.0842357
3.925	45.8951	0.769301	-100000	-0.301912
3.93333	45.9275	0.77072	-100000	-0.215537
3.94167	45.9717	0.776821	-100000	-0.444443
3.95	46.0101	0.778642	-100000	-0.454045
3.95833	46.0543	0.784116	-100000	-0.243054
3.96667	46.1015	0.785854	-100000	-0.423236
3.975	46.1398	0.784923	-100000	-0.348501
3.98333	46.1811	0.79275	-100000	-0.422369
3.99167	46.2283	0.795732	-100000	-0.65918
4	46.2696	0.799933	-100000	-0.422011
4.00833	46.3138	0.806895	-100000	-0.331436
4.01667	46.3492	0.806817	-100000	-0.293771
4.025	46.3935	0.80678	-100000	-0.128251
4.03333	46.4348	0.809726	-100000	-0.207621
4.04167	46.476	0.81117	-100000	-0.282835
4.05	46.5173	0.813738	-100000	-0.248536
4.05833	46.538	0.816208	-100000	-0.293354
4.06667	46.5763	0.81801	-100000	-0.262012
4.075	46.6176	0.820949	-100000	-0.401274
4.08333	46.65	0.822472	-100000	-0.307404
4.09167	46.7031	0.829584	-100000	-0.375472
4.1	46.7415	0.828257	-100000	-0.528353
4.10833	46.7887	0.833465	-100000	-0.329715
4.11667	46.8447	0.840083	-100000	-0.551448
4.125	46.8712	0.840574	-100000	-0.467254
4.13333	46.9155	0.846639	-100000	-0.345948
4.14167	46.9509	0.84904	-100000	-0.375428
4.15	46.9981	0.851615	-100000	-0.277033
4.15833	47.0511	0.853089	-100000	-0.160675
4.16667	47.0895	0.855873	-100000	0.0182319
4.175	47.1249	0.854396	-100000	-0.123608
4.18333	47.1514	0.851007	-100000	-0.19341
4.19167	47.2016	0.857209	-100000	-0.351019
4.2	47.2605	0.86232	-100000	-0.567681
4.20833	47.2989	0.866096	-100000	-0.254258
4.21667	47.352	0.86993	-100000	-0.0965289
4.225	47.3844	0.865684	-100000	-0.00439267
4.23333	47.4109	0.865538	-100000	0.0728242
4.24167	47.464	0.866243	-100000	-0.250385
4.25	47.4994	0.867502	-100000	-0.413094
4.25833	47.5407	0.87403	-100000	-0.517455
4.26667	47.582	0.879307	-100000	-0.634456
4.275	47.6321	0.883491	-100000	-0.542066
4.28333	47.6764	0.888651	-100000	-0.422594
4.29167	47.697	0.892099	-100000	-0.270251
4.3	47.7442	0.893394	-100000	-0.100803
4.30833	47.7737	0.8925	-100000	0.00362411
4.31667	47.812	0.892011	-100000	0.0422469
4.325	47.874	0.891978	-100000	-0.00726208
4.33333	47.9123	0.891986	-100000	-0.157008
4.34167	47.9507	0.892742	-100000	-0.19212
4.35	47.989	0.897245	-100000	-0.357462
4.35833	48.0303	0.898382	-100000	-0.489636
4.36667	48.0745	0.903901	-100000	-0.411305
4.375	48.1247	0.909063	-100000	-0.437917
4.38333	48.1689	0.910955	-100000	-0.249743
4.39167	48.2161	0.91298	-100000	-0.247576
4.4	48.2544	0.912226	-100000	-0.340555
4.40833	48.2839	0.917315	-100000	-0.538462
4.41667	48.3223	0.922307	-100000	-0.815933
4.425	48.3635	0.930928	-100000	-0.765186
4.43333	48.4048	0.939424	-100000	-0.667553
4.44167	48.455	0.942822	-100000	-0.416003
4.45	48.4933	0.944558	-100000	-0.136488
4.45833	48.5317	0.944795	-100000	-0.0915082
4.46667	48.5936	0.943973	-100000	-0.182982
4.475	48.6467	0.945872	-100000	-0.19776
4.48333	48.7057	0.950658	-100000	-0.359245
4.49167	48.744	0.951387	-100000	-0.447076
4.5	48.7676	0.955948	-100000	-0.474968
4.50833	48.7971	0.960774	-100000	-0.614661
4.51667	48.8325	0.96649	-100000	-0.48895
4.525	48.8856	0.971876	-100000	-0.182162
4.53333	48.9327	0.972246	-100000	0.124684
4.54167	48.9711	0.966846	-100000	0.21243
4.55	49.0153	0.962334	-100000	0.194309
4.55833	49.0507	0.964795	-100000	-0.285674
4.56667	49.092	0.965769	-100000	-0.607197
4.575	49.1362	0.976369	-100000	-0.629932
4.58333	49.1716	0.982574	-100000	-0.760938
4.59167	49.2129	0.985793	-100000	-0.505892
4.6	49.2542	0.991134	-100000	-0.428199
4.60833	49.2984	0.993232	-100000	-0.416769
4.61667	49.3515	0.996847	-100000	-0.364641
4.625	49.3928	0.999685	-100000	-0.357487
4.63333	49.443	1.00329	-100000	-0.210489
4.64167	49.496	1.00515	-100000	-0.233652
4.65	49.5403	1.00386	-100000	-0.161337
4.65833	49.5963	1.00747	-100000	-0.215937
4.66667	49.6317	1.00867	-100000	-0.312379
4.675	49.6612	1.01235	-100000	-0.295355
4.68333	49.6907	1.01428	-100000	-0.385842
4.69167	49.7143	1.01732	-100000	-0.203354
4.7	49.7615	1.02153	-100000	-0.27896
4.70833	49.8146	1.01912	-100000	-0.17183
4.71667	49.8588	1.02357	-100000	-0.0922858
4.725	49.9148	1.02305	-100000	-0.361452
4.73333	49.9502	1.0246	-100000	-0.46286
4.74167	49.9945	1.03117	-100000	-0.675531
4.75	50.0476	1.039	-100000	-0.727982
4.75833	50.0888	1.04556	-100000	-0.614821
4.76667	50.1272	1.04887	-100000	-0.377715
4.775	50.1596	1.05167	-100000	-0.212772
4.78333	50.195	1.05159	-100000	-0.310789
4.79167	50.2392	1.05266	-100000	-0.3938
4.8	50.2953	1.05923	-100000	-0.487764
4.80833	50.3454	1.06479	-100000	-0.457457
4.81667	50.3926	1.06785	-100000	-0.149102
4.825	50.4339	1.0679	-100000	-0.0101997
4.83333	50.4693	1.0642	-100000	0.0238413
4.84167	50.5194	1.06513	-100000	-0.0960971
4.85	50.5637	1.06706	-100000	-0.212492
4.85833	50.6109	1.07111	-100000	-0.294432
4.86667	50.658	1.07128	-100000	-0.298061
4.875	50.6993	1.07495	-100000	-0.327573
4.88333	50.7465	1.07699	-100000	-0.638518
4.89167	50.7849	1.08203	-100000	-0.601147
4.9	50.835	1.09257	-100000	-0.612029
4.90833	50.8881	1.09499	-100000	-0.559771
4.91667	50.9294	1.09739	-100000	-0.308335
4.925	50.9854	1.10069	-100000	-0.277672
4.93333	51.0326	1.10284	-100000	-0.408701
4.94167	51.065	1.10424	-100000	-0.280701
4.95	51.1093	1.11102	-100000	-0.212829
4.95833	51.1476	1.11004	-100000	-0.156676
4.96667	51.183	1.10994	-100000	0.128211
4.975	51.2272	1.10946	-100000	0.0306953
4.98333	51.2803	1.10674	-100000	0.0569279
4.99167	51.3364	1.10902	-100000	0.0535837
5	51.3865	1.10804	-100000	-0.421902
5.00833	51.416	1.10768	-100000	-0.571444
5.01667	51.4455	1.12081	-100000	-0.784891
5.025	51.4868	1.12807	-100000	-1.12231
5.03333	51.5369	1.1342	-100000	-0.612538
5.04167	51.5959	1.14509	-100000	-0.338659
5.05	51.6401	1.14123	-100000	-0.259628
5.05833	51.6696	1.13936	-100000	0.186703
5.06667	51.6962	1.14286	-100000	0.0819072
5.075	51.7286	1.13887	-100000	-0.116654
5.08333	51.7787	1.1385	-100000	0.100833
5.09167	51.8171	1.14324	-100000	-0.198836
5.1	51.8643	1.1395	-100000	-0.228602
5.10833	51.9262	1.14549	-100000	-0.133175
5.11667	51.9616	1.14612	-100000	-0.460311
5.125	52.0194	1.14768	-100000	-0.367926
5.13333	52.0558	1.15484	-100000	-0.476879
5.14167	52.0894	1.15776	-100000	-0.359158
5.15	52.1369	1.16201	-100000	-0.22213
5.15833	52.1789	1.15966	-100000	-0.203225
5.16667	52.2405	1.16225	-100000	-0.258993
5.175	52.2741	1.16453	-100000	-0.648578
5.18333	52.3244	1.17064	-100000	-0.606539
5.19167	52.3664	1.18128	-100000	-0.744159
5.2	52.3888	1.18246	-100000	-0.453262
5.20833	52.4336	1.18934	-100000	-0.0935465
5.21667	52.4644	1.18575	-100000	-0.22925
5.225	52.5035	1.18439	-100000	0.120241
5.23333	52.5595	1.19011	-100000	-0.0850141
5.24167	52.6127	1.18533	-100000	-0.155788
5.25	52.6519	1.18859	-100000	-0.0590883
5.25833	52.6938	1.18959	-100000	-0.471119
5.26667	52.7386	1.19208	-100000	-0.608301
5.275	52.7918	1.20103	-100000	-0.824147
5.28333	52.8449	1.20886	-100000	-0.872907
5.29167	52.9009	1.21706	-100000	-0.619131
5.3	52.9429	1.22117	-100000	-0.607902
5.30833	52.9821	1.22167	-100000	-0.381796
5.31667	53.0324	1.22913	-100000	-0.28238
5.325	53.0604	1.22978	-100000	-0.391214
5.33333	53.0828	1.23058	-100000	0.0515552
5.34167	53.1192	1.23471	-100000	0.0299999
5.35	53.136	1.22741	-100000	-0.0417318
5.35833	53.1724	1.22878	-100000	0.138886
5.36667	53.2255	1.23198	-100000	-0.261704
5.375	53.2675	1.23008	-100000	-0.371568
5.38333	53.3235	1.23613	-100000	-0.21134
5.39167	53.3822	1.24117	-100000	-0.454125
5.4	53.4242	1.23902	-100000	-0.204275
5.40833	53.4718	1.24522	-100000	0.0583575
5.41667	53.5138	1.24294	-100000	-0.111067
5.425	53.5389	1.23922	-100000	-0.0450173
5.43333	53.5725	1.24272	-100000	-0.299089
5.44167	53.6061	1.24672	-100000	-0.544431
5.45	53.6537	1.25291	-100000	-0.572006
5.45833	53.6957	1.25737	-100000	-0.529632
5.46667	53.7488	1.26179	-100000	-0.384904
5.475	53.7908	1.26437	-100000	-0.500911
5.48333	53.8244	1.26574	-100000	-0.454992
5.49167	53.8664	1.27407	-100000	-0.48074
5.5	53.8943	1.27696	-100000	-0.561353
5.50833	53.9391	1.2804	-100000	-0.22962
5.51667	53.9867	1.28445	-100000	-0.225291
5.525	54.0427	1.28172	-100000	-0.0274752
5.53333	54.1042	1.28447	-100000	-0.0695344
5.54167	54.1406	1.28131	-100000	-0.238129
5.55	54.1798	1.28677	-100000	-0.209215
5.55833	54.205	1.28966	-100000	-0.46927
5.56667	54.2273	1.29144	-100000	-0.302382
5.575	54.2805	1.29696	-100000	-0.316578
5.58333	54.3337	1.29685	-100000	-0.363316
5.59167	54.3925	1.30021	-100000	-0.304181
5.6	54.4568	1.30355	-100000	-0.275051
5.60833	54.5016	1.3071	-100000	-0.227554
5.61667	54.5464	1.30602	-100000	-0.316157
5.625	54.5939	1.3078	-100000	-0.347116
5.63333	54.6387	1.31409	-100000	-0.59428
5.64167	54.6751	1.31867	-100000	-0.717361
5.65	54.7199	1.32583	-100000	-0.488937
5.65833	54.7702	1.33171	-100000	-0.228961
5.66667	54.8122	1.33039	-100000	-0.0926023
5.675	54.857	1.3263	-100000	-0.0244445
5.68333	54.9102	1.32891	-100000	-0.0937923
5.69167	54.9381	1.33253	-100000	-0.554617
5.7	54.9661	1.33351	-100000	-0.569838
5.70833	55.0109	1.34479	-100000	-0.521832
5.71667	55.0361	1.34791	-100000	-0.736146
5.725	55.0837	1.34992	-100000	-0.335353
5.73333	55.1312	1.35805	-100000	-0.323458
5.74167	55.1732	1.35596	-100000	-0.456851
5.75	55.2264	1.35869	-100000	-0.260848
5.75833	55.2823	1.36515	-100000	-0.361828
5.76667	55.3355	1.36675	-100000	-0.412945
5.775	55.3775	1.36803	-100000	-0.233058
5.78333	55.4139	1.37246	-100000	-0.231789
5.79167	55.4446	1.37292	-100000	-0.421422
5.8	55.481	1.37447	-100000	-0.294308
5.80833	55.5314	1.38207	-100000	-0.36357
5.81667	55.565	1.38227	-100000	-0.447323
5.825	55.607	1.38504	-100000	-0.123817
5.83333	55.6573	1.38938	-100000	-0.143375
5.84167	55.6909	1.3862	-100000	0.0592
5.85	55.7413	1.38704	-100000	0.129214
5.85833	55.7833	1.38306	-100000	-0.15399
5.86667	55.8252	1.38508	-100000	-0.342097
5.875	55.8896	1.39133	-100000	-0.631942
5.88333	55.9344	1.39845	-100000	-0.571775
5.89167	55.9679	1.40413	-100000	-0.437701
5.9	56.0099	1.40414	-100000	-0.244112
5.90833	56.0463	1.40592	-100000	-0.0691066
5.91667	56.0827	1.40659	-100000	-0.177397
5.925	56.1303	1.40643	-100000	-0.157483
5.93333	56.1946	1.41005	-100000	-0.189023
5.94167	56.2366	1.41117	-100000	-0.382147
5.95	56.2842	1.41289	-100000	-0.306526
5.95833	56.3401	1.41917	-100000	-0.409598
5.96667	56.3653	1.42027	-100000	-0.44042
5.975	56.3961	1.42483	-100000	-0.292372
5.98333	56.4381	1.42757	-100000	-0.321319
5.99167	56.4829	1.42892	-100000	-0.176735
6	56.5332	1.43098	-100000	-0.263828
6.00833	56.5948	1.43072	-100000	-0.278047
6.01667	56.6508	1.43636	-100000	-0.404143
6.025	56.6983	1.43818	-100000	-0.477747
6.03333	56.7347	1.44445	-100000	-0.233377
6.04167	56.7823	1.44664	-100000	-0.317264
6.05	56.8215	1.44414	-100000	-0.194444
6.05833	56.8606	1.44876	-100000	-0.25641
6.06667	56.911	1.45093	-100000	-0.436705
6.075	56.9474	1.45519	-100000	-0.284961
6.08333	56.9838	1.4587	-100000	-0.199669
6.09167	57.0313	1.45826	-100000	-0.213386
6.1	57.0761	1.45758	-100000	-0.117267
6.10833	57.1181	1.4623	-100000	-0.302978
6.11667	57.1657	1.46261	-100000	-0.595125
6.125	57.202	1.46836	-100000	-0.50817
6.13333	57.2468	1.47742	-100000	-0.693634
6.14167	57.2916	1.47924	-100000	-0.619344
6.15	57.3476	1.48573	-100000	-0.353613
6.15833	57.3979	1.489	-100000	-0.377647
6.16667	57.4399	1.48921	-100000	-0.267909
6.175	57.4763	1.49183	-100000	-0.159012
6.18333	57.5183	1.49466	-100000	-0.135744
6.19167	57.5686	1.4943	-100000	-0.0364883
6.2	57.6134	1.49373	-100000	0.0511321
6.20833	57.675	1.49304	-100000	-0.0416044
6.21667	57.7225	1.49295	-100000	-0.256328
6.225	57.7589	1.49569	-100000	-0.273409
6.23333	57.8149	1.50228	-100000	-0.355048
6.24167	57.8485	1.50216	-100000	-0.359285
6.25	57.8988	1.50479	-100000	-0.0779128
6.25833	57.9492	1.50766	-100000	-0.440076
6.26667	57.9716	1.50488	-100000	-0.558555
6.275	58.0276	1.51683	-100000	-0.530891
6.28333	58.0667	1.52341	-100000	-0.85295
6.29167	58.1059	1.52536	-100000	-0.462969
6.3	58.1787	1.53331	-100000	-0.297236
6.30833	58.2179	1.53226	-100000	-0.411821
6.31667	58.2598	1.53331	-100000	-0.123146
6.325	58.3214	1.53909	-100000	-0.268492
6.33333	58.3606	1.53741	-100000	-0.408759
6.34167	58.4025	1.54121	-100000	-0.136381
6.35	58.4529	1.54694	-100000	-0.489848
6.35833	58.4921	1.54363	-100000	-0.393994
6.36667	58.5257	1.55374	-100000	-0.18697
6.375	58.576	1.55434	-100000	-0.482226
6.38333	58.6292	1.55317	-100000	-0.0749887
6.39167	58.6712	1.55971	-100000	-0.0706225
6.4	58.73	1.55624	-100000	-0.198136
6.40833	58.7663	1.5567	-100000	-0.133894
6.41667	58.8027	1.55978	-100000	-0.378975
6.425	58.8615	1.56417	-100000	-0.617622
6.43333	58.8979	1.56887	-100000	-0.654532
6.44167	58.9538	1.57728	-100000	-0.649948
6.45	59.007	1.58159	-100000	-0.521479
6.45833	59.0378	1.58584	-100000	-0.308029
6.46667	59.1077	1.58626	-100000	-0.182461
6.475	59.1469	1.58755	-100000	-0.0445713
6.48333	59.1917	1.58768	-100000	-0.0615014
6.49167	59.2337	1.58732	-100000	-0.0735005
6.5	59.2505	1.58831	-100000	-0.122059
6.50833	59.3008	1.59	-100000	-0.14295
6.51667	59.3456	1.59174	-100000	-0.305181
6.525	59.3932	1.59209	-100000	-0.293583
6.53333	59.4492	1.59848	-100000	-0.349602
6.54167	59.4855	1.59979	-100000	-0.56302
6.55	59.5303	1.6034	-100000	-0.421079
6.55833	59.5779	1.61086	-100000	-0.438232
6.56667	59.631	1.61251	-100000	-0.422242
6.575	59.687	1.6144	-100000	-0.156661
6.58333	59.7206	1.61747	-100000	-0.106947
6.59167	59.7654	1.61608	-100000	-0.103711
6.6	59.8073	1.61608	-100000	-0.076552
6.60833	59.8465	1.61785	-100000	-0.155771
6.61667	59.9109	1.62002	-100000	-0.24323
6.625	59.9669	1.62127	-100000	-0.208457
6.63333	60.0172	1.62419	-100000	-0.20157
6.64167	60.0732	1.6248	-100000	-0.240428
6.65	60.1068	1.62674	-100000	-0.198331
6.65833	60.1432	1.62928	-100000	-0.321931
6.66667	60.1823	1.6308	-100000	-0.408785
6.675	60.2243	1.63553	-100000	-0.456445
6.68333	60.2551	1.64037	-100000	-0.488445
6.69167	60.3083	1.6445	-100000	-0.430479
6.7	60.353	1.64708	-100000	-0.260482
6.70833	60.4006	1.64988	-100000	-0.138125
6.71667	60.4622	1.64905	-100000	-0.0388676
6.725	60.5097	1.6491	-100000	-0.0281824
6.73333	60.5601	1.64837	-100000	-0.190128
6.74167	60.6049	1.65082	-100000	-0.266483
6.75	60.6497	1.65539	-100000	-0.498938
6.75833	60.6916	1.65799	-100000	-0.542109
6.76667	60.728	1.66501	-100000	-0.400794
6.775	60.7784	1.66889	-100000	-0.368985
6.78333	60.8316	1.66875	-100000	-0.179784
6.79167	60.8791	1.67029	-100000	0.0136983
6.8	60.9211	1.671	-100000	-0.2405
6.80833	60.9659	1.66844	-100000	-0.275692
6.81667	61.0079	1.67677	-100000	-0.402517
6.825	61.0498	1.67947	-100000	-0.530194
6.83333	61.1058	1.68442	-100000	-0.293895
6.84167	61.1366	1.68611	-100000	-0.376185
6.85	61.1786	1.68656	-100000	-0.261098
6.85833	61.2205	1.69201	-100000	-0.419106
6.86667	61.2597	1.69312	-100000	-0.379744
6.875	61.3129	1.70008	-100000	-0.209183
6.88333	61.3605	1.69922	-100000	-0.117342
6.89167	61.408	1.69899	-100000	0.100586
6.9	61.4528	1.69703	-100000	0.0774397
6.90833	61.4948	1.69673	-100000	0.0194054
6.91667	61.5395	1.69664	-100000	-0.133187
6.925	61.5927	1.69834	-100000	-0.195209
6.93333	61.6403	1.70147	-100000	-0.435969
6.94167	61.6991	1.70323	-100000	-0.529177
6.95	61.7522	1.71117	-100000	-0.748308
6.95833	61.7942	1.71598	-100000	-0.80868
6.96667	61.8474	1.72641	-100000	-0.618186
6.975	61.8921	1.73019	-100000	-0.52233
6.98333	61.9425	1.73178	-100000	-0.0366582
6.99167	61.9789	1.73339	-100000	-0.0571556
7	62.0265	1.72764	-100000	0.0312127
7.00833	62.0768	1.73209	-100000	0.0750735
7.01667	62.1216	1.73074	-100000	-0.26474
7.025	62.1888	1.73089	-100000	-0.133312
7.03333	62.228	1.73646	-100000	-0.268023
7.04167	62.2783	1.73654	-100000	-0.418474
7.05	62.3231	1.73967	-100000	-0.300316
7.05833	62.3763	1.74484	-100000	-0.391845
7.06667	62.4322	1.74647	-100000	-0.450648
7.075	62.4658	1.7496	-100000	-0.274229
7.08333	62.5022	1.75469	-100000	-0.244027
7.09167	62.533	1.75398	-100000	-0.224232
7.1	62.5778	1.75461	-100000	-0.0778987
7.10833	62.6253	1.75707	-100000	-0.260411
7.11667	62.6841	1.75729	-100000	-0.319211
7.125	62.7401	1.76266	-100000	-0.303923
7.13333	62.7876	1.76525	-100000	-0.396504
7.14167	62.8464	1.7672	-100000	-0.218331
7.15	62.8856	1.77051	-100000	-0.374578
7.15833	62.9248	1.76994	-100000	-0.375383
7.16667	62.9751	1.77773	-100000	-0.331948
7.175	63.0199	1.77972	-100000	-0.450737
7.18333	63.0759	1.78157	-100000	-0.283791
7.19167	63.1178	1.78496	-100000	-0.295815
7.2	63.1626	1.78719	-100000	-0.276993
7.20833	63.2046	1.78958	-100000	-0.321803
7.21667	63.2494	1.79081	-100000	-0.339369
7.225	63.2913	1.79569	-100000	-0.299742
7.23333	63.3389	1.7985	-100000	-0.372743
7.24167	63.3865	1.79957	-100000	-0.330117
7.25	63.4257	1.80323	-100000	-0.229186
7.25833	63.4816	1.80669	-100000	-0.333943
7.26667	63.5068	1.80614	-100000	-0.140636
7.275	63.5544	1.8107	-100000	1.00947e-05
7.28333	63.5992	1.80792	-100000	-0.0222516
7.29167	63.6495	1.80669	-100000	0.0969094
7.3	63.7167	1.80688	-100000	-0.321311
7.30833	63.7615	1.80747	-100000	-0.368069
7.31667	63.8202	1.81863	-100000	-0.390899
7.325	63.865	1.81896	-100000	-0.572294
7.33333	63.9098	1.81991	-100000	-0.235075
7.34167	63.9602	1.82655	-100000	-0.314612
7.35	64.0077	1.82646	-100000	-0.395447
7.35833	64.0497	1.82945	-100000	-0.266743
7.36667	64.1085	1.8331	-100000	-0.347304
7.375	64.1616	1.83544	-100000	-0.380417
7.38333	64.2036	1.83804	-100000	-0.415154
7.39167	64.2568	1.84213	-100000	-0.405632
7.4	64.2975	1.84693	-100000	-0.322186
7.40833	64.3488	1.84896	-100000	-0.352719
7.41667	64.4055	1.84878	-100000	-0.0591517
7.425	64.4595	1.85388	-100000	-0.0787932
7.43333	64.5108	1.84891	-100000	-0.181505
7.44167	64.5594	1.85159	-100000	-0.0945513
7.45	64.5945	1.85483	-100000	-0.45248
7.45833	64.6323	1.85704	-100000	-0.289488
7.46667	64.6702	1.86399	-100000	-0.238768
7.475	64.7053	1.86123	-100000	-0.336522
7.48333	64.762	1.86279	-100000	-0.368372
7.49167	64.816	1.86825	-100000	-0.57473
7.5	64.8835	1.87627	-100000	-0.625141
7.50833	64.9348	1.88039	-100000	-0.356027
7.51667	64.9699	1.88363	-100000	-0.145127
7.525	65.0131	1.88012	-100000	-0.0210811
7.53333	65.0482	1.88111	-100000	0.0911577
7.54167	65.0914	1.8811	-100000	-0.0837726
7.55	65.1428	1.88059	-100000	-0.127538
7.55833	65.1968	1.88291	-100000	-0.154918
7.56667	65.2427	1.88536	-100000	-0.290931
7.575	65.2913	1.88626	-100000	-0.350412
7.58333	65.348	1.89029	-100000	-0.31648
7.59167	65.3858	1.89459	-100000	-0.572242
7.6	65.4317	1.89591	-100000	-0.684266
7.60833	65.4695	1.90533	-100000	-0.669302
7.61667	65.51	1.9131	-100000	-0.681505
7.625	65.564	1.9169	-100000	-0.40789
7.63333	65.5992	1.91862	-100000	-0.19671
7.64167	65.6532	1.91893	-100000	-0.135163
7.65	65.7126	1.91965	-100000	-0.216301
7.65833	65.7531	1.92141	-100000	-0.254761
7.66667	65.8071	1.92583	-100000	-0.069539
7.675	65.8584	1.92742	-100000	-0.0893512
7.68333	65.8962	1.92197	-100000	-0.0266521
7.69167	65.934	1.92439	-100000	-0.000216274
7.7	65.9772	1.92672	-100000	-0.461063
7.70833	66.0285	1.92743	-100000	-0.54951
7.71667	66.0664	1.93734	-100000	-0.512939
7.725	66.1393	1.94271	-100000	-0.731356
7.73333	66.2122	1.94382	-100000	-0.469894
7.74167	66.2527	1.95181	-100000	-0.237459
7.75	66.3121	1.953	-100000	-0.152487
7.75833	66.3445	1.95062	-100000	0.0664961
7.76667	66.3823	1.9489	-100000	0.092896
7.775	66.4417	1.94959	-100000	-0.0542174
7.78333	66.4931	1.94991	-100000	-0.197755
7.79167	66.539	1.95243	-100000	-0.16165
7.8	66.5741	1.95549	-100000	-0.252702
7.80833	66.6065	1.95498	-100000	-0.194881
7.81667	66.6551	1.95833	-100000	-0.204407
7.825	66.7118	1.95892	-100000	-0.377512
7.83333	66.7658	1.96231	-100000	-0.492634
7.84167	66.8198	1.96756	-100000	-0.706188
7.85	66.8468	1.97475	-100000	-0.752243
7.85833	66.8954	1.98246	-100000	-0.643518
7.86667	66.9468	1.98738	-100000	-0.29184
7.875	66.9927	1.98901	-100000	-0.114356
7.88333	67.0413	1.98448	-100000	-0.0171034
7.89167	67.0845	1.98628	-100000	0.145345
7.9	67.1196	1.98795	-100000	-0.132911
7.90833	67.1601	1.98417	-100000	-0.192942
7.91667	67.2141	1.98891	-100000	-0.0849672
7.925	67.2492	1.99271	-100000	-0.497905
7.93333	67.2978	1.99078	-100000	-0.395402
7.94167	67.3518	2.00077	-100000	-0.249876
7.95	67.4005	2.00209	-100000	-0.503448
7.95833	67.4491	2.00104	-100000	-0.300816
7.96667	67.4923	2.00757	-100000	-0.310794
7.975	67.5463	2.01079	-100000	-0.538903
7.98333	67.5895	2.01245	-100000	-0.471654
7.99167	67.6462	2.019	-100000	-0.368829
8	67.711	2.02329	-100000	-0.558049
8.00833	67.7677	2.02309	-100000	-0.227931
8.01667	67.8217	2.03105	-100000	-0.164946
8.025	67.8785	2.0266	-100000	-0.2571
8.03333	67.919	2.02879	-100000	0.00273022
8.04167	67.9487	2.03166	-100000	-0.149097
8.05	67.9973	2.03096	-100000	-0.17657
8.05833	68.0351	2.03157	-100000	-0.125966
8.06667	68.0729	2.03467	-100000	-0.221845
8.075	68.1134	2.03586	-100000	-0.522518
8.08333	68.1647	2.03835	-100000	-0.361749
8.09167	68.2079	2.04898	-100000	-0.443173
8.1	68.2592	2.04673	-100000	-0.45323
8.10833	68.316	2.05063	-100000	-0.0913746
8.11667	68.3619	2.05346	-100000	-0.273844
8.125	68.4159	2.05203	-100000	-0.16255
8.13333	68.4618	2.05586	-100000	-0.219484
8.14167	68.5158	2.05605	-100000	-0.372907
8.15	68.5671	2.06078	-100000	-0.372191
8.15833	68.6211	2.06446	-100000	-0.441321
8.16667	68.6751	2.06827	-100000	-0.162829
8.175	68.7184	2.07076	-100000	-0.0610127
8.18333	68.7643	2.06621	-100000	0.0254117
8.19167	68.8048	2.06649	-100000	-0.021695
8.2	68.8588	2.06742	-100000	-0.298306
8.20833	68.9047	2.07148	-100000	-0.383213
8.21667	68.9587	2.07615	-100000	-0.390444
8.225	69.0154	2.07927	-100000	-0.315271
8.23333	69.0694	2.08043	-100000	-0.189887
8.24167	69.1153	2.08199	-100000	-0.145233
8.25	69.1721	2.08248	-100000	-0.124313
8.25833	69.2207	2.08411	-100000	-0.124964
8.26667	69.2504	2.08458	-100000	-0.349168
8.275	69.3017	2.08616	-100000	-0.429163
8.28333	69.3314	2.09412	-100000	-0.681382
8.29167	69.3773	2.09841	-100000	-0.797347
8.3	69.4394	2.10729	-100000	-0.526872
8.30833	69.4907	2.11273	-100000	-0.432144
8.31667	69.542	2.11168	-100000	-0.0966893
8.325	69.5825	2.11282	-100000	0.0879753
8.33333	69.6339	2.11051	-100000	0.00722295
8.34167	69.6798	2.1098	-100000	-0.0399263
8.35	69.7338	2.11144	-100000	-0.134806
8.35833	69.7905	2.11415	-100000	-0.285288
8.36667	69.8256	2.11501	-100000	-0.167336
8.375	69.8769	2.11931	-100000	-0.185081
8.38333	69.9201	2.11702	-100000	-0.285395
8.39167	69.9714	2.12032	-100000	-0.181726
8.4	70.0281	2.12452	-100000	-0.600537
8.40833	70.0768	2.12537	-100000	-0.450412
8.41667	70.1281	2.13703	-100000	-0.39395
8.425	70.1659	2.13533	-100000	-0.48066
8.43333	70.2226	2.13765	-100000	-0.157393
8.44167	70.2766	2.14139	-100000	-0.226115
8.45	70.3225	2.14228	-100000	-0.384895
8.45833	70.3711	2.14287	-100000	-0.320257
8.46667	70.4116	2.15048	-100000	-0.266756
8.475	70.4602	2.15207	-100000	-0.489894
8.48333	70.5143	2.15117	-100000	-0.168765
8.49167	70.5656	2.1592	-100000	-0.0659906
8.5	70.6169	2.15611	-100000	-0.190982
8.50833	70.6547	2.15427	-100000	-0.14424
8.51667	70.706	2.15754	-100000	-0.341994
8.525	70.76	2.16401	-100000	-0.447836
8.53333	70.8059	2.16751	-100000	-0.296124
8.54167	70.868	2.16919	-100000	0.0842281
8.55	70.922	2.16741	-100000	0.199377
8.55833	70.9788	2.1612	-100000	0.200006
8.56667	71.0355	2.16086	-100000	-0.0995785
8.575	71.0787	2.16253	-100000	-0.350762
8.58333	71.1327	2.17073	-100000	-0.499214
8.59167	71.1759	2.17289	-100000	-0.544611
8.6	71.2218	2.1775	-100000	-0.205273
8.60833	71.2704	2.18068	-100000	-0.178479
8.61667	71.3082	2.17757	-100000	-0.0171244
8.625	71.3649	2.17884	-100000	-0.0715553
8.63333	71.4109	2.17807	-100000	-0.325242
8.64167	71.4622	2.18307	-100000	-0.500001
8.65	71.5081	2.18841	-100000	-0.701639
8.65833	71.554	2.19551	-100000	-0.651035
8.66667	71.5945	2.20146	-100000	-0.628375
8.675	71.6296	2.20477	-100000	-0.324621
8.68333	71.6755	2.20936	-100000	-0.235084
8.69167	71.7214	2.20633	-100000	-0.301852
8.7	71.7862	2.2093	-100000	-0.114749
8.70833	71.8537	2.21483	-100000	-0.3319
8.71667	71.9051	2.21318	-100000	-0.30166
8.725	71.951	2.21739	-100000	-0.0235838
8.73333	71.9969	2.21935	-100000	-0.175418
8.74167	72.0401	2.21561	-100000	-0.241057
8.75	72.0941	2.21903	-100000	-0.227503
8.75833	72.1427	2.22543	-100000	-0.507275
8.76667	72.1859	2.22693	-100000	-0.652729
8.775	72.2372	2.23252	-100000	-0.354325
8.78333	72.2858	2.24079	-100000	-0.384122
8.79167	72.3318	2.23724	-100000	-0.163495
8.8	72.375	2.23974	-100000	0.141197
8.80833	72.4128	2.23797	-100000	-0.124005
8.81667	72.4506	2.23608	-100000	-0.0993857
8.825	72.51	2.24137	-100000	-0.354617
8.83333	72.5748	2.24305	-100000	-0.516886
8.84167	72.6423	2.24979	-100000	-0.378278
8.85	72.6963	2.25331	-100000	-0.439568
8.85833	72.7368	2.25398	-100000	-0.149011
8.86667	72.7747	2.2577	-100000	-0.0509719
8.875	72.7963	2.25476	-100000	-0.18197
8.88333	72.8449	2.25501	-100000	-0.165962
8.89167	72.9097	2.26005	-100000	-0.44431
8.9	72.961	2.26324	-100000	-0.489042
8.90833	73.0231	2.26957	-100000	-0.42517
8.91667	73.0717	2.27131	-100000	-0.366662
8.925	73.1122	2.27422	-100000	-0.398062
8.93333	73.1608	2.27546	-100000	-0.426501
8.94167	73.2203	2.28284	-100000	-0.409985
8.95	73.277	2.28553	-100000	-0.35524
8.95833	73.3256	2.28789	-100000	-0.166534
8.96667	73.3715	2.2873	-100000	-0.139033
8.975	73.4147	2.28839	-100000	-0.113985
8.98333	73.4552	2.29016	-100000	-0.26951
8.99167	73.4957	2.29168	-100000	-0.186891
9	73.5443	2.29628	-100000	-0.0943223
9.00833	73.5875	2.29462	-100000	-0.188156
9.01667	73.6497	2.29331	-100000	-0.170131
9.025	73.6956	2.29796	-100000	-0.0981124
9.03333	73.7604	2.30195	-100000	-0.3414
9.04167	73.7928	2.29789	-100000	-0.27089
9.05	73.8198	2.30469	-100000	-0.192513
9.05833	73.8819	2.30699	-100000	-0.531672
9.06667	73.9224	2.30837	-100000	-0.438022
9.075	73.9926	2.31561	-100000	-0.382169
9.08333	74.0601	2.31929	-100000	-0.411959
9.09167	74.0979	2.31973	-100000	-0.339404
9.1	74.1385	2.3221	-100000	-0.259168
9.10833	74.1871	2.32693	-100000	-0.276748
9.11667	74.2276	2.32793	-100000	-0.21932
9.125	74.2843	2.32895	-100000	-0.0574862
9.13333	74.3437	2.32941	-100000	-0.0092632
9.14167	74.3815	2.32884	-100000	-0.0290761
9.15	74.4382	2.32824	-100000	-0.0660836
9.15833	74.4814	2.32992	-100000	-0.134426
9.16667	74.5354	2.33162	-100000	-0.366333
9.175	74.6003	2.33332	-100000	-0.449166
9.18333	74.6516	2.34045	-100000	-0.51796
9.19167	74.711	2.34489	-100000	-0.584565
9.2	74.7569	2.34888	-100000	-0.45102
9.20833	74.8055	2.35281	-100000	-0.433468
9.21667	74.8487	2.35548	-100000	-0.415042
9.225	74.8946	2.35934	-100000	-0.313791
9.23333	74.9567	2.36272	-100000	-0.178829
9.24167	75.0107	2.36327	-100000	-0.0739721
9.25	75.0594	2.36144	-100000	0.035433
9.25833	75.1161	2.36181	-100000	-0.131179
9.26667	75.162	2.36153	-100000	-0.292375
9.275	75.2187	2.36764	-100000	-0.220657
9.28333	75.2781	2.37119	-100000	-0.398648
9.29167	75.324	2.36916	-100000	-0.244611
9.3	75.378	2.37482	-100000	-0.294779
9.30833	75.4293	2.3758	-100000	-0.431429
9.31667	75.4807	2.38101	-100000	-0.266005
9.325	75.5293	2.38354	-100000	-0.443603
9.33333	75.5671	2.38369	-100000	-0.166149
9.34167	75.6049	2.39058	-100000	-0.22982
9.35	75.6616	2.38655	-100000	-0.196138
9.35833	75.721	2.3912	-100000	0.158114
9.36667	75.775	2.39023	-100000	-0.188163
9.375	75.8209	2.38531	-100000	-0.0772131
9.38333	75.8641	2.39282	-100000	-0.25685
9.39167	75.91	2.39378	-100000	-0.496703
9.4	75.9587	2.39879	-100000	-0.174215
9.40833	76.0262	2.40187	-100000	-0.250078
9.41667	76.0748	2.39863	-100000	-0.20171
9.425	76.1276	2.40211	-100000	-0.155195
9.43333	76.1771	2.40551	-100000	-0.399203
9.44167	76.2213	2.40704	-100000	-0.274873
9.45	76.2708	2.41194	-100000	-0.154739
9.45833	76.3176	2.41128	-100000	-0.190095
9.46667	76.3671	2.41067	-100000	-0.105779
9.475	76.414	2.41338	-100000	-0.137365
9.48333	76.4556	2.41546	-100000	-0.253358
9.49167	76.5051	2.41585	-100000	-0.254961
9.5	76.5545	2.41912	-100000	-0.271073
9.50833	76.604	2.42188	-100000	-0.293345
9.51667	76.6638	2.4245	-100000	-0.122685
9.525	76.7133	2.42563	-100000	-0.13174
9.53333	76.7601	2.42321	-100000	-0.133826
9.54167	76.8122	2.42627	-100000	-0.415106
9.55	76.859	2.42896	-100000	-0.668204
9.55833	76.8981	2.43947	-100000	-0.574725
9.56667	76.9371	2.44548	-100000	-0.392252
9.575	76.9788	2.44543	-100000	0.0598455
9.58333	77.0386	2.44204	-100000	0.236818
9.59167	77.0855	2.43747	-100000	0.219167
9.6	77.1401	2.43759	-100000	0.0308822
9.60833	77.2026	2.43812	-100000	-0.191087
9.61667	77.2364	2.44101	-100000	-0.119377
9.625	77.3015	2.44384	-100000	-0.184308
9.63333	77.3614	2.44156	-100000	-0.200147
9.64167	77.3926	2.44426	-100000	-0.251106
9.65	77.4447	2.44768	-100000	-0.455788
9.65833	77.4967	2.45221	-100000	-0.559527
9.66667	77.5436	2.45676	-100000	-0.499609
9.675	77.5956	2.46291	-100000	-0.311113
9.68333	77.6425	2.46433	-100000	-0.189269
9.69167	77.6763	2.46258	-100000	0.103855
9.7	77.7206	2.46307	-100000	0.156805
9.70833	77.783	2.45945	-100000	-0.0306564
9.71667	77.8351	2.4591	-100000	-0.312642
9.725	77.8976	2.46361	-100000	-0.553471
9.73333	77.9548	2.47349	-100000	-0.6026
9.74167	77.9965	2.4779	-100000	-0.505865
9.75	78.0381	2.47919	-100000	-0.24841
9.75833	78.085	2.48047	-100000	-0.19509
9.76667	78.15	2.48177	-100000	-0.171041
9.775	78.2021	2.4844	-100000	-0.103357
9.78333	78.2645	2.48489	-100000	0.107747
9.79167	78.3114	2.48391	-100000	0.282055
9.8	78.3348	2.47818	-100000	0.0297175
9.80833	78.3843	2.475	-100000	-0.117605
9.81667	78.4259	2.4839	-100000	-0.491763
9.825	78.4806	2.48783	-100000	-0.699759
9.83333	78.5378	2.49457	-100000	-0.402331
9.84167	78.5847	2.49833	-100000	-0.386983
9.85	78.642	2.49731	-100000	-0.181409
9.85833	78.6732	2.50073	-100000	-0.209533
9.86667	78.72	2.50062	-100000	-0.316341
9.875	78.7643	2.50531	-100000	-0.165509
9.88333	78.8189	2.50786	-100000	-0.125313
9.89167	78.884	2.50625	-100000	0.0198182
9.9	78.9387	2.50479	-100000	0.00177073
9.90833	78.9907	2.50465	-100000	-0.109135
9.91667	79.0506	2.5078	-100000	-0.396701
9.925	79.1079	2.50989	-100000	-0.536349
9.93333	79.1495	2.51802	-100000	-0.493363
9.94167	79.2094	2.52253	-100000	-0.609045
9.95	79.2432	2.52424	-100000	-0.34187
9.95833	79.2822	2.53019	-100000	-0.230138
9.96667	79.3343	2.52941	-100000	-0.254832
9.975	79.3838	2.5302	-100000	-0.19866
9.98333	79.4332	2.53274	-100000	-0.416297
9.99167	79.4905	2.53681	-100000	-0.358232
10	79.5373	2.54329	-100000	-0.280316
10.0083	79.5842	2.54214	-100000	-0.076567
10.0167	79.6232	2.54208	-100000	0.0852729
10.025	79.6727	2.53936	-100000	-0.181159
10.0333	79.7247	2.54045	-100000	-0.302628
10.0417	79.7664	2.54818	-100000	-0.524599
10.05	79.8262	2.55217	-100000	-0.501368
10.0583	79.8653	2.55685	-100000	-0.125874
10.0667	79.9225	2.55716	-100000	0.0285735
10.075	79.9694	2.55238	-100000	0.129926
10.0833	80.0162	2.55122	-100000	0.149398
10.0917	80.0553	2.55252	-100000	-0.102032
10.1	80.0995	2.55218	-100000	-0.289243
10.1083	80.1594	2.55578	-100000	-0.267534
10.1167	80.2062	2.56086	-100000	-0.349795
10.125	80.2713	2.56144	-100000	-0.338858
10.1333	80.3156	2.56384	-100000	-0.0798823
10.1417	80.3702	2.56707	-100000	-0.161222
10.15	80.4353	2.56352	-100000	-0.108954
10.1583	80.4743	2.56681	-100000	-0.0921449
10.1667	80.5316	2.56747	-100000	-0.462545
10.175	80.5836	2.57015	-100000	-0.469009
10.1833	80.6357	2.57894	-100000	-0.573347
10.1917	80.6982	2.58245	-100000	-0.411964
10.2	80.7424	2.58658	-100000	-0.224648
10.2083	80.7945	2.58388	-100000	-0.0232733
10.2167	80.8283	2.58643	-100000	0.125256
10.225	80.8804	2.58322	-100000	-0.257201
10.2333	80.9272	2.58241	-100000	-0.222973
10.2417	80.9611	2.59245	-100000	-0.512917
10.25	81.0131	2.59386	-100000	-0.686921
10.2583	81.0678	2.60032	-100000	-0.448009
10.2667	81.1302	2.6053	-100000	-0.432117
10.275	81.1849	2.60738	-100000	-0.268292
10.2833	81.2422	2.60826	-100000	-0.189985
10.2917	81.2864	2.60926	-100000	-0.0578857
10.3	81.3437	2.61164	-100000	-0.10245
10.3083	81.4035	2.60931	-100000	-0.221499
10.3167	81.4478	2.61168	-100000	-0.302068
10.325	81.4972	2.61664	-100000	-0.484547
10.3333	81.5389	2.62171	-100000	-0.343588
10.3417	81.5779	2.62547	-100000	-0.195708
10.35	81.6378	2.62313	-100000	0.000784272
10.3583	81.6846	2.62317	-100000	0.0345673
10.3667	81.7367	2.62168	-100000	-0.127013
10.375	81.8018	2.62431	-100000	-0.210808
10.3833	81.8434	2.62737	-100000	-0.253295
10.3917	81.9059	2.6302	-100000	-0.154806
10.4	81.9605	2.63012	-100000	-0.303795
10.4083	82.0048	2.62947	-100000	-0.171614
10.4167	82.0516	2.63749	-100000	-0.288343
10.425	82.1063	2.63592	-100000	-0.305369
10.4333	82.1557	2.63973	-100000	0.00753621
10.4417	82.2104	2.63965	-100000	-0.178908
10.45	82.2807	2.63724	-100000	-0.0490865
10.4583	82.3275	2.64188	-100000	-0.217619
10.4667	82.3666	2.64137	-100000	-0.217703
10.475	82.4082	2.64691	-100000	-0.11181
10.4833	82.4395	2.6445	-100000	-0.145926
10.4917	82.4915	2.64561	-100000	-0.00986692
10.5	82.5514	2.64623	-100000	-0.222836
10.5083	82.6112	2.64724	-100000	-0.220488
10.5167	82.6815	2.65193	-100000	-0.363459
10.525	82.7232	2.65296	-100000	-0.352162
10.5333	82.7778	2.65835	-100000	-0.294889
10.5417	82.8247	2.65897	-100000	-0.362805
10.55	82.8533	2.66176	-100000	-0.326832
10.5583	82.9028	2.66505	-100000	-0.27018
10.5667	82.947	2.66924	-100000	-0.276152
10.575	83.0069	2.66798	-100000	-0.21828
10.5833	83.0667	2.67096	-100000	-0.129263
10.5917	83.1136	2.67233	-100000	-0.435217
10.6	83.1734	2.67355	-100000	-0.301457
10.6083	83.2177	2.68249	-100000	-0.377462
10.6167	83.2802	2.68101	-100000	-0.346654
10.625	83.3634	2.68491	-100000	-0.0761902
10.6333	83.4155	2.68511	-100000	-0.251924
10.6417	83.4728	2.68503	-100000	-0.144007
10.65	83.5144	2.68941	-100000	-0.0796104
10.6583	83.5378	2.68971	-100000	-0.116842
10.6667	83.5821	2.68776	-100000	-0.182326
10.675	83.6185	2.68892	-100000	-0.20758
10.6833	83.6706	2.69548	-100000	-0.362951
10.6917	83.72	2.69663	-100000	-0.483177
10.7	83.7747	2.69986	-100000	-0.0430369
10.7083	83.8398	2.70503	-100000	-0.154815
10.7167	83.8892	2.69692	-100000	-0.242711
10.725	83.9309	2.70179	-100000	-0.103882
10.7333	83.9751	2.70795	-100000	-0.599403
10.7417	84.0194	2.70849	-100000	-0.453909
10.75	84.0636	2.7169	-100000	-0.234399
10.7583	84.1209	2.71692	-100000	-0.327919
10.7667	84.1755	2.71576	-100000	-0.11015
10.775	84.2198	2.71942	-100000	-0.118388
10.7833	84.2848	2.72057	-100000	-0.28881
10.7917	84.3369	2.72086	-100000	-0.134318
10.8	84.3811	2.72539	-100000	-0.250873
10.8083	84.4384	2.7239	-100000	-0.483383
10.8167	84.4905	2.72893	-100000	-0.426618
10.825	84.5503	2.73698	-100000	-0.611362
10.8333	84.6154	2.73961	-100000	-0.354179
10.8417	84.6753	2.74428	-100000	0.0379994
10.85	84.7377	2.74074	-100000	0.0549678
10.8583	84.808	2.73571	-100000	0.181353
10.8667	84.8627	2.73778	-100000	-0.0924351
10.875	84.9251	2.73823	-100000	-0.334923
10.8833	84.9668	2.74382	-100000	-0.324529
10.8917	85.0136	2.74687	-100000	-0.485741
10.9	85.0631	2.7486	-100000	-0.396985
10.9083	85.0969	2.75442	-100000	-0.461859
10.9167	85.1412	2.75705	-100000	-0.430373
10.925	85.1906	2.76227	-100000	-0.221297
10.9333	85.2375	2.76294	-100000	-0.217804
10.9417	85.3025	2.7618	-100000	-0.0376879
10.95	85.3624	2.76431	-100000	-0.206137
10.9583	85.4119	2.76353	-100000	-0.227942
10.9667	85.4587	2.76981	-100000	-0.175047
10.975	85.5082	2.7694	-100000	-0.505975
10.9833	85.5602	2.77015	-100000	-0.294595
10.9917	85.6123	2.78039	-100000	-0.403099
11	85.6565	2.77963	-100000	-0.452751
11.0083	85.706	2.78283	-100000	-0.000207357
11.0167	85.7528	2.78524	-100000	-0.022951
11.025	85.7997	2.7804	-100000	0.0124138
11.0333	85.8674	2.7804	-100000	-0.00030912
11.0417	85.9064	2.78242	-100000	-0.146381
11.05	85.9793	2.78525	-100000	-0.213325
11.0583	86.0339	2.78528	-100000	-0.20111
11.0667	86.086	2.78751	-100000	-0.171692
11.075	86.1615	2.78912	-100000	-0.322559
11.0833	86.2057	2.79097	-100000	-0.282311
11.0917	86.2552	2.79603	-100000	-0.260452
11.1	86.302	2.79692	-100000	-0.120354
11.1083	86.3411	2.79781	-100000	-0.12636
11.1167	86.3827	2.79499	-100000	-0.314948
11.125	86.4218	2.80024	-100000	-0.376038
11.1333	86.4868	2.80742	-100000	-0.655778
11.1417	86.5285	2.81034	-100000	-0.46205
11.15	86.5831	2.81684	-100000	-0.0794486
11.1583	86.6482	2.81564	-100000	-0.120506
11.1667	86.6976	2.81007	-100000	0.0596304
11.175	86.7471	2.81436	-100000	0.0673807
11.1833	86.8018	2.81486	-100000	-0.233519
11.1917	86.8512	2.8134	-100000	-0.0259443
11.2	86.8955	2.81785	-100000	0.0579899
11.2083	86.9423	2.81522	-100000	-0.169203
11.2167	87.0022	2.81292	-100000	-0.137714
11.225	87.049	2.81904	-100000	-0.317303
11.2333	87.1063	2.82244	-100000	-0.475676
11.2417	87.1688	2.8258	-100000	-0.293036
11.25	87.2312	2.82878	-100000	-0.271423
11.2583	87.2807	2.82881	-100000	-0.114005
11.2667	87.3484	2.83149	-100000	-0.28239
11.275	87.3874	2.8296	-100000	-0.293532
11.2833	87.4499	2.83819	-100000	-0.31949
11.2917	87.4915	2.83859	-100000	-0.585957
11.3	87.535	2.84214	-100000	-0.33058
11.3083	87.5832	2.84913	-100000	-0.348467
11.3167	87.6289	2.84921	-100000	-0.223059
11.325	87.6771	2.85021	-100000	-0.000823534
11.3333	87.7253	2.84957	-100000	-0.014909
11.3417	87.7634	2.84916	-100000	-0.0455998
11.35	87.8319	2.84971	-100000	-0.0505712
11.3583	87.8903	2.85173	-100000	0.122812
11.3667	87.9334	2.85126	-100000	0.0761398
11.375	87.9943	2.84506	-100000	-0.0300116
11.3833	88.0425	2.84717	-100000	-0.194749
11.3917	88.0958	2.85273	-100000	-0.543978
11.4	88.1389	2.85775	-100000	-0.446359
11.4083	88.177	2.8632	-100000	-0.355394
11.4167	88.2252	2.86205	-100000	-0.183009
11.425	88.2684	2.86457	-100000	-0.0870204
11.4333	88.3369	2.86385	-100000	-0.237871
11.4417	88.3952	2.8661	-100000	-0.158694
11.45	88.446	2.86998	-100000	-0.349461
11.4583	88.5221	2.86986	-100000	-0.36569
11.4667	88.5653	2.8755	-100000	-0.112855
11.475	88.6185	2.87829	-100000	-0.171403
11.4833	88.6744	2.87374	-100000	-0.174199
11.4917	88.7226	2.87558	-100000	-0.104283
11.5	88.781	2.88131	-100000	-0.438849
11.5083	88.8292	2.88176	-100000	-0.421743
11.5167	88.8622	2.88837	-100000	-0.237439
11.525	88.9231	2.88963	-100000	-0.277801
11.5333	88.989	2.88922	-100000	-0.011137
11.5417	89.0271	2.89102	-100000	-0.122877
11.55	89.1108	2.88874	-100000	-0.183943
11.5583	89.1362	2.89373	-100000	-0.256912
11.5667	89.1794	2.89535	-100000	-0.364952
11.575	89.2479	2.89959	-100000	-0.299986
11.5833	89.2961	2.90091	-100000	-0.241986
11.5917	89.3798	2.90373	-100000	-0.192845
11.6	89.428	2.90342	-100000	-0.196957
11.6083	89.4788	2.90602	-100000	0.0134717
11.6167	89.5372	2.90747	-100000	-0.113818
11.625	89.5676	2.90328	-100000	0.096284
11.6333	89.6336	2.90721	-100000	0.104004
11.6417	89.6666	2.90281	-100000	-0.347778
11.65	89.7072	2.904	-100000	-0.289163
11.6583	89.7782	2.91487	-100000	-0.697512
11.6667	89.8391	2.91685	-100000	-0.746557
11.675	89.8899	2.92606	-100000	-0.425634
11.6833	89.9406	2.92889	-100000	-0.429235
11.6917	89.9889	2.92906	-100000	-0.0858702
11.7	90.032	2.93116	-100000	0.0256918
11.7083	90.0777	2.92892	-100000	0.0366646
11.7167	90.131	2.92803	-100000	0.236687
11.725	90.1893	2.92784	-100000	0.100049
11.7333	90.2477	2.92327	-100000	-0.0544068
11.7417	90.3162	2.92558	-100000	-0.102458
11.75	90.372	2.92985	-100000	-0.342316
11.7583	90.4203	2.93125	-100000	-0.447628
11.7667	90.4609	2.93468	-100000	-0.495103
11.775	90.5218	2.9405	-100000	-0.601838
11.7833	90.5751	2.94635	-100000	-0.452856
11.7917	90.6004	2.95131	-100000	-0.385476
11.8	90.6715	2.94978	-100000	-0.291584
11.8083	90.7146	2.95335	-100000	-0.0515969
11.8167	90.7679	2.95607	-100000	-0.235329
11.825	90.8212	2.95303	-100000	-0.0821133
11.8333	90.8745	2.95762	-100000	0.0465577
11.8417	90.9379	2.95609	-100000	-0.24801
11.85	90.9887	2.95452	-100000	-0.162876
11.8583	91.0293	2.9613	-100000	-0.19982
11.8667	91.0953	2.96305	-100000	-0.316056
11.875	91.1486	2.96275	-100000	-0.0220347
11.8833	91.2094	2.96505	-100000	-0.02603
11.8917	91.2653	2.96204	-100000	-0.458802
11.9	91.3135	2.96392	-100000	-0.461872
11.9083	91.3719	2.97805	-100000	-0.501902
11.9167	91.4125	2.98045	-100000	-0.537414
11.925	91.4658	2.97877	-100000	-0.00658055
11.9333	91.519	2.98183	-100000	-0.0281201
11.9417	91.5622	2.97826	-100000	-0.286684
11.95	91.6104	2.98139	-100000	-0.227479
11.9583	91.6738	2.98832	-100000	-0.385697
11.9667	91.7297	2.98941	-100000	-0.254454
11.975	91.7753	2.99112	-100000	-0.181162
11.9833	91.8337	2.98987	-100000	-0.129303
11.9917	91.9022	2.99436	-100000	-0.0467615
12	91.9504	2.99372	-100000	-0.202955
12.0083	92.0063	2.99268	-100000	-0.0901455
12.0167	92.0621	2.99663	-100000	-0.181742
12.025	92.1205	2.99737	-100000	-0.385804
12.0333	92.1636	2.99978	-100000	-0.174743
12.0417	92.2245	3.00554	-100000	-0.202631
12.05	92.2778	3.00246	-100000	-0.165912
12.0583	92.3412	3.00412	-100000	-0.0503821
12.0667	92.3869	3.00531	-100000	-0.354671
12.075	92.43	3.00722	-100000	-0.4238
12.0833	92.4554	3.01428	-100000	-0.390845
12.0917	92.5239	3.01825	-100000	-0.246318
12.1	92.5722	3.01834	-100000	0.0106032
12.1083	92.6508	3.01543	-100000	0.10916
12.1167	92.7016	3.01393	-100000	0.0195038
12.125	92.7371	3.01461	-100000	-0.0722732
12.1333	92.8056	3.01769	-100000	-0.21168
12.1417	92.8386	3.01784	-100000	-0.140182
12.15	92.8919	3.02098	-100000	-0.116698
12.1583	92.9477	3.01928	-100000	-0.230644
12.1667	92.9934	3.02158	-100000	-0.238722
12.175	93.0518	3.02553	-100000	-0.370568
12.1833	93.1177	3.02894	-100000	-0.40112
12.1917	93.1761	3.03163	-100000	-0.300566
12.2	93.2345	3.03495	-100000	-0.0569721
12.2083	93.2954	3.03555	-100000	0.0630399
12.2167	93.341	3.03084	-100000	0.233714
12.225	93.3893	3.02953	-100000	0.148459
12.2333	93.4426	3.02716	-100000	-0.190465
12.2417	93.4908	3.0306	-100000	-0.23417
12.25	93.5415	3.03719	-100000	-0.510212
12.2583	93.5974	3.03734	-100000	-0.450052
12.2667	93.6582	3.04417	-100000	-0.390761
12.275	93.7065	3.0456	-100000	-0.616528
12.2833	93.7598	3.05021	-100000	-0.379554
12.2917	93.808	3.05789	-100000	-0.412841
12.3	93.8562	3.05682	-100000	-0.147399
12.3083	93.9146	3.05936	-100000	0.0739154
12.3167	93.9704	3.05513	-100000	0.0692051
12.325	94.0186	3.05542	-100000	0.0965172
12.3333	94.0592	3.05451	-100000	-0.16016
12.3417	94.115	3.05614	-100000	-0.0950891
12.35	94.1658	3.06046	-100000	-0.228007
12.3583	94.2216	3.05859	-100000	-0.219772
12.3667	94.2901	3.06211	-100000	-0.0117329
12.375	94.3333	3.06347	-100000	-0.193582
12.3833	94.3789	3.06086	-100000	-0.187392
12.3917	94.4525	3.06505	-100000	-0.121051
12.4	94.5033	3.06836	-100000	-0.161245
12.4083	94.5616	3.0675	-100000	-0.221297
12.4167	94.6048	3.06623	-100000	-0.130334
12.425	94.6454	3.07242	-100000	-0.334174
12.4333	94.6936	3.0727	-100000	-0.55262
12.4417	94.757	3.07864	-100000	-0.365822
12.45	94.8154	3.08465	-100000	-0.32978
12.4583	94.8814	3.08462	-100000	-0.0972342
12.4667	94.9347	3.0837	-100000	0.031237
12.475	94.9753	3.08188	-100000	-0.0115119
12.4833	95.0311	3.08361	-100000	-0.154862
12.4917	95.0793	3.085	-100000	-0.295305
12.5	95.1478	3.08886	-100000	-0.370833
12.5083	95.2062	3.09173	-100000	-0.427119
12.5167	95.2646	3.09597	-100000	-0.398446
12.525	95.3255	3.09924	-100000	-0.430354
12.5333	95.3635	3.10214	-100000	-0.188655
12.5417	95.4168	3.10607	-100000	-0.0645199
12.55	95.4701	3.10226	-100000	-0.031667
12.5583	95.5183	3.10139	-100000	0.103466
12.5667	95.5716	3.10319	-100000	-0.100897
12.575	95.6249	3.10262	-100000	-0.29596
12.5833	95.6731	3.10562	-100000	-0.0589956
12.5917	95.7467	3.11125	-100000	-0.188524
12.6	95.8102	3.10516	-100000	-0.12253
12.6083	95.871	3.10891	-100000	0.11132
12.6167	95.937	3.10971	-100000	-0.235325
12.625	95.97	3.10754	-100000	-0.0499105
12.6333	96.0157	3.11301	-100000	0.0164356
12.6417	96.0715	3.11057	-100000	-0.0690467
12.65	96.1172	3.10916	-100000	0.0427942
12.6583	96.173	3.10985	-100000	-0.158572
12.6667	96.2212	3.11158	-100000	-0.405771
12.675	96.2618	3.11586	-100000	-0.625953
12.6833	96.3075	3.12268	-100000	-0.580075
12.6917	96.3608	3.13071	-100000	-0.547706
12.7	96.4192	3.13091	-100000	-0.29192
12.7083	96.4775	3.13411	-100000	0.0770919
12.7167	96.5207	3.13242	-100000	-0.116818
12.725	96.5816	3.12814	-100000	0.0108409
12.7333	96.6374	3.13481	-100000	-0.00466464
12.7417	96.6958	3.13375	-100000	-0.245879
12.75	96.7541	3.13257	-100000	-0.0882505
12.7583	96.7947	3.13634	-100000	-0.195986
12.7667	96.8506	3.13775	-100000	-0.43781
12.775	96.9064	3.14029	-100000	-0.376597
12.7833	96.9724	3.14716	-100000	-0.365095
12.7917	97.0485	3.14889	-100000	-0.388756
12.8	97.1043	3.14992	-100000	-0.258158
12.8083	97.1652	3.15324	-100000	-0.231395
12.8167	97.2211	3.15577	-100000	-0.356293
12.825	97.2566	3.1566	-100000	-0.211
12.8333	97.3175	3.1618	-100000	-0.222967
12.8417	97.3556	3.16028	-100000	-0.299008
12.85	97.4012	3.1632	-100000	-0.0593854
12.8583	97.4545	3.16657	-100000	-0.167009
12.8667	97.4901	3.16378	-100000	-0.0651624
12.875	97.5383	3.16585	-100000	0.0859213
12.8833	97.6093	3.16537	-100000	-0.0606427
12.8917	97.6728	3.16371	-100000	-0.0989757
12.9	97.7514	3.1658	-100000	-0.0781347
12.9083	97.8174	3.16914	-100000	-0.300661
12.9167	97.8682	3.16798	-100000	-0.325186
12.925	97.924	3.17373	-100000	-0.187961
12.9333	97.9697	3.17664	-100000	-0.384012
12.9417	98.028	3.17541	-100000	-0.275108
12.95	98.0839	3.18078	-100000	-0.310673
12.9583	98.1397	3.1829	-100000	-0.507748
12.9667	98.193	3.18699	-100000	-0.305137
12.975	98.2463	3.19233	-100000	-0.258617
12.9833	98.3021	3.19095	-100000	-0.11709
12.9917	98.3528	3.19152	-100000	0.00415339
13	98.396	3.1909	-100000	-0.19231
13.0083	98.4594	3.1922	-100000	-0.129711
13.0167	98.5076	3.19736	-100000	-0.0410477
13.025	98.5635	3.19584	-100000	0.0466127
13.0333	98.6268	3.19226	-100000	0.322069
13.0417	98.6709	3.19064	-100000	0.153476
13.05	98.7273	3.18663	-100000	0.024306
13.0583	98.769	3.19073	-100000	-0.0704748
13.0667	98.8253	3.19145	-100000	-0.241447
13.075	98.8743	3.19299	-100000	-0.13002
13.0833	98.9258	3.19467	-100000	-0.351547
13.0917	98.9871	3.19506	-100000	-0.425002
13.1	99.0459	3.20317	-100000	-0.598404
13.1083	99.1047	3.20716	-100000	-0.593194
13.1167	99.1611	3.21462	-100000	-0.430721
13.125	99.2174	3.21483	-100000	-0.20067
13.1333	99.2567	3.21753	-100000	0.0593345
13.1417	99.3106	3.21385	-100000	-0.0842551
13.15	99.362	3.21264	-100000	0.0478356
13.1583	99.4086	3.21764	-100000	-0.261868
13.1667	99.4601	3.21593	-100000	-0.428572
13.175	99.5091	3.22258	-100000	-0.325817
13.1833	99.5532	3.22693	-100000	-0.309228
13.1917	99.6096	3.2285	-100000	-0.121075
13.2	99.6708	3.22624	-100000	-0.0237698
13.2083	99.7174	3.22661	-100000	-0.0272955
13.2167	99.7787	3.22772	-100000	-0.249628
13.225	99.835	3.22941	-100000	-0.324663
13.2333	99.8865	3.23456	-100000	-0.320431
13.2417	99.9502	3.23743	-100000	-0.262288
13.25	99.9943	3.2384	-100000	-0.222927
13.2583	100.043	3.23816	-100000	-0.249298
13.2667	100.087	3.24199	-100000	-0.240155
13.275	100.136	3.24574	-100000	-0.308009
13.2833	100.19	3.24641	-100000	-0.229296
13.2917	100.242	3.24842	-100000	-0.0332373
13.3	100.303	3.24964	-100000	-0.180848
13.3083	100.364	3.24685	-100000	-0.230453
13.3167	100.426	3.25243	-100000	-0.296566
13.325	100.482	3.2561	-100000	-0.521129
13.3333	100.538	3.25952	-100000	-0.366683
13.3417	100.582	3.26422	-100000	-0.317208
13.35	100.641	3.26466	-100000	-0.190085
13.3583	100.695	3.26668	-100000	-0.0480487
13.3667	100.737	3.26586	-100000	-0.0617467
13.375	100.801	3.26582	-100000	-0.00532729
13.3833	100.855	3.26672	-100000	-0.0773904
13.3917	100.908	3.26686	-100000	-0.131837
13.4	100.972	3.26844	-100000	-0.171294
13.4083	101.011	3.27022	-100000	-0.0961418
13.4167	101.058	3.27243	-100000	-0.19232
13.425	101.112	3.27006	-100000	-0.108952
13.4333	101.171	3.27485	-100000	-0.0850972
13.4417	101.242	3.27385	-100000	-0.360003
13.45	101.301	3.27526	-100000	-0.219547
13.4583	101.362	3.28206	-100000	-0.289649
13.4667	101.413	3.28217	-100000	-0.115
13.475	101.462	3.28351	-100000	0.0616535
13.4833	101.511	3.2791	-100000	-0.0261212
13.4917	101.553	3.28001	-100000	-0.15264
13.5	101.595	3.28304	-100000	-0.459031
13.5083	101.658	3.28859	-100000	-0.527034
13.5167	101.722	3.2944	-100000	-0.412324
13.525	101.786	3.29757	-100000	-0.301237
13.5333	101.854	3.29678	-100000	-0.191663
13.5417	101.889	3.29864	-100000	-0.00862565
13.55	101.93	3.30079	-100000	-0.106217
13.5583	101.979	3.29786	-100000	-0.00828233
13.5667	102.031	3.30032	-100000	0.0854811
13.575	102.082	3.29891	-100000	-0.0474145
13.5833	102.144	3.29794	-100000	0.10223
13.5917	102.202	3.29944	-100000	0.00966106
13.6	102.256	3.29692	-100000	-0.0739492
13.6083	102.323	3.29859	-100000	-0.0634275
13.6167	102.372	3.3004	-100000	-0.2558
13.625	102.416	3.30156	-100000	-0.302957
13.6333	102.457	3.30544	-100000	-0.2892
13.6417	102.497	3.30869	-100000	-0.263284
13.65	102.553	3.31004	-100000	-0.152079
13.6583	102.599	3.31033	-100000	-0.126511
13.6667	102.648	3.31051	-100000	-0.143232
13.675	102.712	3.3129	-100000	-0.142461
13.6833	102.759	3.31482	-100000	0.854412
13.6917	102.822	3.31508	-100000	2.08667
13.7	102.894	3.28203	-100000	3.17574
13.7083	102.943	3.24335	-100000	3.96945
13.7167	102.999	3.20896	-100000	2.97339
13.725	103.048	3.18277	-100000	1.67878
13.7333	103.094	3.18292	-100000	0.614575
13.7417	103.153	3.18739	-100000	-0.0703877
13.75	103.21	3.18847	-100000	-0.168929
13.7583	103.276	3.18511	-100000	-0.199443
13.7667	103.33	3.18855	-100000	-0.332469
13.775	103.371	3.19404	-100000	-0.518313
13.7833	103.418	3.19955	-100000	-0.567291
13.7917	103.455	3.20239	-100000	-0.322302
13.8	103.511	3.20746	-100000	-0.13974
13.8083	103.567	3.20478	-100000	-0.184566
13.8167	103.621	3.20421	-100000	-0.0735984
13.825	103.68	3.20854	-100000	-0.418614
13.8333	103.724	3.20991	-100000	-0.599531
13.8417	103.783	3.21874	-100000	-0.506529
13.85	103.844	3.2242	-100000	-0.47626
13.8583	103.886	3.22543	-100000	-0.252505
13.8667	103.952	3.22579	-100000	-0.0536428
13.875	103.996	3.22715	-100000	-0.084457
13.8833	104.058	3.22598	-100000	-0.268055
13.8917	104.129	3.22824	-100000	-0.186602
13.9	104.173	3.23472	-100000	-0.235737
13.9083	104.224	3.23337	-100000	-0.300632
13.9167	104.266	3.23384	-100000	0.00790252
13.925	104.322	3.23826	-100000	-0.0638828
13.9333	104.384	3.23446	-100000	-0.0873508
13.9417	104.44	3.2355	-100000	0.131367
13.95	104.489	3.23675	-100000	-0.0434338
13.9583	104.538	3.23388	-100000	-0.076965
13.9667	104.592	3.23591	-100000	-0.247669
13.975	104.648	3.23807	-100000	-0.359181
13.9833	104.712	3.24501	-100000	-0.484215
13.9917	104.756	3.24586	-100000	-0.509895
14	104.795	3.25205	-100000	-0.349374
14.0083	104.849	3.25506	-100000	-0.50542
14.0167	104.893	3.25666	-100000	-0.198142
14.025	104.955	3.2627	-100000	-0.171343
14.0333	105.021	3.25865	-100000	-0.207017
14.0417	105.072	3.26077	-100000	-0.0902359
14.05	105.131	3.26356	-100000	-0.475312
14.0583	105.19	3.26571	-100000	-0.446852
14.0667	105.251	3.2745	-100000	-0.336895
14.075	105.315	3.27567	-100000	-0.39561
14.0833	105.366	3.27479	-100000	0.00120287
14.0917	105.418	3.2789	-100000	-0.0865118
14.1	105.457	3.27446	-100000	-0.139482
14.1083	105.506	3.27855	-100000	-0.00438534
14.1167	105.562	3.27944	-100000	-0.296804
14.125	105.614	3.27904	-100000	-0.145567
14.1333	105.682	3.28435	-100000	-0.266237
14.1417	105.751	3.28341	-100000	-0.257023
14.15	105.815	3.28831	-100000	-0.116128
14.1583	105.883	3.28761	-100000	-0.301647
14.1667	105.937	3.28822	-100000	-0.184264
14.175	105.994	3.29346	-100000	-0.328603
14.1833	106.05	3.29445	-100000	-0.354947
14.1917	106.106	3.29856	-100000	-0.259192
14.2	106.163	3.30005	-100000	-0.240557
14.2083	106.204	3.3021	-100000	-0.216957
14.2167	106.263	3.30247	-100000	-0.152446
14.225	106.312	3.3058	-100000	-0.00447843
14.2333	106.364	3.30513	-100000	-0.0312809
14.2417	106.423	3.30225	-100000	0.153707
14.25	106.457	3.30351	-100000	-0.0718884
14.2583	106.496	3.30067	-100000	-0.231991
14.2667	106.555	3.30753	-100000	-0.378063
14.275	106.606	3.30998	-100000	-0.519172
14.2833	106.673	3.31612	-100000	-0.262945
14.2917	106.734	3.31798	-100000	-0.210273
14.3	106.783	3.31629	-100000	0.0660914
14.3083	106.834	3.31699	-100000	0.036875
14.3167	106.878	3.31391	-100000	0.032739
14.325	106.935	3.31675	-100000	0.0064052
14.3333	106.989	3.3152	-100000	-0.115272
14.3417	107.043	3.31678	-100000	-0.0732943
14.35	107.104	3.31775	-100000	-0.237207
14.3583	107.155	3.31919	-100000	-0.29804
14.3667	107.202	3.32311	-100000	-0.268086
14.375	107.266	3.32671	-100000	-0.346604
14.3833	107.329	3.32669	-100000	-0.426932
14.3917	107.381	3.33075	-100000	-0.342186
14.4	107.445	3.33734	-100000	-0.493847
14.4083	107.489	3.33812	-100000	-0.202083
14.4167	107.535	3.34315	-100000	0.0120224
14.425	107.594	3.33748	-100000	0.0704252
14.4333	107.655	3.33694	-100000	0.246264
14.4417	107.717	3.33577	-100000	-0.203019
14.45	107.768	3.33494	-100000	-0.250075
14.4583	107.824	3.34425	-100000	-0.278891
14.4667	107.871	3.34528	-100000	-0.342665
14.475	107.922	3.34507	-100000	0.0208451
14.4833	107.976	3.34637	-100000	-0.0356737
14.4917	108.035	3.34355	-100000	-0.209036
14.5	108.087	3.34647	-100000	-0.377263
14.5083	108.15	3.35204	-100000	-0.564215
14.5167	108.202	3.35894	-100000	-0.381704
14.525	108.258	3.36236	-100000	-0.193186
14.5333	108.324	3.35919	-100000	0.0455765
14.5417	108.378	3.35848	-100000	0.03895
14.55	108.444	3.35742	-100000	-0.195855
14.5583	108.493	3.36106	-100000	-0.364733
14.5667	108.547	3.36572	-100000	-0.357196
14.575	108.606	3.37063	-100000	-0.373232
14.5833	108.675	3.36933	-100000	-0.163129
14.5917	108.739	3.3735	-100000	0.0777777
14.6	108.792	3.37115	-100000	-0.121575
14.6083	108.841	3.36804	-100000	0.104693
14.6167	108.876	3.37338	-100000	0.00327377
14.625	108.925	3.37001	-100000	-0.196174
14.6333	108.984	3.37105	-100000	0.100928
14.6417	109.045	3.37458	-100000	-0.113819
14.65	109.116	3.37002	-100000	-0.251507
14.6583	109.182	3.37381	-100000	-0.294774
14.6667	109.231	3.37943	-100000	-0.6409
14.675	109.273	3.38441	-100000	-0.564476
14.6833	109.314	3.39138	-100000	-0.404003
14.6917	109.363	3.39262	-100000	-0.300272
14.7	109.424	3.3929	-100000	-0.109117
14.7083	109.484	3.39441	-100000	-0.0560955
14.7167	109.528	3.39502	-100000	0.00883016
14.725	109.572	3.39449	-100000	0.118038
14.7333	109.618	3.3926	-100000	0.138711
14.7417	109.673	3.39048	-100000	0.197878
14.75	109.746	3.39039	-100000	-0.00137763
14.7583	109.804	3.3879	-100000	-0.184958
14.7667	109.862	3.39265	-100000	-0.351952
14.775	109.92	3.39665	-100000	-0.624889
14.7833	109.971	3.40213	-100000	-0.579856
14.7917	110.022	3.40873	-100000	-0.48999
14.8	110.082	3.41198	-100000	-0.373906
14.8083	110.145	3.41298	-100000	-0.164254
14.8167	110.201	3.41459	-100000	-0.219544
14.825	110.259	3.4142	-100000	-0.196003
14.8333	110.307	3.41929	-100000	-0.146816
14.8417	110.356	3.41951	-100000	-0.281418
14.85	110.407	3.41948	-100000	-0.116876
14.8583	110.462	3.42358	-100000	-0.206656
14.8667	110.52	3.42319	-100000	-0.320063
14.875	110.569	3.4264	-100000	-0.214661
14.8833	110.641	3.43015	-100000	-0.0719008
14.8917	110.692	3.43074	-100000	0.0518362
14.9	110.748	3.42559	-100000	0.173819
14.9083	110.799	3.42467	-100000	0.136031
14.9167	110.835	3.42436	-100000	-0.309791
14.925	110.895	3.4262	-100000	-0.449082
14.9333	110.951	3.43591	-100000	-0.352501
14.9417	111.019	3.43964	-100000	-0.344553
14.95	111.077	3.43611	-100000	0.0198443
14.9583	111.133	3.43769	-100000	-0.0279122
14.9667	111.174	3.43525	-100000	-0.211063
14.975	111.225	3.44057	-100000	-0.229627
14.9833	111.275	3.44314	-100000	-0.391536
14.9917	111.331	3.44534	-100000	-0.264591
15	111.394	3.4483	-100000	-0.369709
15.0083	111.462	3.44939	-100000	-0.388138
15.0167	111.522	3.45547	-100000	-0.372722
15.025	111.575	3.45828	-100000	-0.341708
15.0333	111.634	3.46073	-100000	-0.251799
15.0417	111.679	3.46078	-100000	-0.143238
15.05	111.747	3.46386	-100000	-0.0866444
15.0583	111.81	3.46306	-100000	-0.187823
15.0667	111.863	3.46362	-100000	-0.0219837
15.075	111.914	3.46704	-100000	-0.036251
15.0833	111.96	3.46459	-100000	0.0499779
15.0917	112.006	3.46427	-100000	0.147515
15.1	112.064	3.46195	-100000	-0.0211267
15.1083	112.118	3.46213	-100000	-0.163982
15.1167	112.168	3.4653	-100000	-0.407447
15.125	112.236	3.46973	-100000	-0.373695
15.1333	112.297	3.47553	-100000	-0.407466
15.1417	112.357	3.47458	-100000	-0.316633
15.15	112.418	3.47888	-100000	-0.102138
15.1583	112.459	3.48029	-100000	-0.247699
15.1667	112.49	3.47894	-100000	-0.168721
15.175	112.531	3.48284	-100000	-0.123981
15.1833	112.587	3.4845	-100000	-0.207092
15.1917	112.645	3.48442	-100000	-0.151211
15.2	112.715	3.48584	-100000	-0.109678
15.2083	112.783	3.48788	-100000	-0.0832133
15.2167	112.834	3.48816	-100000	-0.176489
15.225	112.892	3.48719	-100000	-0.0486652
15.2333	112.952	3.49172	-100000	-0.0110034
15.2417	113.011	3.4895	-100000	-0.201941
15.25	113.061	3.48853	-100000	-0.171624
15.2583	113.119	3.49392	-100000	-0.34763
15.2667	113.17	3.49744	-100000	-0.381376
15.275	113.233	3.50109	-100000	-0.152526
15.2833	113.303	3.50124	-100000	-0.0887356
15.2917	113.361	3.49901	-100000	-0.122008
15.3	113.427	3.5004	-100000	-0.29402
15.3083	113.461	3.50516	-100000	-0.481203
15.3167	113.509	3.51104	-100000	-0.394686
15.325	113.562	3.51505	-100000	-0.132406
15.3333	113.606	3.51356	-100000	0.115091
15.3417	113.681	3.50957	-100000	0.179005
15.35	113.741	3.5072	-100000	0.0442086
15.3583	113.792	3.50908	-100000	-0.180365
15.3667	113.86	3.51208	-100000	-0.330076
15.375	113.908	3.51558	-100000	-0.329904
15.3833	113.957	3.51821	-100000	-0.254763
15.3917	114.008	3.52008	-100000	-0.213369
15.4	114.054	3.52057	-100000	-0.115725
15.4083	114.109	3.52269	-100000	-0.100515
15.4167	114.17	3.52206	-100000	-0.119003
15.425	114.23	3.52343	-100000	-0.0438825
15.4333	114.293	3.52454	-100000	-0.1637
15.4417	114.342	3.52416	-100000	-0.0660271
15.45	114.388	3.52752	-100000	-0.0734601
15.4583	114.45	3.52563	-100000	-0.0656662
15.4667	114.496	3.52699	-100000	-0.0241561
15.475	114.559	3.52635	-100000	-0.162858
15.4833	114.617	3.52832	-100000	-0.128856
15.4917	114.659	3.53106	-100000	-0.308674
15.5	114.714	3.53129	-100000	-0.360952
15.5083	114.768	3.53663	-100000	-0.360458
15.5167	114.826	3.54036	-100000	-0.438848
15.525	114.891	3.54307	-100000	-0.307429
15.5333	114.954	3.54591	-100000	-0.0973708
15.5417	115.01	3.54688	-100000	-0.0148542
15.55	115.065	3.5436	-100000	-0.0259674
15.5583	115.121	3.54357	-100000	0.0529834
15.5667	115.179	3.54678	-100000	-0.299333
15.575	115.237	3.54512	-100000	-0.441831
15.5833	115.283	3.55358	-100000	-0.426874
15.5917	115.327	3.5583	-100000	-0.636584
15.6	115.375	3.56101	-100000	-0.279976
15.6083	115.433	3.56634	-100000	-0.133171
15.6167	115.496	3.56291	-100000	0.0471587
15.625	115.559	3.56273	-100000	0.257066
15.6333	115.617	3.55944	-100000	0.185878
15.6417	115.668	3.55777	-100000	0.0173699
15.65	115.723	3.55672	-100000	-0.154976
15.6583	115.784	3.56216	-100000	-0.469183
15.6667	115.837	3.5646	-100000	-0.588682
15.675	115.903	3.57341	-100000	-0.337504
15.6833	115.965	3.57634	-100000	-0.416017
15.6917	116.021	3.57341	-100000	-0.0191603
15.7	116.074	3.57847	-100000	0.0107777
15.7083	116.12	3.57405	-100000	-0.0489203
15.7167	116.176	3.57598	-100000	0.165154
15.725	116.234	3.57504	-100000	-0.078308
15.7333	116.295	3.57296	-100000	-0.153449
15.7417	116.341	3.57666	-100000	-0.292217
15.75	116.387	3.58109	-100000	-0.430994
15.7583	116.437	3.58478	-100000	-0.350962
15.7667	116.491	3.58733	-100000	-0.162899
15.775	116.566	3.58835	-100000	0.00260671
15.7833	116.624	3.58652	-100000	0.0368588
15.7917	116.684	3.58469	-100000	0.133194
15.8	116.745	3.5861	-100000	0.036056
15.8083	116.788	3.58391	-100000	-0.132282
15.8167	116.849	3.58532	-100000	-0.0688098
15.825	116.912	3.5891	-100000	-0.165303
15.8333	116.963	3.5884	-100000	-0.243558
15.8417	117.023	3.58942	-100000	-0.270043
15.85	117.088	3.59344	-100000	-0.441903
15.8583	117.142	3.5981	-100000	-0.632581
15.8667	117.2	3.60313	-100000	-0.509163
15.875	117.265	3.61051	-100000	-0.365905
15.8833	117.321	3.61041	-100000	-0.30546
15.8917	117.386	3.6103	-100000	-0.0209023
15.9	117.449	3.61331	-100000	-0.118422
15.9083	117.505	3.61121	-100000	-0.242972
15.9167	117.555	3.61436	-100000	-0.00706525
15.925	117.601	3.6184	-100000	-0.146268
15.9333	117.657	3.61354	-100000	0.0451705
15.9417	117.701	3.61608	-100000	0.117243
15.95	117.754	3.61286	-100000	-0.129794
15.9583	117.812	3.61449	-100000	-0.158592
15.9667	117.87	3.61787	-100000	-0.484775
15.975	117.931	3.62137	-100000	-0.376658
15.9833	117.979	3.62901	-100000	-0.474224
15.9917	118.025	3.62704	-100000	-0.372839
16	118.078	3.63368	-100000	-0.135455
16.0083	118.139	3.6338	-100000	-0.212869
16.0167	118.204	3.63353	-100000	0.0529354
16.025	118.267	3.63414	-100000	-0.0110606
16.0333	118.313	3.63191	-100000	-0.156667
16.0417	118.366	3.63417	-100000	-0.235497
16.05	118.436	3.63875	-100000	-0.349974
16.0583	118.494	3.64199	-100000	-0.267319
16.0667	118.562	3.64358	-100000	-0.0173576
16.075	118.615	3.64308	-100000	0.0271064
16.0833	118.666	3.63933	-100000	0.0974583
16.0917	118.715	3.64109	-100000	-0.0629929
16.1	118.768	3.64033	-100000	-0.235604
16.1083	118.828	3.64518	-100000	-0.200418
16.1167	118.874	3.64718	-100000	-0.30143
16.125	118.94	3.64777	-100000	-0.065677
16.1333	118.993	3.65038	-100000	-0.0641806
16.1417	119.046	3.64737	-100000	-0.176972
16.15	119.109	3.64932	-100000	-0.214074
16.1583	119.167	3.65367	-100000	-0.34092
16.1667	119.223	3.65751	-100000	-0.364191
16.175	119.281	3.65873	-100000	-0.148035
16.1833	119.332	3.66146	-100000	-0.0881014
16.1917	119.373	3.6586	-100000	-0.167046
16.2	119.426	3.66045	-100000	-0.0273892
16.2083	119.479	3.6643	-100000	-0.179034
16.2167	119.54	3.66238	-100000	-0.0176907
16.225	119.603	3.66457	-100000	0.0993242
16.2333	119.656	3.66104	-100000	0.0658073
16.2417	119.717	3.66099	-100000	0.1185
16.25	119.777	3.66018	-100000	-0.202746
16.2583	119.84	3.66062	-100000	-0.284535
16.2667	119.903	3.6678	-100000	-0.431532
16.275	119.968	3.67047	-100000	-0.548801
16.2833	120.017	3.67457	-100000	-0.324366
16.2917	120.066	3.67891	-100000	-0.243481
16.3	120.122	3.67861	-100000	-0.156922
16.3083	120.169	3.67859	-100000	-0.0209399
16.3167	120.221	3.6798	-100000	0.0541936
16.325	120.279	3.67961	-100000	0.0252801
16.3333	120.335	3.6768	-100000	-0.0225763
16.3417	120.391	3.67774	-100000	-0.0483798
16.35	120.449	3.68055	-100000	-0.320128
16.3583	120.51	3.68122	-100000	-0.361391
16.3667	120.582	3.68747	-100000	-0.385592
16.375	120.636	3.68979	-100000	-0.510765
16.3833	120.676	3.6934	-100000	-0.277347
16.3917	120.72	3.69825	-100000	-0.201261
16.4	120.764	3.69672	-100000	-0.00703442
16.4083	120.827	3.6965	-100000	0.216484
16.4167	120.895	3.69364	-100000	0.164423
16.425	120.961	3.69103	-100000	-0.0017797
16.4333	121.007	3.69124	-100000	-0.249172
16.4417	121.056	3.69656	-100000	-0.418642
16.45	121.122	3.70194	-100000	-0.515161
16.4583	121.178	3.70499	-100000	-0.231554
[truncated: 7,340 more rows]
