# Supplementary material for: Tailoring the thermal and thermomechanical characteristics of novel MAX phase boron composites in high-temperature applications
Source: Nanoscale Adv. 2025 Mar 26;7(10):3077–87. doi: 10.1039/d5na00063g (PMC11974559; doi:10.1039/d5na00063g)
Supplement: NA-007-D5NA00063G-s003 [file NA-007-D5NA00063G-s003.zip › Ti4AlB2N 1050.xls]

## Sheet: 206B 500
Module	TMA/SS
Channel	1
Data Name	206B 500
Measurement Time	3/15/2024 9:43:45 PM
Sample Name	206B
Sample Length	3.799	mm
Sample Cross-section Area	58.752	mm2
Temperature Program		Cel	Cel	Cel/min	min	s	Gas1	Gas2	Store
	1	34	500	6	0	0.5	On	Off	On
	Temperature Program Mode	Ramp
SS Program		mN	mN	mN/min	min
	1	-100	-100	100	0
Operator Name	MKH
Organization Name	JR
Comment	Operator: MKH
	Sample run
Average Linear Expansion Coefficient
206B 500 TMA
No.	Start	End	B
	Cel	Cel	(1/cel)
1	34.0496	199.373	8.18709e-06
2	201.007	349.742	1.33944e-05
3	350.749	509.944	6.39275e-06
4	38.2341	509.944	9.20668e-06
Time	Temp.	TMA	Load	DTMA
min	Cel	um	uN	um/min
0.00833333	34.0496	0.0588319	-100000	0.110911
0.0166667	34.0711	0.056219	-100000	0.00177695
0.025	34.0649	0.0569834	-100000	0.0275683
0.0333333	34.068	0.0587875	-100000	-0.0184206
0.0416667	34.068	0.057913	-100000	0.0719742
0.05	34.0496	0.056833	-100000	0.113646
0.0583333	34.0496	0.0545843	-100000	0.0382428
0.0666667	34.0588	0.0549993	-100000	-0.0478347
0.075	34.0526	0.0566382	-100000	-0.179776
0.0833333	34.0619	0.0584275	-100000	-0.192353
0.0916667	34.0772	0.0605768	-100000	-0.0661302
0.1	34.068	0.0614111	-100000	-0.0536788
0.108333	34.0711	0.0588426	-100000	0.0031786
0.116667	34.0711	0.0602168	-100000	0.0298584
0.125	34.0434	0.0604709	-100000	-0.0417967
0.133333	34.0403	0.0604158	-100000	0.0585235
0.141667	34.0373	0.0602358	-100000	0.0524712
0.15	34.025	0.058266	-100000	0.137022
0.158333	34.0434	0.0587218	-100000	0.178694
0.166667	34.0434	0.0558484	-100000	0.140436
0.175	34.0465	0.0542794	-100000	0.128318
0.183333	34.0496	0.0535848	-100000	0.0130208
0.191667	34.0557	0.0544445	-100000	-0.0914773
0.2	34.068	0.0554144	-100000	-0.123557
0.208333	34.0772	0.0573286	-100000	0.0221685
0.216667	34.0772	0.0577034	-100000	0.0245837
0.225	34.0772	0.0537056	-100000	0.0407831
0.233333	34.0711	0.0545949	-100000	-0.0494723
0.241667	34.0711	0.0559692	-100000	-0.220975
0.25	34.0926	0.0593525	-100000	-0.198043
0.258333	34.1049	0.0610714	-100000	-0.160119
0.266667	34.1049	0.0611964	-100000	0.0533739
0.275	34.111	0.0613065	-100000	0.0757079
0.283333	34.1049	0.0575733	-100000	0.0869517
0.291667	34.0895	0.0585478	-100000	0.0406294
0.3	34.0895	0.058298	-100000	-0.0755567
0.308333	34.0772	0.0599522	-100000	0.0335921
0.316667	34.0711	0.0600919	-100000	0.0769155
0.325	34.0619	0.0574281	-100000	0.171517
0.333333	34.0649	0.0557341	-100000	0.269852
0.341667	34.0649	0.0542349	-100000	0.267436
0.35	34.0711	0.0510968	-100000	0.132511
0.358333	34.0803	0.0485135	-100000	0.155457
0.366667	34.0834	0.0513171	-100000	-0.0490281
0.375	34.0895	0.049053	-100000	-0.180206
0.383333	34.0926	0.0527311	-100000	0.105401
0.391667	34.1018	0.0545204	-100000	-0.0815662
0.4	34.0895	0.0478037	-100000	0.0812471
0.408333	34.1018	0.0517719	-100000	0.024598
0.416667	34.1018	0.0500229	-100000	-0.251417
0.425	34.1049	0.0537005	-100000	-0.0927814
0.433333	34.111	0.0561843	-100000	-0.14106
0.441667	34.1141	0.0548646	-100000	0.0571219
0.45	34.1203	0.0547249	-100000	0.259983
0.458333	34.1172	0.0517964	-100000	0.287857
0.466667	34.1295	0.0475182	-100000	0.328181
0.475	34.1295	0.0452694	-100000	0.293715
0.483333	34.1233	0.0437855	-100000	0.06838
0.491667	34.1356	0.0420059	-100000	-0.000276223
0.5	34.1418	0.0452388	-100000	-0.111324
0.508333	34.151	0.0452786	-100000	-0.223042
0.516667	34.1633	0.0474963	-100000	-0.163534
0.525	34.1602	0.0494407	-100000	-0.106121
0.533333	34.1602	0.05069	-100000	-0.110801
0.541667	34.1602	0.048816	-100000	-0.0728484
0.55	34.1602	0.0511897	-100000	-0.0969879
0.558333	34.1633	0.0518689	-100000	-0.188314
0.566667	34.1664	0.0539229	-100000	0.0543849
0.575	34.1479	0.0550931	-100000	0.106842
0.583333	34.1356	0.0493769	-100000	0.0843685
0.591667	34.1387	0.0483075	-100000	0.105859
0.6	34.1418	0.0511106	-100000	-0.30902
0.608333	34.1602	0.0515645	-100000	-0.360545
0.616667	34.1879	0.0596775	-100000	-0.095606
0.625	34.2033	0.0603257	-100000	-0.170049
0.633333	34.2156	0.0542975	-100000	0.222109
0.641667	34.2402	0.0572328	-100000	0.253272
0.65	34.2494	0.0522739	-100000	0.0232286
0.658333	34.2556	0.0518833	-100000	0.243143
0.666667	34.2494	0.0535232	-100000	0.136295
0.675	34.234	0.049128	-100000	0.209835
0.683333	34.2187	0.0477307	-100000	0.221552
0.691667	34.2064	0.0448888	-100000	0.0210691
0.7	34.2064	0.0461381	-100000	-0.0826737
0.708333	34.2156	0.0484257	-100000	-0.309392
0.716667	34.2402	0.0504865	-100000	-0.151019
0.725	34.2525	0.0552019	-100000	-0.132265
0.733333	34.2648	0.0511721	-100000	-0.0898442
0.741667	34.274	0.0528345	-100000	0.103927
0.75	34.2894	0.0534813	-100000	-0.232872
0.758333	34.3109	0.0517377	-100000	-0.168154
0.766667	34.3293	0.0589345	-100000	-0.0871608
0.775	34.3509	0.0584397	-100000	-0.131974
0.783333	34.3478	0.0563867	-100000	0.191986
0.791667	34.3478	0.0561368	-100000	0.105444
0.8	34.3632	0.0525349	-100000	-0.0595988
0.808333	34.357	0.0549249	-100000	-0.0692193
0.816667	34.3755	0.0583733	-100000	-0.0487232
0.825	34.3724	0.0584441	-100000	0.0673297
0.833333	34.3632	0.0541591	-100000	0.247364
0.841667	34.3785	0.0526806	-100000	0.250993
0.85	34.3755	0.0501278	-100000	-0.01045
0.858333	34.3939	0.0500777	-100000	0.0152984
0.866667	34.4185	0.0545074	-100000	-0.0693712
0.875	34.4277	0.0521706	-100000	0.0292113
0.883333	34.4431	0.0524402	-100000	0.192086
0.891667	34.4523	0.049104	-100000	0.134258
0.9	34.4523	0.0481045	-100000	0.10215
0.908333	34.4646	0.0476953	-100000	-0.212133
0.916667	34.4769	0.0490352	-100000	-0.233574
0.925	34.4923	0.0561751	-100000	-0.336894
0.933333	34.5046	0.0558903	-100000	-0.254959
0.941667	34.5138	0.0589251	-100000	0.014907
0.95	34.5415	0.0575338	-100000	-0.0809064
0.958333	34.5569	0.0556782	-100000	0.00965567
0.966667	34.5876	0.0585872	-100000	-0.0706655
0.975	34.6245	0.0586033	-100000	-0.067419
0.983333	34.6122	0.0598893	-100000	-0.0106368
0.991667	34.6214	0.0579255	-100000	-0.113503
1	34.6368	0.0589418	-100000	-0.258517
1.00833	34.6337	0.0623867	-100000	-0.373585
1.01667	34.6553	0.0685066	-100000	-0.310959
1.025	34.6768	0.0703783	-100000	-0.0989212
1.03333	34.6799	0.0693071	-100000	0.311213
1.04167	34.6799	0.0656841	-100000	0.378146
1.05	34.6983	0.0581328	-100000	0.321927
1.05833	34.7137	0.0577734	-100000	0.230477
1.06667	34.7168	0.0585762	-100000	-0.0811173
1.075	34.7413	0.0580015	-100000	-0.147559
1.08333	34.7536	0.0608367	-100000	-0.0248839
1.09167	34.7598	0.062692	-100000	-0.00839321
1.1	34.7721	0.0594056	-100000	0.0997241
1.10833	34.7721	0.0582813	-100000	0.213757
1.11667	34.7782	0.0575126	-100000	-0.00621129
1.125	34.7813	0.0555668	-100000	-0.135642
1.13333	34.8059	0.0596127	-100000	-0.174114
1.14167	34.8244	0.0628026	-100000	-0.372559
1.15	34.8397	0.0633164	-100000	-0.284327
1.15833	34.8643	0.0679855	-100000	-0.259056
1.16667	34.8705	0.0690903	-100000	-0.231575
1.175	34.8982	0.0714378	-100000	0.0177755
1.18333	34.9258	0.0710355	-100000	0.105812
1.19167	34.932	0.0673929	-100000	0.256512
1.2	34.9566	0.0655632	-100000	0.109153
1.20833	34.9535	0.0628874	-100000	-0.134515
1.21667	34.9689	0.0673971	-100000	-0.384018
1.225	35.0119	0.0718768	-100000	-0.529262
1.23333	35.0334	0.0783638	-100000	-0.461126
1.24167	35.058	0.0805295	-100000	-0.198369
1.25	35.0796	0.0827679	-100000	0.105257
1.25833	35.0703	0.0784891	-100000	0.151827
1.26667	35.0919	0.0748552	-100000	0.356088
1.275	35.1134	0.0754686	-100000	0.0538411
1.28333	35.1165	0.0708983	-100000	-0.0395375
1.29167	35.1564	0.0766944	-100000	0.0310574
1.3	35.1626	0.0761732	-100000	-0.26926
1.30833	35.1779	0.0744333	-100000	-0.138407
1.31667	35.2118	0.0798737	-100000	-0.169269
1.325	35.2302	0.0813079	-100000	-0.329056
1.33333	35.2456	0.0818155	-100000	-0.142919
1.34167	35.2733	0.0854019	-100000	-0.104504
1.35	35.2948	0.0846376	-100000	-0.183387
1.35833	35.304	0.0847914	-100000	-0.0609801
1.36667	35.3348	0.0879284	-100000	0.0157502
1.375	35.3501	0.0874345	-100000	0.0237566
1.38333	35.3532	0.0841126	-100000	0.0357594
1.39167	35.3839	0.0839995	-100000	-0.231839
1.4	35.4208	0.0867364	-100000	-0.426866
1.40833	35.4393	0.0951625	-100000	-0.449835
1.41667	35.4577	0.0983415	-100000	-0.383408
1.425	35.467	0.098994	-100000	-0.0409418
1.43333	35.4608	0.0995167	-100000	-0.110005
1.44167	35.4916	0.0965272	-100000	-0.140065
1.45	35.5285	0.102008	-100000	-0.0840564
1.45833	35.5531	0.103663	-100000	-0.140084
1.46667	35.5777	0.102319	-100000	0.000991195
1.475	35.593	0.101197	-100000	0.172738
1.48333	35.6176	0.101975	-100000	0.0753627
1.49167	35.6361	0.0979049	-100000	-0.0303633
1.5	35.6607	0.0998064	-100000	-0.0197783
1.50833	35.7006	0.102209	-100000	-0.464237
1.51667	35.7191	0.102635	-100000	-0.434182
1.525	35.7498	0.113379	-100000	-0.439313
1.53333	35.7744	0.114279	-100000	-0.300573
1.54167	35.7867	0.116853	-100000	0.0930085
1.55	35.8205	0.112654	-100000	0.0174377
1.55833	35.8359	0.110279	-100000	0.288106
1.56667	35.8851	0.113698	-100000	-0.0536965
1.575	35.9036	0.107249	-100000	-0.175002
1.58333	35.9159	0.114444	-100000	-0.00418959
1.59167	35.9497	0.116113	-100000	-0.376687
1.6	35.9558	0.113838	-100000	-0.14339
1.60833	35.9774	0.119805	-100000	-0.0804855
1.61667	36.0112	0.119223	-100000	-0.224928
1.625	36.0235	0.118795	-100000	-0.227001
1.63333	36.0573	0.121335	-100000	-0.195589
1.64167	36.0911	0.127372	-100000	-0.246247
1.65	36.1065	0.125743	-100000	-0.300236
1.65833	36.1465	0.127004	-100000	-0.0265217
1.66667	36.168	0.131343	-100000	-0.281974
1.675	36.2018	0.128256	-100000	-0.0992219
1.68333	36.2264	0.135142	-100000	0.0963348
1.69167	36.2448	0.130311	-100000	0.0276799
1.7	36.2571	0.128132	-100000	0.278214
1.70833	36.2541	0.127333	-100000	-0.0830116
1.71667	36.2879	0.125868	-100000	-0.204961
1.725	36.3094	0.133078	-100000	-0.37141
1.73333	36.334	0.134964	-100000	-0.447972
1.74167	36.374	0.139714	-100000	-0.394852
1.75	36.3955	0.140801	-100000	-0.412661
1.75833	36.4078	0.14624	-100000	-0.367571
1.76667	36.4385	0.148719	-100000	-0.393735
1.775	36.4785	0.151966	-100000	-0.173339
1.78333	36.5	0.153925	-100000	-0.18909
1.79167	36.5462	0.152018	-100000	-0.0501043
1.8	36.5708	0.155022	-100000	0.0745512
1.80833	36.5861	0.153636	-100000	-0.00814145
1.81667	36.6138	0.15144	-100000	0.100606
1.825	36.6446	0.152289	-100000	-0.165538
1.83333	36.6691	0.151669	-100000	-0.351864
1.84167	36.7091	0.159154	-100000	-0.265917
1.85	36.7183	0.163169	-100000	-0.278034
1.85833	36.7091	0.161153	-100000	0.116596
1.86667	36.7276	0.160937	-100000	0.134803
1.875	36.7245	0.155268	-100000	-0.235855
1.88333	36.7675	0.158675	-100000	-0.336975
1.89167	36.8229	0.169015	-100000	-0.492453
1.9	36.8659	0.172169	-100000	-0.401417
1.90833	36.8997	0.171683	-100000	0.00630307
1.91667	36.9243	0.172056	-100000	0.122543
1.925	36.9489	0.168805	-100000	-0.081154
1.93333	36.9674	0.168084	-100000	-0.0459423
1.94167	37.0043	0.174388	-100000	-0.258138
1.95	37.0258	0.173587	-100000	-0.343302
1.95833	37.0473	0.177409	-100000	-0.24771
1.96667	37.0719	0.179528	-100000	-0.409214
1.975	37.0965	0.182645	-100000	-0.394535
1.98333	37.1273	0.187228	-100000	-0.375093
1.99167	37.158	0.190561	-100000	-0.341275
2	37.198	0.192031	-100000	-0.323787
2.00833	37.2226	0.194021	-100000	-0.213966
2.01667	37.2564	0.198021	-100000	-0.26561
2.025	37.2933	0.197693	-100000	-0.103004
2.03333	37.3148	0.200884	-100000	0.0763016
2.04167	37.3363	0.197454	-100000	0.121705
2.05	37.3548	0.195477	-100000	0.129982
2.05833	37.3825	0.193636	-100000	-0.234109
2.06667	37.4194	0.196552	-100000	-0.450964
2.075	37.4593	0.205258	-100000	-0.676786
2.08333	37.5024	0.21051	-100000	-0.566608
2.09167	37.5239	0.216195	-100000	-0.229136
2.1	37.5577	0.215439	-100000	0.0614767
2.10833	37.5977	0.212896	-100000	0.173488
2.11667	37.6192	0.20846	-100000	-0.0510175
2.125	37.6592	0.210413	-100000	-0.267785
2.13333	37.6838	0.217139	-100000	-0.535382
2.14167	37.7053	0.221822	-100000	-0.392384
2.15	37.7391	0.226306	-100000	-0.231364
2.15833	37.7606	0.223492	-100000	0.000660088
2.16667	37.7945	0.224851	-100000	0.0808113
2.175	37.8344	0.2218	-100000	-0.112886
2.18333	37.8652	0.223613	-100000	0.0622647
2.19167	37.8929	0.227255	-100000	-0.140941
2.2	37.9205	0.222776	-100000	-0.18598
2.20833	37.9451	0.226498	-100000	-0.182295
2.21667	37.9851	0.229812	-100000	-0.49082
2.225	38.022	0.233331	-100000	-0.302178
2.23333	38.0527	0.239136	-100000	-0.190487
2.24167	38.0835	0.236571	-100000	-0.215307
2.25	38.0989	0.236162	-100000	-0.131585
2.25833	38.1327	0.240508	-100000	-0.462477
2.26667	38.1696	0.243523	-100000	-0.660092
2.275	38.1942	0.251986	-100000	-0.425039
2.28333	38.2341	0.258165	-100000	-0.416127
2.29167	38.2618	0.254676	-100000	-0.00511086
2.3	38.2956	0.257394	-100000	0.191205
2.30833	38.3325	0.252157	-100000	-0.0723091
2.31667	38.3694	0.251791	-100000	0.0365588
2.325	38.4002	0.257087	-100000	-0.32938
2.33333	38.4248	0.256175	-100000	-0.381646
2.34167	38.4678	0.263136	-100000	-0.326605
2.35	38.4863	0.264513	-100000	-0.511433
2.35833	38.5293	0.267973	-100000	-0.283864
2.36667	38.5662	0.273223	-100000	-0.29381
2.375	38.5754	0.272598	-100000	-0.103769
2.38333	38.6185	0.274306	-100000	-0.0674117
2.39167	38.6461	0.271432	-100000	-0.250927
2.4	38.6861	0.27547	-100000	-0.252052
2.40833	38.7322	0.280962	-100000	-0.52179
2.41667	38.7599	0.282708	-100000	-0.461775
2.425	38.7876	0.288825	-100000	-0.355504
2.43333	38.8091	0.290862	-100000	-0.451635
2.44167	38.8429	0.292813	-100000	-0.260411
2.45	38.8675	0.297763	-100000	-0.267835
2.45833	38.8952	0.297506	-100000	-0.281504
2.46667	38.9167	0.29979	-100000	-0.103774
2.475	38.9475	0.302196	-100000	-0.179733
2.48333	38.9967	0.301222	-100000	-0.119493
2.49167	39.0366	0.303497	-100000	-0.012651
2.5	39.0882	0.303773	-100000	-0.225045
2.50833	39.1295	0.302618	-100000	-0.215512
2.51667	39.1502	0.308723	-100000	-0.219172
2.525	39.1797	0.31068	-100000	-0.445667
2.53333	39.2151	0.311079	-100000	-0.154459
2.54167	39.2505	0.317473	-100000	-0.149016
2.55	39.2858	0.313872	-100000	-0.0877315
2.55833	39.333	0.315648	-100000	0.131931
2.56667	39.3537	0.314003	-100000	-0.16795
2.575	39.3714	0.313076	-100000	-0.220915
2.58333	39.4186	0.31947	-100000	-0.36634
2.59167	39.4451	0.323012	-100000	-0.522981
2.6	39.4864	0.326215	-100000	-0.405388
2.60833	39.5247	0.330508	-100000	-0.396091
2.61667	39.5454	0.332983	-100000	-0.49145
2.625	39.5896	0.336215	-100000	-0.479099
2.63333	39.625	0.342596	-100000	-0.40326
2.64167	39.6604	0.346478	-100000	-0.243619
2.65	39.7017	0.346425	-100000	-0.0335528
2.65833	39.7164	0.344335	-100000	0.175542
2.66667	39.74	0.343715	-100000	0.0548704
2.675	39.7666	0.340627	-100000	-0.113828
2.68333	39.7872	0.344596	-100000	-0.114693
2.69167	39.8256	0.348129	-100000	-0.308576
2.7	39.8521	0.347538	-100000	-0.285072
2.70833	39.8993	0.350913	-100000	-0.20622
2.71667	39.9406	0.354098	-100000	-0.307281
2.725	39.9671	0.355003	-100000	-0.3662
2.73333	40.0055	0.357781	-100000	-0.274256
2.74167	40.0261	0.363119	-100000	-0.271275
2.75	40.0615	0.36324	-100000	-0.167179
2.75833	40.1028	0.364046	-100000	0.0897471
2.76667	40.1323	0.363353	-100000	-0.074105
2.775	40.1706	0.360128	-100000	-0.15174
2.78333	40.2031	0.365711	-100000	-0.355829
2.79167	40.2414	0.369104	-100000	-0.607691
2.8	40.2768	0.375214	-100000	-0.256149
2.80833	40.3181	0.380384	-100000	-0.324502
2.81667	40.3535	0.374249	-100000	-0.233353
2.825	40.383	0.379921	-100000	-0.0457849
2.83333	40.4272	0.382993	-100000	-0.395079
2.84167	40.4685	0.38191	-100000	-0.166121
2.85	40.5068	0.387418	-100000	-0.180027
2.85833	40.5481	0.385458	-100000	-0.459412
2.86667	40.5894	0.388993	-100000	-0.524727
2.875	40.613	0.397224	-100000	-0.718577
2.88333	40.6572	0.404909	-100000	-0.75903
2.89167	40.6956	0.409411	-100000	-0.55166
2.9	40.7221	0.414294	-100000	-0.325166
2.90833	40.7546	0.415613	-100000	-0.264497
2.91667	40.7811	0.415748	-100000	0.0287858
2.925	40.8047	0.418227	-100000	7.14001e-05
2.93333	40.8283	0.413335	-100000	0.00422416
2.94167	40.8696	0.41561	-100000	-0.0512349
2.95	40.9079	0.415607	-100000	-0.182815
2.95833	40.9551	0.419935	-100000	-0.114678
2.96667	40.9934	0.419429	-100000	-0.180291
2.975	41.02	0.419433	-100000	-0.0372309
2.98333	41.0524	0.421617	-100000	-0.244498
2.99167	41.0849	0.421176	-100000	-0.282294
3	41.1409	0.427579	-100000	-0.28298
3.00833	41.1822	0.428843	-100000	-0.221639
3.01667	41.2176	0.431049	-100000	-0.169887
3.025	41.2323	0.428564	-100000	-0.13357
3.03333	41.2382	0.433242	-100000	-0.0669238
3.04167	41.2707	0.433295	-100000	-0.230894
3.05	41.2825	0.43328	-100000	-0.0191039
3.05833	41.3208	0.43626	-100000	-0.222993
3.06667	41.3739	0.433878	-100000	-0.369233
3.075	41.4122	0.440728	-100000	-0.35993
3.08333	41.4653	0.445588	-100000	-0.575179
3.09167	41.4978	0.448258	-100000	-0.459369
3.1	41.5302	0.453051	-100000	-0.306592
3.10833	41.5567	0.456041	-100000	-0.382474
3.11667	41.5862	0.455808	-100000	-0.3009
3.125	41.6364	0.461007	-100000	-0.2053
3.13333	41.6865	0.463081	-100000	-0.33431
3.14167	41.7484	0.462884	-100000	-0.275455
3.15	41.7986	0.466951	-100000	-0.214941
3.15833	41.8399	0.470189	-100000	-0.273466
3.16667	41.8605	0.470246	-100000	-0.256637
3.175	41.8753	0.471999	-100000	-0.295429
3.18333	41.9048	0.475506	-100000	-0.330733
3.19167	41.9372	0.480037	-100000	-0.452997
3.2	41.9785	0.48127	-100000	-0.391453
3.20833	42.0168	0.487099	-100000	-0.229399
3.21667	42.0552	0.488554	-100000	-0.438362
3.225	42.0847	0.487683	-100000	-0.232068
3.23333	42.123	0.495882	-100000	-0.271647
3.24167	42.1613	0.494835	-100000	-0.432667
3.25	42.2085	0.497609	-100000	-0.244349
3.25833	42.2528	0.502106	-100000	-0.354345
3.26667	42.2882	0.504027	-100000	-0.316707
3.275	42.3324	0.506646	-100000	-0.296226
3.28333	42.3648	0.508166	-100000	-0.209866
3.29167	42.4179	0.51198	-100000	-0.0905728
3.3	42.4533	0.511023	-100000	0.0646783
3.30833	42.4858	0.509666	-100000	0.228798
3.31667	42.5123	0.50601	-100000	0.129316
3.325	42.5388	0.504353	-100000	-0.153814
3.33333	42.5831	0.506712	-100000	-0.570258
3.34167	42.6244	0.514793	-100000	-0.622203
3.35	42.6686	0.525019	-100000	-0.851533
3.35833	42.7246	0.525093	-100000	-0.54705
3.36667	42.7571	0.535097	-100000	-0.113037
3.375	42.7954	0.533028	-100000	-0.249923
3.38333	42.8279	0.528787	-100000	0.219647
3.39167	42.8456	0.533424	-100000	-0.133202
3.4	42.8898	0.527775	-100000	-0.52937
3.40833	42.9311	0.537468	-100000	-0.401207
3.41667	42.9753	0.546432	-100000	-0.716498
3.425	43.0225	0.546798	-100000	-0.306422
3.43333	43.0697	0.551658	-100000	-0.143025
3.44167	43.1051	0.547682	-100000	-0.33676
3.45	43.1405	0.5512	-100000	-0.277419
3.45833	43.167	0.558023	-100000	-0.470862
3.46667	43.1847	0.560906	-100000	-0.27345
3.475	43.2142	0.563377	-100000	-0.128737
3.48333	43.2555	0.560315	-100000	-0.132801
3.49167	43.3056	0.562314	-100000	-0.145216
3.5	43.3587	0.565332	-100000	-0.346747
3.50833	43.3941	0.568218	-100000	-0.273871
3.51667	43.4324	0.571873	-100000	-0.255316
3.525	43.459	0.571443	-100000	-0.26087
3.53333	43.4796	0.573843	-100000	-0.288248
3.54167	43.5239	0.576913	-100000	-0.427457
3.55	43.5681	0.581481	-100000	-0.472462
3.55833	43.5976	0.585692	-100000	-0.511597
3.56667	43.6536	0.589592	-100000	-0.515144
3.575	43.689	0.593967	-100000	-0.497505
3.58333	43.7333	0.598653	-100000	-0.365462
3.59167	43.7864	0.602275	-100000	-0.300968
3.6	43.8217	0.601774	-100000	-0.195897
3.60833	43.8542	0.603999	-100000	-0.063283
3.61667	43.8807	0.605183	-100000	-0.0743911
3.625	43.9279	0.604385	-100000	-0.0540597
3.63333	43.9633	0.604253	-100000	-0.0200496
3.64167	44.0252	0.605801	-100000	-0.154911
3.65	44.0695	0.605851	-100000	-0.383963
3.65833	44.099	0.609548	-100000	-0.315243
3.66667	44.1373	0.617052	-100000	-0.390023
3.675	44.1757	0.616309	-100000	-0.446706
3.68333	44.2199	0.618852	-100000	-0.179859
3.69167	44.2523	0.624439	-100000	-0.398517
3.7	44.2877	0.623047	-100000	-0.300621
3.70833	44.3143	0.629593	-100000	-0.0179689
3.71667	44.3379	0.628873	-100000	-0.203774
3.725	44.3821	0.625038	-100000	-0.0389783
3.73333	44.4293	0.62984	-100000	-0.168749
3.74167	44.4765	0.630892	-100000	-0.404077
3.75	44.5325	0.634498	-100000	-0.184782
3.75833	44.5738	0.638507	-100000	-0.26326
3.76667	44.6121	0.635999	-100000	-0.360885
3.775	44.6593	0.639667	-100000	-0.365539
3.78333	44.6977	0.646527	-100000	-0.591864
3.79167	44.7449	0.650691	-100000	-0.594305
3.8	44.792	0.655728	-100000	-0.350511
3.80833	44.8333	0.659478	-100000	-0.349761
3.81667	44.8717	0.658211	-100000	-0.31206
3.825	44.9159	0.66235	-100000	-0.0420939
3.83333	44.9631	0.66613	-100000	-0.283461
3.84167	44.9837	0.660881	-100000	-0.236237
3.85	45.0103	0.667659	-100000	-0.225479
3.85833	45.0427	0.670225	-100000	-0.586766
3.86667	45.0722	0.673646	-100000	-0.328942
3.875	45.1017	0.68044	-100000	-0.371568
3.88333	45.1548	0.678624	-100000	-0.238034
3.89167	45.1961	0.68261	-100000	-0.25892
3.9	45.2344	0.681581	-100000	-0.497518
3.90833	45.2993	0.68907	-100000	-0.374606
3.91667	45.3465	0.695208	-100000	-0.563751
3.925	45.3937	0.695097	-100000	-0.410079
3.93333	45.4438	0.700372	-100000	-0.249047
3.94167	45.4881	0.70274	-100000	-0.53646
3.95	45.5146	0.70351	-100000	-0.458432
3.95833	45.5559	0.712979	-100000	-0.295201
3.96667	45.5883	0.715653	-100000	-0.424422
3.975	45.6208	0.71258	-100000	-0.065397
3.98333	45.6591	0.717657	-100000	-0.138798
3.99167	45.7063	0.715159	-100000	-0.452496
4	45.7535	0.72028	-100000	-0.340683
4.00833	45.8036	0.727663	-100000	-0.462288
4.01667	45.8715	0.729013	-100000	-0.420803
4.025	45.9068	0.730569	-100000	-0.224311
4.03333	45.954	0.734307	-100000	-0.339043
4.04167	45.9953	0.73514	-100000	-0.474261
4.05	46.0307	0.740315	-100000	-0.285351
4.05833	46.0691	0.746377	-100000	-0.208915
4.06667	46.1074	0.743818	-100000	0.0815313
4.075	46.1398	0.742104	-100000	0.309443
4.08333	46.1634	0.737597	-100000	0.119282
4.09167	46.2077	0.736063	-100000	-0.129237
4.1	46.2401	0.739842	-100000	-0.441918
4.10833	46.2814	0.746412	-100000	-0.596635
4.11667	46.3433	0.752327	-100000	-0.564408
4.125	46.3699	0.75595	-100000	-0.514597
4.13333	46.4141	0.758656	-100000	-0.393652
4.14167	46.476	0.763565	-100000	-0.405848
4.15	46.5055	0.765449	-100000	-0.404821
4.15833	46.5675	0.769479	-100000	-0.286162
4.16667	46.6058	0.77215	-100000	-0.257241
4.175	46.6235	0.773104	-100000	-0.257621
4.18333	46.6618	0.774024	-100000	-0.388663
4.19167	46.7002	0.778066	-100000	-0.487661
4.2	46.7385	0.785105	-100000	-0.641904
4.20833	46.7975	0.789359	-100000	-0.51279
4.21667	46.8417	0.795421	-100000	-0.225517
4.225	46.8683	0.795159	-100000	-0.0539998
4.23333	46.9184	0.792623	-100000	-0.0527155
4.24167	46.9568	0.791159	-100000	-0.205072
4.25	46.9922	0.797178	-100000	-0.402407
4.25833	47.0393	0.801995	-100000	-0.548769
4.26667	47.0806	0.806036	-100000	-0.421887
4.275	47.1219	0.809451	-100000	-0.275845
4.28333	47.1632	0.811241	-100000	-0.167311
4.29167	47.2133	0.81119	-100000	-0.16337
4.3	47.2576	0.811613	-100000	-0.2119
4.30833	47.2989	0.814897	-100000	-0.292443
4.31667	47.3402	0.818304	-100000	-0.411849
4.325	47.3756	0.820938	-100000	-0.545613
4.33333	47.4168	0.825342	-100000	-0.329372
4.34167	47.4493	0.833084	-100000	-0.342718
4.35	47.5024	0.829283	-100000	-0.169799
4.35833	47.5584	0.832362	-100000	0.15142
4.36667	47.5967	0.831001	-100000	-0.0419542
4.375	47.641	0.828037	-100000	-0.0654593
4.38333	47.6823	0.830682	-100000	-0.302641
4.39167	47.7147	0.834544	-100000	-0.393602
4.4	47.7649	0.84109	-100000	-0.525186
4.40833	47.8209	0.841157	-100000	-0.454103
4.41667	47.8681	0.848188	-100000	-0.291237
4.425	47.9035	0.84968	-100000	-0.454443
4.43333	47.9389	0.850797	-100000	-0.23543
4.44167	47.9801	0.856305	-100000	-0.154542
4.45	48.0126	0.856036	-100000	-0.215192
4.45833	48.0657	0.854832	-100000	-0.0351123
4.46667	48.1099	0.857971	-100000	-0.0518562
4.475	48.1512	0.857475	-100000	-0.214891
4.48333	48.2043	0.857764	-100000	-0.19273
4.49167	48.2397	0.861995	-100000	-0.320224
4.5	48.2898	0.864395	-100000	-0.466143
4.50833	48.3341	0.868149	-100000	-0.413749
4.51667	48.3871	0.873302	-100000	-0.37902
4.525	48.4255	0.875786	-100000	-0.450265
4.53333	48.4668	0.877029	-100000	-0.335868
4.54167	48.514	0.883158	-100000	-0.404384
4.55	48.5464	0.884498	-100000	-0.463681
4.55833	48.5995	0.889266	-100000	-0.342371
4.56667	48.6349	0.892485	-100000	-0.410631
4.575	48.6673	0.894571	-100000	-0.297729
4.58333	48.7116	0.898185	-100000	-0.332207
4.59167	48.7617	0.89919	-100000	-0.350797
4.6	48.8089	0.903558	-100000	-0.383453
4.60833	48.8413	0.906264	-100000	-0.416322
4.61667	48.8738	0.910967	-100000	-0.381977
4.625	48.9151	0.913068	-100000	-0.37978
4.63333	48.9563	0.916291	-100000	-0.271765
4.64167	49.0124	0.918923	-100000	-0.451067
4.65	49.0566	0.920026	-100000	-0.357972
4.65833	49.092	0.928103	-100000	-0.353163
4.66667	49.1451	0.928223	-100000	-0.301061
4.675	49.1893	0.930695	-100000	0.12563
4.68333	49.2424	0.930061	-100000	-0.00435918
4.69167	49.2896	0.923916	-100000	0.0108472
4.7	49.3279	0.928369	-100000	-0.175766
4.70833	49.3722	0.930334	-100000	-0.535354
4.71667	49.4164	0.93592	-100000	-0.475891
4.725	49.4636	0.941761	-100000	-0.577375
4.73333	49.5137	0.944232	-100000	-0.513268
4.74167	49.5668	0.94958	-100000	-0.640618
4.75	49.6081	0.953029	-100000	-0.778104
4.75833	49.6583	0.963115	-100000	-0.7543
4.76667	49.6907	0.970169	-100000	-0.675578
4.775	49.7231	0.974723	-100000	-0.382293
4.78333	49.7674	0.975548	-100000	-0.173437
4.79167	49.8028	0.975858	-100000	-0.0389289
4.8	49.8588	0.97595	-100000	-0.147546
4.80833	49.903	0.97602	-100000	-0.169869
4.81667	49.9502	0.980467	-100000	-0.243386
4.825	49.9856	0.98152	-100000	-0.28831
4.83333	50.0151	0.984063	-100000	-0.321225
4.84167	50.0623	0.985631	-100000	-0.478871
4.85	50.0947	0.991174	-100000	-0.423012
4.85833	50.139	0.997482	-100000	-0.418597
4.86667	50.1803	0.998163	-100000	-0.242987
4.875	50.2157	0.999584	-100000	0.0977373
4.88333	50.2658	0.999274	-100000	-0.138706
4.89167	50.3248	0.994224	-100000	-0.184486
4.9	50.3808	1.00279	-100000	-0.236749
4.90833	50.4457	1.00573	-100000	-0.62564
4.91667	50.4988	1.00717	-100000	-0.328715
4.925	50.5401	1.01508	-100000	-0.357268
4.93333	50.5784	1.01374	-100000	-0.401619
4.94167	50.6049	1.01764	-100000	-0.311667
4.95	50.6433	1.02055	-100000	-0.469078
4.95833	50.6905	1.02547	-100000	-0.54827
4.96667	50.7347	1.02938	-100000	-0.488321
4.975	50.7849	1.03592	-100000	-0.300442
4.98333	50.832	1.03683	-100000	-0.274188
4.99167	50.8674	1.03548	-100000	-0.1276
5	50.9205	1.03852	-100000	-0.438296
5.00833	50.9618	1.04017	-100000	-0.535795
5.01667	51.0001	1.05144	-100000	-0.419219
5.025	51.0473	1.05334	-100000	-0.325335
5.03333	51.0916	1.05249	-100000	0.101969
5.04167	51.1329	1.05102	-100000	0.109652
5.05	51.18	1.04804	-100000	-0.111303
5.05833	51.2302	1.04969	-100000	-0.396071
5.06667	51.2774	1.0562	-100000	-0.530781
5.075	51.3305	1.06422	-100000	-0.624181
5.08333	51.3806	1.06573	-100000	-0.496508
5.09167	51.4248	1.07049	-100000	-0.211366
5.1	51.472	1.07275	-100000	-0.342242
5.10833	51.5192	1.07126	-100000	-0.274572
5.11667	51.5546	1.07714	-100000	-0.225641
5.125	51.5988	1.07965	-100000	-0.274167
5.13333	51.646	1.08028	-100000	-0.161532
5.14167	51.705	1.0804	-100000	-0.0713544
5.15	51.7699	1.08253	-100000	-0.236039
5.15833	51.8082	1.08202	-100000	-0.449458
5.16667	51.8436	1.08814	-100000	-0.45299
5.175	51.882	1.09538	-100000	-0.666329
5.18333	51.9321	1.09763	-100000	-0.591401
5.19167	51.9911	1.10424	-100000	-0.379051
5.2	52.0474	1.10786	-100000	-0.421644
5.20833	52.081	1.10802	-100000	-0.335334
5.21667	52.1146	1.11168	-100000	-0.174611
5.225	52.1677	1.11541	-100000	-0.368454
5.23333	52.2097	1.11368	-100000	-0.348627
5.24167	52.2545	1.1203	-100000	-0.21557
5.25	52.2993	1.1233	-100000	-0.436288
5.25833	52.3272	1.1226	-100000	-0.263943
5.26667	52.372	1.12822	-100000	-0.249012
5.275	52.414	1.1291	-100000	-0.307138
5.28333	52.456	1.1316	-100000	-0.262216
5.29167	52.5035	1.13284	-100000	-0.358201
5.3	52.5455	1.13696	-100000	-0.352963
5.30833	52.6015	1.14104	-100000	-0.548656
5.31667	52.6574	1.14337	-100000	-0.491969
5.325	52.6938	1.15113	-100000	-0.317137
5.33333	52.7386	1.15336	-100000	-0.330297
5.34167	52.7778	1.15161	-100000	-0.106295
5.35	52.8114	1.15438	-100000	-0.184237
5.35833	52.8757	1.15467	-100000	-0.252078
5.36667	52.9261	1.1595	-100000	-0.21274
5.375	52.9597	1.16001	-100000	-0.226818
5.38333	53.01	1.16147	-100000	0.0193201
5.39167	53.0436	1.16223	-100000	-0.0644163
5.4	53.08	1.15886	-100000	-0.230283
5.40833	53.136	1.16216	-100000	-0.416944
5.41667	53.1752	1.16914	-100000	-0.817209
5.425	53.2143	1.17613	-100000	-0.938722
5.43333	53.2563	1.1861	-100000	-0.770522
5.44167	53.2955	1.19345	-100000	-0.705102
5.45	53.3291	1.19483	-100000	-0.359491
5.45833	53.3822	1.19963	-100000	-0.11849
5.46667	53.4298	1.19808	-100000	-0.0186451
5.475	53.4774	1.1974	-100000	0.126495
5.48333	53.5305	1.19545	-100000	0.0742601
5.49167	53.5725	1.19541	-100000	-0.0720201
5.5	53.6201	1.1956	-100000	-0.356606
5.50833	53.6649	1.1998	-100000	-0.311763
5.51667	53.718	1.20734	-100000	-0.384117
5.525	53.7572	1.20581	-100000	-0.436042
5.53333	53.7936	1.20841	-100000	-0.187121
5.54167	53.8412	1.21434	-100000	-0.4128
5.55	53.8747	1.21357	-100000	-0.411219
5.55833	53.9363	1.21957	-100000	-0.201106
5.56667	53.9839	1.22212	-100000	-0.349783
5.575	54.0315	1.22104	-100000	-0.284186
5.58333	54.0734	1.22523	-100000	-0.35628
5.59167	54.1182	1.22904	-100000	-0.530318
5.6	54.1574	1.23399	-100000	-0.495672
5.60833	54.191	1.23872	-100000	-0.370669
5.61667	54.2385	1.24176	-100000	-0.392263
5.625	54.2637	1.24139	-100000	-0.277422
5.63333	54.3085	1.24707	-100000	-0.347279
5.64167	54.3589	1.24796	-100000	-0.475261
5.65	54.4148	1.25333	-100000	-0.289817
5.65833	54.4624	1.25724	-100000	-0.435325
5.66667	54.5184	1.25673	-100000	-0.166378
5.675	54.5715	1.26248	-100000	-0.149931
5.68333	54.6191	1.25888	-100000	-0.305323
5.69167	54.6751	1.26223	-100000	-0.200931
5.7	54.7171	1.26691	-100000	-0.49509
5.70833	54.7646	1.26917	-100000	-0.441519
5.71667	54.7982	1.27538	-100000	-0.328498
5.725	54.8346	1.27695	-100000	-0.387847
5.73333	54.8794	1.27785	-100000	-0.379731
5.74167	54.9297	1.2821	-100000	-0.50399
5.75	54.9913	1.28804	-100000	-0.549154
5.75833	55.0473	1.29375	-100000	-0.456928
5.76667	55.0893	1.29616	-100000	-0.220682
5.775	55.1284	1.29733	-100000	0.0183409
5.78333	55.1648	1.29539	-100000	0.0151901
5.79167	55.19	1.29314	-100000	0.0303178
5.8	55.2348	1.29565	-100000	-0.0407572
5.80833	55.2739	1.29632	-100000	-0.132713
5.81667	55.3103	1.29675	-100000	-0.0772084
5.825	55.3691	1.29756	-100000	-0.183341
5.83333	55.4083	1.29823	-100000	-0.322326
5.84167	55.4391	1.30243	-100000	-0.553942
5.85	55.4726	1.3075	-100000	-0.519637
5.85833	55.5118	1.31603	-100000	-0.442208
5.86667	55.5762	1.31555	-100000	-0.363799
5.875	55.6209	1.31717	-100000	-0.196312
5.88333	55.6741	1.31962	-100000	-0.437355
5.89167	55.7273	1.32257	-100000	-0.393996
5.9	55.7609	1.33013	-100000	-0.331479
5.90833	55.8168	1.33031	-100000	-0.23068
5.91667	55.8616	1.33067	-100000	-0.140594
5.925	55.8896	1.33026	-100000	-0.21927
5.93333	55.9232	1.33481	-100000	-0.302057
5.94167	55.9568	1.33762	-100000	-0.415921
5.95	55.9987	1.34074	-100000	-0.207355
5.95833	56.0603	1.34413	-100000	-0.162917
5.96667	56.1275	1.34173	-100000	-0.265585
5.975	56.1778	1.34305	-100000	-0.329454
5.98333	56.231	1.34959	-100000	-0.62816
5.99167	56.2898	1.35511	-100000	-0.797611
6	56.3205	1.36266	-100000	-0.662352
6.00833	56.3653	1.36963	-100000	-0.504556
6.01667	56.3989	1.37167	-100000	-0.300013
6.025	56.4185	1.37193	-100000	-0.166526
6.03333	56.4801	1.37266	-100000	-0.165855
6.04167	56.536	1.37518	-100000	-0.214461
6.05	56.592	1.3772	-100000	-0.269902
6.05833	56.6312	1.37907	-100000	-0.329685
6.06667	56.6564	1.38166	-100000	-0.235218
6.075	56.6927	1.38617	-100000	-0.373085
6.08333	56.7515	1.38504	-100000	-0.380751
6.09167	56.8131	1.39151	-100000	-0.305994
6.1	56.8746	1.39435	-100000	-0.69825
6.10833	56.9278	1.39637	-100000	-0.6151
6.11667	56.9726	1.40832	-100000	-0.640699
6.125	57.0173	1.41201	-100000	-0.611033
6.13333	57.0621	1.41571	-100000	-0.191639
6.14167	57.1125	1.41674	-100000	-0.0824459
6.15	57.1545	1.41471	-100000	-0.0836341
6.15833	57.2188	1.41476	-100000	-0.186549
6.16667	57.2748	1.4185	-100000	-0.188881
6.175	57.3336	1.42296	-100000	-0.288761
6.18333	57.3811	1.421	-100000	-0.19028
6.19167	57.4147	1.42439	-100000	-0.162276
6.2	57.4567	1.42484	-100000	-0.456242
6.20833	57.4875	1.42837	-100000	-0.517419
6.21667	57.5267	1.43621	-100000	-0.57843
6.225	57.5714	1.44164	-100000	-0.520363
6.23333	57.6078	1.44412	-100000	-0.342808
6.24167	57.6638	1.44571	-100000	-0.0234149
6.25	57.7085	1.44764	-100000	-0.0694994
6.25833	57.7561	1.44242	-100000	-0.0567315
6.26667	57.8037	1.44644	-100000	-0.0783725
6.275	57.8485	1.44761	-100000	-0.427321
6.28333	57.9128	1.45025	-100000	-0.287145
6.29167	57.9576	1.45666	-100000	-0.433719
6.3	58.0108	1.45601	-100000	-0.442279
6.30833	58.0527	1.46206	-100000	-0.383285
6.31667	58.0947	1.46499	-100000	-0.564223
6.325	58.1507	1.46944	-100000	-0.390978
6.33333	58.1983	1.47482	-100000	-0.304575
6.34167	58.243	1.4751	-100000	-0.153461
6.35	58.285	1.47514	-100000	0.0396477
6.35833	58.313	1.47455	-100000	0.0279071
6.36667	58.3522	1.4735	-100000	-0.166586
6.375	58.3942	1.47416	-100000	-0.356023
6.38333	58.4529	1.4807	-100000	-0.569868
6.39167	58.5033	1.48642	-100000	-0.700831
6.4	58.5565	1.49249	-100000	-0.706648
6.40833	58.5984	1.49753	-100000	-0.613068
6.41667	58.632	1.50425	-100000	-0.490176
6.425	58.6964	1.50685	-100000	-0.58875
6.43333	58.73	1.50883	-100000	-0.350388
6.44167	58.7971	1.51715	-100000	-0.354932
6.45	58.8391	1.51593	-100000	-0.421113
6.45833	58.8839	1.51869	-100000	-0.0843753
6.46667	58.937	1.52287	-100000	-0.162432
6.475	58.9706	1.51996	-100000	-0.147937
6.48333	59.0294	1.52135	-100000	-0.0643305
6.49167	59.0714	1.52362	-100000	-0.224821
6.5	59.1133	1.52501	-100000	-0.221182
6.50833	59.1637	1.52746	-100000	-0.253868
6.51667	59.1917	1.52872	-100000	-0.338476
6.525	59.2225	1.53208	-100000	-0.360771
6.53333	59.2701	1.53629	-100000	-0.420128
6.54167	59.3204	1.53948	-100000	-0.351977
6.55	59.3792	1.54272	-100000	-0.335186
6.55833	59.4408	1.54381	-100000	-0.300402
6.56667	59.4799	1.54747	-100000	-0.355555
6.575	59.5191	1.5495	-100000	-0.466175
6.58333	59.5667	1.55457	-100000	-0.470536
6.59167	59.6059	1.55935	-100000	-0.381898
6.6	59.6702	1.56315	-100000	-0.181544
6.60833	59.7178	1.56223	-100000	-0.0471552
6.61667	59.757	1.56063	-100000	0.112745
6.625	59.8073	1.56092	-100000	-0.103666
6.63333	59.8521	1.55939	-100000	-0.185854
6.64167	59.9025	1.56568	-100000	-0.225293
6.65	59.9557	1.56682	-100000	-0.332993
6.65833	60.0116	1.56843	-100000	-0.13113
6.66667	60.0592	1.57049	-100000	-0.290621
6.675	60.1068	1.57005	-100000	-0.315367
6.68333	60.1515	1.57651	-100000	-0.433528
6.69167	60.1851	1.57894	-100000	-0.601978
6.7	60.2383	1.58494	-100000	-0.525238
6.70833	60.2859	1.59012	-100000	-0.581075
6.71667	60.3362	1.59402	-100000	-0.476129
6.725	60.3838	1.59831	-100000	-0.396403
6.73333	60.423	1.60081	-100000	-0.394042
6.74167	60.4734	1.60333	-100000	-0.341364
6.75	60.5181	1.60715	-100000	-0.241304
6.75833	60.5657	1.60969	-100000	-0.347647
6.76667	60.6133	1.60886	-100000	-0.247072
6.775	60.6581	1.61492	-100000	-0.29558
6.78333	60.7	1.61539	-100000	-0.364494
6.79167	60.7476	1.61955	-100000	-0.199392
6.8	60.7896	1.62101	-100000	-0.279176
6.80833	60.8344	1.62157	-100000	-0.178182
6.81667	60.8847	1.62469	-100000	-0.288301
6.825	60.9435	1.62548	-100000	-0.370527
6.83333	61.0051	1.63062	-100000	-0.324447
6.84167	61.0498	1.63392	-100000	-0.419181
6.85	61.103	1.63551	-100000	-0.368622
6.85833	61.145	1.63946	-100000	-0.315426
6.86667	61.187	1.64291	-100000	-0.441435
6.875	61.2457	1.64443	-100000	-0.386186
6.88333	61.2905	1.65022	-100000	-0.396375
6.89167	61.3409	1.65233	-100000	-0.455504
6.9	61.3856	1.65612	-100000	-0.252053
6.90833	61.422	1.65962	-100000	-0.225087
6.91667	61.4696	1.65862	-100000	-0.090865
6.925	61.4976	1.65983	-100000	0.0540839
6.93333	61.5395	1.65915	-100000	-0.0387536
6.94167	61.5955	1.65781	-100000	-0.0506939
6.95	61.6571	1.65992	-100000	-0.190209
6.95833	61.7298	1.66152	-100000	-0.369616
6.96667	61.7802	1.66549	-100000	-0.435529
6.975	61.825	1.67013	-100000	-0.597833
6.98333	61.867	1.67443	-100000	-0.535972
6.99167	61.9117	1.68145	-100000	-0.458989
7	61.9789	1.68335	-100000	-0.432539
7.00833	62.0293	1.68543	-100000	-0.229024
7.01667	62.0712	1.68885	-100000	-0.329636
7.025	62.1188	1.68908	-100000	-0.264723
7.03333	62.1524	1.69434	-100000	-0.222412
7.04167	62.1944	1.69426	-100000	-0.320591
7.05	62.2391	1.69627	-100000	-0.259606
7.05833	62.2839	1.69977	-100000	-0.5499
7.06667	62.3315	1.70299	-100000	-0.60406
7.075	62.3791	1.71259	-100000	-0.530768
7.08333	62.4294	1.7164	-100000	-0.425611
7.09167	62.4798	1.71746	-100000	-0.183633
7.1	62.5274	1.71718	-100000	0.00310885
7.10833	62.5806	1.71871	-100000	-0.020083
7.11667	62.6393	1.7163	-100000	-0.0704087
7.125	62.6869	1.71813	-100000	-0.0148798
7.13333	62.7401	1.71953	-100000	-0.343642
7.14167	62.7904	1.7192	-100000	-0.396747
7.15	62.8296	1.72775	-100000	-0.57084
7.15833	62.8856	1.73136	-100000	-0.750512
7.16667	62.9331	1.73856	-100000	-0.542244
7.175	62.9835	1.74422	-100000	-0.60211
7.18333	63.0283	1.74583	-100000	-0.354532
7.19167	63.0731	1.75143	-100000	-0.186636
7.2	63.1206	1.75037	-100000	-0.031787
7.20833	63.1682	1.75044	-100000	0.147324
7.21667	63.2158	1.74689	-100000	-0.0313793
7.225	63.2578	1.74652	-100000	-0.132359
7.23333	63.3081	1.75142	-100000	-0.445981
7.24167	63.3557	1.75485	-100000	-0.649929
7.25	63.4061	1.76175	-100000	-0.659199
7.25833	63.4536	1.76818	-100000	-0.643993
7.26667	63.4984	1.77339	-100000	-0.507826
7.275	63.546	1.77632	-100000	-0.279999
7.28333	63.5992	1.77868	-100000	-0.13261
7.29167	63.6439	1.77751	-100000	-0.143632
7.3	63.6915	1.77781	-100000	-0.067084
7.30833	63.7391	1.78111	-100000	-0.231443
7.31667	63.7755	1.78092	-100000	-0.350799
7.325	63.8314	1.78523	-100000	-0.27187
7.33333	63.8902	1.78951	-100000	-0.380223
7.34167	63.9378	1.79017	-100000	-0.364311
7.35	64.0049	1.79359	-100000	-0.169539
7.35833	64.0525	1.79737	-100000	-0.252363
7.36667	64.1001	1.79516	-100000	-0.345585
7.375	64.156	1.79858	-100000	-0.226375
7.38333	64.2036	1.80511	-100000	-0.496985
7.39167	64.2678	1.80492	-100000	-0.449291
7.4	64.3164	1.81172	-100000	-0.23527
7.40833	64.3542	1.81356	-100000	-0.38733
7.41667	64.4055	1.81295	-100000	-0.314494
7.425	64.4487	1.81783	-100000	-0.382543
7.43333	64.4919	1.82221	-100000	-0.53573
7.44167	64.554	1.82631	-100000	-0.445586
7.45	64.5972	1.83081	-100000	-0.382114
7.45833	64.6404	1.83268	-100000	-0.271526
7.46667	64.6999	1.83494	-100000	-0.129304
7.475	64.7485	1.83536	-100000	-0.121594
7.48333	64.8079	1.83512	-100000	-0.0144461
7.49167	64.8511	1.83674	-100000	-0.104018
7.5	64.8808	1.83543	-100000	-0.223222
7.50833	64.9213	1.83883	-100000	-0.37299
7.51667	64.9564	1.84256	-100000	-0.465691
7.525	64.9996	1.84917	-100000	-0.337044
7.53333	65.0482	1.85095	-100000	-0.287094
7.54167	65.0995	1.85006	-100000	-0.0684385
7.55	65.1455	1.85213	-100000	-0.086842
7.55833	65.1995	1.85145	-100000	-0.357569
7.56667	65.24	1.85384	-100000	-0.488561
7.575	65.2805	1.86198	-100000	-0.519533
7.58333	65.3264	1.86842	-100000	-0.620792
7.59167	65.3777	1.86877	-100000	-0.495763
7.6	65.4425	1.87454	-100000	-0.401886
7.60833	65.4938	1.87851	-100000	-0.472789
7.61667	65.5478	1.88181	-100000	-0.347431
7.625	65.5911	1.88453	-100000	-0.155993
7.63333	65.6343	1.88612	-100000	0.0341485
7.64167	65.6694	1.88371	-100000	-0.0806262
7.65	65.7126	1.88067	-100000	0.0182312
7.65833	65.7585	1.88722	-100000	-0.166521
7.66667	65.8044	1.88551	-100000	-0.429924
7.675	65.8611	1.88926	-100000	-0.196083
7.68333	65.9097	1.895	-100000	-0.407021
7.69167	65.9583	1.89375	-100000	-0.323005
7.7	66.0015	1.89908	-100000	-0.100372
7.70833	66.0691	1.90003	-100000	-0.290013
7.71667	66.1204	1.89835	-100000	-0.228484
7.725	66.1717	1.90342	-100000	-0.337074
7.73333	66.2257	1.90669	-100000	-0.604217
7.74167	66.2689	1.91126	-100000	-0.537608
7.75	66.3175	1.91849	-100000	-0.58606
7.75833	66.3823	1.92134	-100000	-0.517214
7.76667	66.4363	1.92623	-100000	-0.459476
7.775	66.4742	1.9285	-100000	-0.401035
7.78333	66.5255	1.93381	-100000	-0.214728
7.79167	66.5552	1.93471	-100000	-0.129371
7.8	66.6065	1.93339	-100000	0.0469963
7.80833	66.6578	1.93281	-100000	0.0262852
7.81667	66.7091	1.93224	-100000	-0.127323
7.825	66.7577	1.93383	-100000	-0.0986079
7.83333	66.8009	1.93763	-100000	-0.248504
7.84167	66.8414	1.9361	-100000	-0.380392
7.85	66.8846	1.94052	-100000	-0.396302
7.85833	66.9468	1.94651	-100000	-0.719543
7.86667	66.9954	1.95084	-100000	-0.571847
7.875	67.0413	1.96009	-100000	-0.388155
7.88333	67.0872	1.95958	-100000	-0.221692
7.89167	67.1412	1.95945	-100000	-0.114944
7.9	67.1925	1.95823	-100000	-0.223148
7.90833	67.2492	1.96392	-100000	-0.459283
7.91667	67.3032	1.96702	-100000	-0.696793
7.925	67.3491	1.97476	-100000	-0.580349
7.93333	67.3897	1.98146	-100000	-0.627161
7.94167	67.4464	1.98326	-100000	-0.327425
7.95	67.5112	1.98793	-100000	-0.113278
7.95833	67.549	1.98567	-100000	0.0975605
7.96667	67.5976	1.98523	-100000	0.0641034
7.975	67.6408	1.98001	-100000	0.0216573
7.98333	67.6759	1.98579	-100000	-0.0261715
7.99167	67.711	1.98495	-100000	-0.368059
8	67.7758	1.98611	-100000	-0.0016073
8.00833	67.8244	1.99228	-100000	-0.219665
8.01667	67.865	1.98585	-100000	-0.29589
8.025	67.9352	1.99227	-100000	-0.326634
8.03333	67.9676	1.99597	-100000	-0.761776
8.04167	68.0216	2.00317	-100000	-0.558935
8.05	68.0756	2.01124	-100000	-0.557497
8.05833	68.1242	2.0109	-100000	-0.282176
8.06667	68.1809	2.01455	-100000	-0.242103
8.075	68.216	2.01257	-100000	-0.440994
8.08333	68.2673	2.01931	-100000	-0.391088
8.09167	68.3079	2.0256	-100000	-0.688425
8.1	68.3592	2.02759	-100000	-0.511604
8.10833	68.4132	2.03552	-100000	-0.437823
8.11667	68.451	2.03636	-100000	-0.54344
8.125	68.5104	2.0402	-100000	-0.25265
8.13333	68.5671	2.0457	-100000	-0.123447
8.14167	68.6319	2.04394	-100000	-0.0895763
8.15	68.694	2.04048	-100000	0.0393601
8.15833	68.7318	2.04318	-100000	-0.305928
8.16667	68.7697	2.04439	-100000	-0.598822
8.175	68.8048	2.05414	-100000	-0.590075
8.18333	68.8372	2.06044	-100000	-0.734957
8.19167	68.8912	2.06285	-100000	-0.416239
8.2	68.9452	2.06889	-100000	-0.37627
8.20833	68.9803	2.06801	-100000	-0.309151
8.21667	69.0451	2.07298	-100000	-0.131684
8.225	69.091	2.07316	-100000	-0.164874
8.23333	69.1261	2.07328	-100000	0.0300877
8.24167	69.1829	2.07351	-100000	-0.0619771
8.25	69.2126	2.07198	-100000	-0.149861
8.25833	69.2612	2.07522	-100000	-0.303276
8.26667	69.3206	2.07827	-100000	-0.451207
8.275	69.3773	2.08362	-100000	-0.405179
8.28333	69.4448	2.08702	-100000	-0.402496
8.29167	69.488	2.08873	-100000	-0.370677
8.3	69.5312	2.09169	-100000	-0.313206
8.30833	69.5771	2.09597	-100000	-0.375982
8.31667	69.6123	2.09746	-100000	-0.296402
8.325	69.6501	2.10126	-100000	-0.0301579
8.33333	69.7014	2.10157	-100000	-0.10052
8.34167	69.7608	2.09698	-100000	-0.00590863
8.35	69.8175	2.10081	-100000	-0.0221401
8.35833	69.8769	2.10146	-100000	-0.326953
8.36667	69.9255	2.10231	-100000	-0.262242
8.375	69.9687	2.10788	-100000	-0.416415
8.38333	70.02	2.10955	-100000	-0.557905
8.39167	70.0714	2.11534	-100000	-0.467768
8.4	70.1146	2.12091	-100000	-0.544024
8.40833	70.1578	2.12347	-100000	-0.505515
8.41667	70.2064	2.12768	-100000	-0.473686
8.425	70.2658	2.13219	-100000	-0.653246
8.43333	70.3252	2.13669	-100000	-0.594562
8.44167	70.3819	2.14525	-100000	-0.249634
8.45	70.4278	2.1475	-100000	-0.170846
8.45833	70.4737	2.14051	-100000	0.225813
8.46667	70.5197	2.14239	-100000	0.189406
8.475	70.5683	2.13772	-100000	-0.149489
8.48333	70.6223	2.14119	-100000	-0.295225
8.49167	70.652	2.14549	-100000	-0.595491
8.5	70.7114	2.15223	-100000	-0.547171
8.50833	70.7654	2.15757	-100000	-0.532385
8.51667	70.8248	2.15943	-100000	-0.250683
8.525	70.8734	2.16324	-100000	-0.213287
8.53333	70.9139	2.16059	-100000	-0.214599
8.54167	70.9544	2.16468	-100000	-0.153821
8.55	71.0112	2.16658	-100000	-0.385893
8.55833	71.0544	2.16837	-100000	-0.279174
8.56667	71.1273	2.17345	-100000	-0.45605
8.575	71.1705	2.17398	-100000	-0.560203
8.58333	71.2191	2.18178	-100000	-0.351432
8.59167	71.2569	2.18704	-100000	-0.433147
8.6	71.3082	2.18516	-100000	-0.322218
8.60833	71.346	2.18842	-100000	-0.256355
8.61667	71.4109	2.19252	-100000	-0.563422
8.625	71.4838	2.19559	-100000	-0.378528
8.63333	71.5351	2.20394	-100000	-0.203105
8.64167	71.581	2.20104	-100000	-0.116551
8.65	71.6377	2.19929	-100000	0.114951
8.65833	71.6539	2.19947	-100000	-0.0433638
8.66667	71.716	2.20011	-100000	-0.186141
8.675	71.7538	2.20248	-100000	-0.196167
8.68333	71.797	2.2055	-100000	-0.242503
8.69167	71.8402	2.20601	-100000	-0.250345
8.7	71.8997	2.2082	-100000	-0.427318
8.70833	71.9429	2.21083	-100000	-0.347114
8.71667	71.9969	2.21974	-100000	-0.471166
8.725	72.0671	2.21758	-100000	-0.481525
8.73333	72.113	2.2239	-100000	-0.286582
8.74167	72.1697	2.22688	-100000	-0.349978
8.75	72.248	2.22929	-100000	-0.297299
8.75833	72.275	2.22925	-100000	-0.479777
8.76667	72.321	2.23381	-100000	-0.527151
8.775	72.3669	2.24287	-100000	-0.673774
8.78333	72.4101	2.24687	-100000	-0.417138
8.79167	72.4668	2.25171	-100000	-0.113714
8.8	72.5397	2.24772	-100000	-0.0831419
8.80833	72.5667	2.24666	-100000	-0.026658
8.81667	72.6288	2.24964	-100000	-0.204194
8.825	72.6612	2.25259	-100000	-0.246491
8.83333	72.7071	2.25452	-100000	-0.147567
8.84167	72.7747	2.25488	-100000	-0.201079
8.85	72.8206	2.25456	-100000	-0.374047
8.85833	72.8692	2.2593	-100000	-0.506376
8.86667	72.9259	2.26699	-100000	-0.732931
8.875	72.961	2.27176	-100000	-0.57044
8.88333	73.0339	2.27899	-100000	-0.494514
8.89167	73.0663	2.27831	-100000	-0.282789
8.9	73.1122	2.28348	-100000	-0.0449636
8.90833	73.15	2.28119	-100000	-0.146735
8.91667	73.2013	2.28049	-100000	-0.0780658
8.925	73.2446	2.2832	-100000	-0.283341
8.93333	73.304	2.28608	-100000	-0.313414
8.94167	73.3607	2.29063	-100000	-0.321347
8.95	73.4174	2.29093	-100000	-0.252186
8.95833	73.4714	2.29391	-100000	-0.12385
8.96667	73.5389	2.29448	-100000	-0.206328
8.975	73.5848	2.29476	-100000	-0.24901
8.98333	73.6469	2.29781	-100000	-0.405229
8.99167	73.6983	2.30221	-100000	-0.479129
9	73.7496	2.30799	-100000	-0.596228
9.00833	73.7793	2.31073	-100000	-0.570984
9.01667	73.8279	2.31769	-100000	-0.38313
9.025	73.8657	2.32125	-100000	-0.374841
9.03333	73.9116	2.32076	-100000	-0.144276
9.04167	73.9656	2.32322	-100000	0.0565223
9.05	74.0169	2.32249	-100000	0.151422
9.05833	74.052	2.31936	-100000	0.145689
9.06667	74.1169	2.31571	-100000	-0.0244873
9.075	74.179	2.31837	-100000	-0.38327
9.08333	74.2276	2.32331	-100000	-0.75686
9.09167	74.287	2.33214	-100000	-0.712728
9.1	74.3302	2.34094	-100000	-0.623192
9.10833	74.3734	2.34213	-100000	-0.40139
9.11667	74.4382	2.34408	-100000	-0.221694
9.125	74.4868	2.34552	-100000	-0.274153
9.13333	74.5408	2.34833	-100000	-0.337564
9.14167	74.5895	2.35126	-100000	-0.265599
9.15	74.6543	2.35534	-100000	-0.293726
9.15833	74.6867	2.35437	-100000	-0.216432
9.16667	74.7488	2.35812	-100000	-0.172652
9.175	74.7893	2.35848	-100000	-0.223811
9.18333	74.8406	2.36109	-100000	-0.0488822
9.19167	74.8973	2.36183	-100000	-0.0151174
9.2	74.9459	2.35975	-100000	-0.116756
9.20833	74.9918	2.35898	-100000	-0.140263
9.21667	75.0702	2.36498	-100000	-0.496591
9.225	75.1026	2.36651	-100000	-0.691026
9.23333	75.1728	2.37631	-100000	-0.541908
9.24167	75.2079	2.38202	-100000	-0.467248
9.25	75.2511	2.38305	-100000	-0.221008
9.25833	75.3051	2.38208	-100000	-0.0169424
9.26667	75.351	2.38367	-100000	-0.146016
9.275	75.405	2.38258	-100000	-0.402481
9.28333	75.4455	2.38791	-100000	-0.27295
9.29167	75.4969	2.3955	-100000	-0.366427
9.3	75.5401	2.39277	-100000	-0.171503
9.30833	75.5941	2.3948	-100000	-0.0700871
9.31667	75.6454	2.39363	-100000	-0.37549
9.325	75.6967	2.39784	-100000	-0.407078
9.33333	75.7534	2.40529	-100000	-0.539954
9.34167	75.8047	2.40836	-100000	-0.519151
9.35	75.8641	2.41163	-100000	-0.235781
9.35833	75.9236	2.41514	-100000	-0.192531
9.36667	75.956	2.41315	-100000	-0.128473
9.375	76.0262	2.41478	-100000	-0.170967
9.38333	76.064	2.41591	-100000	-0.429918
9.39167	76.1094	2.42084	-100000	-0.617733
9.4	76.1641	2.42748	-100000	-0.649517
9.40833	76.2083	2.43537	-100000	-0.534245
9.41667	76.276	2.43756	-100000	-0.337773
9.425	76.3176	2.43865	-100000	-0.0222915
9.43333	76.3541	2.43874	-100000	-0.0376442
9.44167	76.414	2.43612	-100000	-0.0410603
9.45	76.4608	2.43882	-100000	-0.0178993
9.45833	76.5077	2.44002	-100000	-0.215037
9.46667	76.5597	2.43933	-100000	-0.201824
9.475	76.6014	2.44328	-100000	-0.287652
9.48333	76.6456	2.44554	-100000	-0.517247
9.49167	76.6977	2.4496	-100000	-0.521766
9.5	76.7679	2.45658	-100000	-0.384643
9.50833	76.833	2.46068	-100000	-0.176907
9.51667	76.8799	2.45837	-100000	-0.132931
9.525	76.9189	2.4555	-100000	-0.115274
9.53333	76.9579	2.46101	-100000	-0.188994
9.54167	76.9918	2.46452	-100000	-0.493758
9.55	77.0204	2.46467	-100000	-0.333987
9.55833	77.0725	2.47196	-100000	-0.310658
9.56667	77.1193	2.47214	-100000	-0.524448
9.575	77.1688	2.47487	-100000	-0.456239
9.58333	77.2312	2.48215	-100000	-0.518417
9.59167	77.2937	2.48717	-100000	-0.406256
9.6	77.3666	2.48942	-100000	-0.408506
9.60833	77.4056	2.48842	-100000	-0.254821
9.61667	77.4551	2.49576	-100000	-0.323952
9.625	77.5123	2.49566	-100000	-0.335905
9.63333	77.5488	2.50022	-100000	-0.019141
9.64167	77.606	2.49961	-100000	-0.0794745
9.65	77.6529	2.4964	-100000	0.107266
9.65833	77.6997	2.49831	-100000	0.0158479
9.66667	77.7544	2.49664	-100000	-0.254549
9.675	77.8143	2.49908	-100000	-0.120375
9.68333	77.8793	2.50489	-100000	-0.180759
9.69167	77.9106	2.50232	-100000	-0.306897
9.7	77.9548	2.50267	-100000	-0.223504
9.70833	78.0017	2.50931	-100000	-0.501065
9.71667	78.0485	2.51234	-100000	-0.586382
9.725	78.1032	2.51903	-100000	-0.484988
9.73333	78.1578	2.52221	-100000	-0.433282
9.74167	78.2047	2.52548	-100000	-0.317585
9.75	78.2645	2.52678	-100000	-0.195728
9.75833	78.3088	2.52961	-100000	-0.0156267
9.76667	78.3609	2.52874	-100000	0.00375646
9.775	78.4077	2.526	-100000	0.163941
9.78333	78.4728	2.52665	-100000	0.134168
9.79167	78.5014	2.52415	-100000	-0.0580567
9.8	78.5535	2.52427	-100000	-0.158531
9.80833	78.6081	2.52794	-100000	-0.26631
9.81667	78.655	2.53194	-100000	-0.281065
9.825	78.7174	2.53302	-100000	-0.125521
9.83333	78.7695	2.53363	-100000	-0.08159
9.84167	78.7981	2.53212	-100000	-0.235075
9.85	78.8528	2.53466	-100000	-0.442676
9.85833	78.8918	2.54086	-100000	-0.736313
9.86667	78.9465	2.54839	-100000	-0.762288
9.875	79.0246	2.55666	-100000	-0.600936
9.88333	79.0792	2.56007	-100000	-0.518685
9.89167	79.1183	2.56089	-100000	-0.290408
9.9	79.1677	2.56568	-100000	-0.231859
9.90833	79.2172	2.56635	-100000	-0.225361
9.91667	79.2744	2.5678	-100000	-0.123643
9.925	79.3213	2.5684	-100000	-0.246445
9.93333	79.3942	2.5698	-100000	-0.242439
9.94167	79.4306	2.57456	-100000	-0.372287
9.95	79.4879	2.57588	-100000	-0.468112
9.95833	79.5269	2.58081	-100000	-0.343287
9.96667	79.5555	2.58541	-100000	-0.475876
9.975	79.6024	2.586	-100000	-0.425967
9.98333	79.6623	2.59174	-100000	-0.209593
9.99167	79.7117	2.59501	-100000	-0.14567
10	79.7664	2.59239	-100000	-0.00567633
10.0083	79.8132	2.59086	-100000	0.0523371
10.0167	79.8471	2.59193	-100000	-0.0224519
10.025	79.8939	2.59327	-100000	-0.384742
10.0333	79.9303	2.59314	-100000	-0.281197
10.0417	79.9876	2.60368	-100000	-0.465687
10.05	80.0423	2.6013	-100000	-0.464962
10.0583	80.0969	2.60879	-100000	-0.305715
10.0667	80.1386	2.60864	-100000	-0.429743
10.075	80.1932	2.61387	-100000	-0.141508
10.0833	80.2427	2.61563	-100000	-0.330317
10.0917	80.2921	2.61351	-100000	-0.178385
10.1	80.3364	2.61965	-100000	-0.339328
10.1083	80.4067	2.61982	-100000	-0.545597
10.1167	80.4561	2.62694	-100000	-0.265249
10.125	80.5186	2.63169	-100000	-0.236464
10.1333	80.5706	2.62849	-100000	-0.101948
10.1417	80.6123	2.6277	-100000	-0.0573474
10.15	80.6565	2.63034	-100000	-0.285761
10.1583	80.7138	2.63361	-100000	-0.522625
10.1667	80.7658	2.63802	-100000	-0.380663
10.175	80.8153	2.64512	-100000	-0.503456
10.1833	80.8543	2.64303	-100000	-0.482523
10.1917	80.9168	2.65039	-100000	-0.292266
10.2	80.9845	2.6541	-100000	-0.422826
10.2083	81.0105	2.65487	-100000	-0.203445
10.2167	81.0678	2.65712	-100000	-0.226839
10.225	81.1146	2.65717	-100000	-0.312764
10.2333	81.1589	2.66166	-100000	-0.283902
10.2417	81.2291	2.66529	-100000	-0.157797
10.25	81.276	2.66658	-100000	-0.200357
10.2583	81.3255	2.66243	-100000	-0.124057
10.2667	81.3723	2.66834	-100000	-0.0773912
10.275	81.4087	2.66943	-100000	-0.368037
10.2833	81.453	2.66916	-100000	-0.0972918
10.2917	81.4998	2.6747	-100000	-0.220964
10.3	81.5519	2.67158	-100000	-0.365436
10.3083	81.6144	2.67679	-100000	-0.11416
10.3167	81.656	2.68134	-100000	-0.184396
10.325	81.7159	2.6785	-100000	-0.0551794
10.3333	81.7731	2.67773	-100000	0.198384
10.3417	81.846	2.67863	-100000	-0.176124
10.35	81.8903	2.67473	-100000	-0.36406
10.3583	81.9501	2.68437	-100000	-0.33161
10.3667	81.9892	2.68987	-100000	-0.67547
10.375	82.0386	2.68968	-100000	-0.274894
10.3833	82.0881	2.69725	-100000	-0.202043
10.3917	82.1557	2.69354	-100000	-0.262486
10.4	82.1922	2.6966	-100000	-0.106333
10.4083	82.2495	2.69843	-100000	-0.227585
10.4167	82.3015	2.70079	-100000	-0.164221
10.425	82.3588	2.70112	-100000	-0.192649
10.4333	82.416	2.70207	-100000	-0.23283
10.4417	82.4577	2.70486	-100000	-0.3806
10.45	82.5149	2.70855	-100000	-0.49989
10.4583	82.5488	2.71381	-100000	-0.510555
10.4667	82.5852	2.71874	-100000	-0.374796
10.475	82.6529	2.72187	-100000	-0.225708
10.4833	82.7023	2.72105	-100000	0.0454227
10.4917	82.7648	2.72133	-100000	0.0342187
10.5	82.8195	2.71722	-100000	-0.193019
10.5083	82.8741	2.72073	-100000	-0.260489
10.5167	82.9418	2.72748	-100000	-0.529537
10.525	82.9912	2.73001	-100000	-0.555311
10.5333	83.0381	2.73487	-100000	-0.269999
10.5417	83.0719	2.73924	-100000	-0.344243
10.55	83.1188	2.73648	-100000	-0.251277
10.5583	83.1604	2.74149	-100000	-0.127631
10.5667	83.2021	2.74325	-100000	-0.228135
10.575	83.2567	2.7435	-100000	-0.143201
10.5833	83.2958	2.74408	-100000	-0.272899
10.5917	83.34	2.74626	-100000	-0.363607
10.6	83.3999	2.75235	-100000	-0.514796
10.6083	83.4702	2.75562	-100000	-0.505214
10.6167	83.5326	2.76124	-100000	-0.529262
10.625	83.6081	2.7631	-100000	-0.374832
10.6333	83.6576	2.76999	-100000	-0.19661
10.6417	83.6992	2.76811	-100000	-0.179053
10.65	83.7304	2.7678	-100000	0.11015
10.6583	83.7877	2.76907	-100000	-0.125284
10.6667	83.8294	2.76632	-100000	-0.284802
10.675	83.884	2.77229	-100000	-0.326772
10.6833	83.9335	2.77729	-100000	-0.621126
10.6917	83.9855	2.77996	-100000	-0.404496
10.7	84.0454	2.78702	-100000	-0.223769
10.7083	84.0948	2.78577	-100000	-0.063001
10.7167	84.1573	2.78475	-100000	0.0208079
10.725	84.1964	2.78206	-100000	-0.0219627
10.7333	84.2328	2.78633	-100000	-0.188304
10.7417	84.2927	2.7865	-100000	-0.456662
10.75	84.3369	2.79103	-100000	-0.290548
10.7583	84.402	2.79729	-100000	-0.27462
10.7667	84.4723	2.79601	-100000	-0.238612
10.775	84.5165	2.79566	-100000	0.117009
10.7833	84.5712	2.79898	-100000	0.0612471
10.7917	84.6232	2.79339	-100000	-0.105141
10.8	84.6571	2.79397	-100000	-0.0998355
10.8083	84.7117	2.79916	-100000	-0.408584
10.8167	84.7638	2.80231	-100000	-0.675351
10.825	84.8262	2.80701	-100000	-0.629869
10.8333	84.8835	2.81648	-100000	-0.670618
10.8417	84.9303	2.82016	-100000	-0.661039
10.85	84.9746	2.82466	-100000	-0.331857
10.8583	85.0188	2.82904	-100000	-0.368531
10.8667	85.0631	2.82754	-100000	-0.141271
10.875	85.1308	2.83244	-100000	-0.0460652
10.8833	85.1854	2.82937	-100000	-0.228823
10.8917	85.2271	2.83058	-100000	-0.0918861
10.9	85.2921	2.83517	-100000	-0.291977
10.9083	85.3416	2.83551	-100000	-0.2082
10.9167	85.4145	2.8391	-100000	-0.0450953
10.925	85.4613	2.83752	-100000	-0.127014
10.9333	85.5082	2.83668	-100000	-0.168479
10.9417	85.542	2.83974	-100000	-0.290557
10.95	85.5784	2.84472	-100000	-0.348073
10.9583	85.6149	2.8472	-100000	-0.104887
10.9667	85.6721	2.84828	-100000	-0.0804179
10.975	85.7372	2.84324	-100000	-0.0431085
10.9833	85.8153	2.8474	-100000	-0.0316714
10.9917	85.8752	2.84864	-100000	-0.380692
11	85.9402	2.84933	-100000	-0.291311
11.0083	85.9689	2.85593	-100000	-0.31228
11.0167	86.0183	2.85711	-100000	-0.506845
11.025	86.0756	2.85905	-100000	-0.257024
11.0333	86.1328	2.86623	-100000	-0.29678
11.0417	86.1797	2.86449	-100000	-0.51504
11.05	86.2265	2.867	-100000	-0.316146
11.0583	86.263	2.87622	-100000	-0.494689
11.0667	86.3124	2.87677	-100000	-0.420756
11.075	86.3723	2.88098	-100000	-0.0409117
11.0833	86.4061	2.88103	-100000	-0.260599
11.0917	86.4712	2.87758	-100000	-0.112922
11.1	86.5337	2.88545	-100000	-0.132754
11.1083	86.5831	2.88475	-100000	-0.267431
11.1167	86.6352	2.88545	-100000	0.0388891
11.125	86.6768	2.88649	-100000	-0.198303
11.1333	86.7341	2.88416	-100000	-0.311741
11.1417	86.7783	2.89136	-100000	-0.360249
11.15	86.8408	2.89585	-100000	-0.487385
11.1583	86.8903	2.8985	-100000	-0.20099
11.1667	86.9553	2.9004	-100000	-0.0546818
11.175	87.0126	2.89806	-100000	-0.00322134
11.1833	87.0594	2.89767	-100000	-0.11555
11.1917	87.1115	2.89861	-100000	-0.275264
11.2	87.1609	2.90425	-100000	-0.408578
11.2083	87.2156	2.90723	-100000	-0.407368
11.2167	87.2755	2.91129	-100000	-0.295828
11.225	87.3093	2.91219	-100000	-0.293192
11.2333	87.3692	2.91412	-100000	-0.116935
11.2417	87.4186	2.917	-100000	-0.163901
11.25	87.4707	2.91519	-100000	-0.152891
11.2583	87.5172	2.91765	-100000	-0.0307693
11.2667	87.5781	2.91921	-100000	-0.274991
11.275	87.6314	2.91803	-100000	-0.302066
11.2833	87.6771	2.92435	-100000	-0.349393
11.2917	87.7177	2.92772	-100000	-0.460467
11.3	87.7761	2.93086	-100000	-0.251563
11.3083	87.8268	2.93338	-100000	-0.143282
11.3167	87.875	2.93274	-100000	-0.0695286
11.325	87.9334	2.9325	-100000	0.0465586
11.3333	87.9867	2.93318	-100000	-0.0581906
11.3417	88.0298	2.93183	-100000	-0.106187
11.35	88.078	2.93468	-100000	-0.173129
11.3583	88.1186	2.93604	-100000	-0.211583
11.3667	88.1795	2.93895	-100000	-0.29272
11.375	88.2252	2.93888	-100000	-0.429406
11.3833	88.2709	2.94443	-100000	-0.423871
11.3917	88.3242	2.95035	-100000	-0.518928
11.4	88.3648	2.95308	-100000	-0.328348
11.4083	88.4308	2.95618	-100000	-0.246404
11.4167	88.4866	2.95538	-100000	-0.118407
11.425	88.55	2.95856	-100000	-0.166916
11.4333	88.5982	2.95702	-100000	-0.342434
11.4417	88.6388	2.96174	-100000	-0.194197
11.45	88.7023	2.96679	-100000	-0.238131
11.4583	88.753	2.96504	-100000	-0.0693018
11.4667	88.8165	2.96496	-100000	-0.0095084
11.475	88.8571	2.96405	-100000	-0.0809568
11.4833	88.9129	2.96711	-100000	-0.171566
11.4917	88.956	2.96773	-100000	-0.308537
11.5	89.0043	2.97068	-100000	-0.113901
11.5083	89.0499	2.97434	-100000	-0.211334
11.5167	89.0982	2.97091	-100000	-0.294207
11.525	89.1591	2.97478	-100000	-0.211661
11.5333	89.2174	2.98049	-100000	-0.545092
11.5417	89.2809	2.98139	-100000	-0.591876
11.55	89.3468	2.98908	-100000	-0.43579
11.5583	89.3951	2.99451	-100000	-0.550599
11.5667	89.4483	2.99501	-100000	-0.436813
11.575	89.4915	2.99974	-100000	-0.412541
11.5833	89.5372	3.00364	-100000	-0.434306
11.5917	89.5905	3.00826	-100000	-0.376866
11.6	89.6336	3.00949	-100000	-0.226791
11.6083	89.6742	3.01231	-100000	0.0474914
11.6167	89.7199	3.0112	-100000	-0.00744046
11.625	89.763	3.00668	-100000	0.103141
11.6333	89.8214	3.00974	-100000	-0.0224614
11.6417	89.8848	3.00887	-100000	-0.262601
11.65	89.9356	3.01195	-100000	-0.388288
11.6583	89.9889	3.01543	-100000	-0.433187
11.6667	90.0345	3.02268	-100000	-0.404053
11.675	90.0802	3.02331	-100000	-0.280795
11.6833	90.1335	3.02541	-100000	0.0696022
11.6917	90.1792	3.02479	-100000	0.0169062
11.7	90.2299	3.02036	-100000	0.112883
11.7083	90.2858	3.02275	-100000	0.0404401
11.7167	90.334	3.02165	-100000	-0.0373957
11.725	90.3923	3.02344	-100000	0.0732327
11.7333	90.4507	3.02161	-100000	-0.120089
11.7417	90.5116	3.0203	-100000	-0.1764
11.75	90.5751	3.02565	-100000	-0.411631
11.7583	90.6157	3.02932	-100000	-0.637677
11.7667	90.6537	3.03533	-100000	-0.371443
11.775	90.6994	3.04156	-100000	-0.249243
11.7833	90.7349	3.03804	-100000	-0.0295568
11.7917	90.7984	3.03763	-100000	0.218446
11.8	90.8593	3.03631	-100000	0.0399152
11.8083	90.9227	3.03428	-100000	-0.106707
11.8167	90.9836	3.03671	-100000	-0.355066
11.825	91.0394	3.04119	-100000	-0.538754
11.8333	91.075	3.04815	-100000	-0.565542
11.8417	91.1105	3.05224	-100000	-0.403195
11.85	91.1638	3.05556	-100000	-0.0898495
11.8583	91.2171	3.05463	-100000	-0.0236141
11.8667	91.2856	3.05114	-100000	-0.052555
11.875	91.3439	3.05302	-100000	-0.243457
11.8833	91.4048	3.05731	-100000	-0.4884
11.8917	91.4581	3.06274	-100000	-0.568505
11.9	91.5114	3.06742	-100000	-0.472483
11.9083	91.5546	3.07197	-100000	-0.356807
11.9167	91.6002	3.07306	-100000	-0.234881
11.925	91.6358	3.07464	-100000	0.00576589
11.9333	91.6941	3.07525	-100000	-0.0316272
11.9417	91.7652	3.07178	-100000	-0.090833
11.95	91.821	3.07411	-100000	-0.162565
11.9583	91.8946	3.07766	-100000	-0.474079
11.9667	91.9352	3.08067	-100000	-0.501939
11.975	91.9783	3.08758	-100000	-0.397517
11.9833	92.0291	3.09084	-100000	-0.340291
11.9917	92.0748	3.09091	-100000	-0.135878
12	92.1331	3.09202	-100000	-0.0326236
12.0083	92.1814	3.09211	-100000	-0.0802362
12.0167	92.2372	3.09193	-100000	-0.174638
12.025	92.2905	3.09359	-100000	-0.214733
12.0333	92.3412	3.09784	-100000	-0.22109
12.0417	92.3971	3.09927	-100000	-0.226494
12.05	92.4402	3.0993	-100000	-0.154154
12.0583	92.4986	3.10114	-100000	-0.0846246
12.0667	92.5468	3.10297	-100000	-0.179026
12.075	92.5975	3.10209	-100000	-0.210755
12.0833	92.6534	3.10527	-100000	-0.225489
12.0917	92.6965	3.10816	-100000	-0.403362
12.1	92.7549	3.11049	-100000	-0.401324
12.1083	92.8005	3.11554	-100000	-0.399235
12.1167	92.8513	3.11865	-100000	-0.23706
12.125	92.8995	3.12147	-100000	-0.153284
12.1333	92.9452	3.11839	-100000	-0.127751
12.1417	93.0086	3.12065	-100000	0.0357001
12.15	93.0619	3.1229	-100000	-0.291234
12.1583	93.1254	3.12028	-100000	-0.370916
12.1667	93.1634	3.1281	-100000	-0.415691
12.175	93.2091	3.13301	-100000	-0.50756
12.1833	93.2624	3.13676	-100000	-0.238959
12.1917	93.3106	3.1372	-100000	-0.00728895
12.2	93.374	3.13607	-100000	0.156732
12.2083	93.4222	3.13325	-100000	-0.0192357
12.2167	93.4679	3.13154	-100000	-0.0295948
12.225	93.5161	3.13784	-100000	-0.16785
12.2333	93.5669	3.13705	-100000	-0.315594
12.2417	93.6253	3.13885	-100000	-0.182488
12.25	93.676	3.14206	-100000	-0.28436
12.2583	93.7192	3.14392	-100000	-0.243473
12.2667	93.7724	3.14653	-100000	-0.221673
12.275	93.8105	3.14697	-100000	-0.238798
12.2833	93.8638	3.14944	-100000	-0.248118
12.2917	93.9247	3.15188	-100000	-0.289418
12.3	93.9729	3.1548	-100000	-0.0626137
12.3083	94.0338	3.15661	-100000	0.0809073
12.3167	94.082	3.15153	-100000	0.0743132
12.325	94.1404	3.14919	-100000	0.0237985
12.3333	94.2089	3.15232	-100000	-0.193834
12.3417	94.2647	3.15582	-100000	-0.380066
12.35	94.3256	3.15799	-100000	-0.369334
12.3583	94.3586	3.16186	-100000	-0.277937
12.3667	94.4068	3.16464	-100000	-0.36516
12.375	94.4703	3.16508	-100000	-0.355004
12.3833	94.5236	3.17016	-100000	-0.343113
12.3917	94.5946	3.17369	-100000	-0.532397
12.4	94.653	3.17607	-100000	-0.486017
12.4083	94.6885	3.18283	-100000	-0.534586
12.4167	94.7266	3.18637	-100000	-0.466582
12.425	94.7748	3.19151	-100000	-0.0586163
12.4333	94.8205	3.19163	-100000	-0.00533767
12.4417	94.8814	3.18478	-100000	0.27302
12.45	94.9524	3.18654	-100000	0.195825
12.4583	94.9981	3.18241	-100000	-0.125957
12.4667	95.0514	3.1851	-100000	-0.0405455
12.475	95.0996	3.18898	-100000	-0.243022
12.4833	95.1504	3.18789	-100000	-0.196244
12.4917	95.2087	3.19051	-100000	-0.163126
12.5	95.257	3.19164	-100000	-0.316594
12.5083	95.3077	3.19442	-100000	-0.294468
12.5167	95.3585	3.19845	-100000	-0.271215
12.525	95.4067	3.20032	-100000	-0.340843
12.5333	95.465	3.20068	-100000	-0.242408
12.5417	95.5234	3.20578	-100000	-0.198183
12.55	95.5716	3.20653	-100000	-0.334277
12.5583	95.6351	3.20693	-100000	-0.259856
12.5667	95.6858	3.21182	-100000	-0.378823
12.575	95.7467	3.21444	-100000	-0.400945
12.5833	95.7924	3.21916	-100000	-0.210373
12.5917	95.8431	3.2203	-100000	-0.0908907
12.6	95.8964	3.21884	-100000	0.106322
12.6083	95.9472	3.21747	-100000	0.0780039
12.6167	96.0106	3.21561	-100000	-0.0859277
12.625	96.069	3.2177	-100000	-0.230373
12.6333	96.1197	3.2217	-100000	-0.471481
12.6417	96.1654	3.22515	-100000	-0.627164
12.65	96.2212	3.23133	-100000	-0.447074
12.6583	96.2745	3.2386	-100000	-0.381679
12.6667	96.3253	3.2366	-100000	-0.0449186
12.675	96.3786	3.23787	-100000	0.266357
12.6833	96.4242	3.23283	-100000	0.0319555
12.6917	96.4775	3.22972	-100000	-0.114011
12.7	96.5359	3.23554	-100000	-0.442839
12.7083	96.5892	3.24168	-100000	-0.438237
12.7167	96.645	3.24759	-100000	-0.223654
12.725	96.6831	3.24433	-100000	0.106474
12.7333	96.7389	3.24299	-100000	0.284421
12.7417	96.8049	3.23813	-100000	-0.0037292
12.75	96.8683	3.23811	-100000	-0.0868067
12.7583	96.9318	3.24445	-100000	-0.31173
12.7667	96.9774	3.24589	-100000	-0.314696
12.775	97.0181	3.24852	-100000	-0.209716
12.7833	97.0663	3.2486	-100000	-0.256469
12.7917	97.117	3.25144	-100000	-0.127969
12.8	97.183	3.25443	-100000	-0.2948
12.8083	97.2337	3.25278	-100000	-0.373764
12.8167	97.2896	3.25842	-100000	-0.227564
12.825	97.3556	3.2639	-100000	-0.436542
12.8333	97.4088	3.26202	-100000	-0.293899
12.8417	97.4571	3.26733	-100000	-0.206625
12.85	97.5129	3.26822	-100000	-0.453111
12.8583	97.5484	3.27079	-100000	-0.357251
12.8667	97.5992	3.27712	-100000	-0.382587
12.875	97.6677	3.27924	-100000	-0.211762
12.8833	97.721	3.28097	-100000	-0.102183
12.8917	97.7768	3.27785	-100000	-0.160202
12.9	97.825	3.28053	-100000	-0.241786
12.9083	97.8732	3.28458	-100000	-0.319226
12.9167	97.924	3.28903	-100000	-0.0536072
12.925	97.99	3.28849	-100000	0.051931
12.9333	98.0407	3.28232	-100000	0.137257
12.9417	98.1016	3.28285	-100000	0.0978386
12.95	98.1422	3.28446	-100000	-0.212612
12.9583	98.1879	3.28523	-100000	-0.230923
12.9667	98.2513	3.2894	-100000	-0.0325138
12.975	98.297	3.29055	-100000	-0.159922
12.9833	98.3681	3.28554	-100000	-0.0807936
12.9917	98.429	3.29056	-100000	0.0080486
13	98.4772	3.2921	-100000	-0.284394
13.0083	98.5279	3.29028	-100000	-0.0479449
13.0167	98.5711	3.29502	-100000	-0.137379
13.025	98.6168	3.29216	-100000	-0.34291
13.0333	98.6636	3.29668	-100000	-0.229903
13.0417	98.7126	3.30171	-100000	-0.443591
13.05	98.769	3.30268	-100000	-0.266516
13.0583	98.8155	3.30694	-100000	-0.0545206
13.0667	98.8743	3.30556	-100000	-0.104349
13.075	98.9307	3.30353	-100000	-0.0629505
13.0833	98.9773	3.30616	-100000	-0.135283
13.0917	99.0238	3.30904	-100000	-0.257567
13.1	99.0728	3.31007	-100000	-0.113627
13.1083	99.1243	3.31211	-100000	-0.0308219
13.1167	99.1807	3.30995	-100000	-0.0655457
13.125	99.2419	3.31007	-100000	-0.08349
13.1333	99.2959	3.31225	-100000	-0.216433
13.1417	99.3449	3.3149	-100000	-0.0760053
13.15	99.3939	3.31716	-100000	-0.260885
13.1583	99.4331	3.3126	-100000	-0.200179
13.1667	99.4772	3.32095	-100000	-0.125063
13.175	99.5238	3.32157	-100000	-0.37577
13.1833	99.5728	3.32133	-100000	0.0219616
13.1917	99.6267	3.32513	-100000	-0.0663594
13.2	99.6855	3.32022	-100000	-0.317282
13.2083	99.7419	3.32378	-100000	-0.490047
13.2167	99.7909	3.33191	-100000	-0.725371
13.225	99.8473	3.34146	-100000	-0.634075
13.2333	99.9036	3.3444	-100000	-0.333494
13.2417	99.9551	3.34492	-100000	0.0892804
13.25	100.002	3.34302	-100000	0.0751959
13.2583	100.046	3.33849	-100000	0.0539813
13.2667	100.083	3.34189	-100000	0.0470565
13.275	100.129	3.34312	-100000	-0.121008
13.2833	100.19	3.34146	-100000	-0.109175
13.2917	100.249	3.34252	-100000	-0.11813
13.3	100.301	3.34553	-100000	-0.287513
13.3083	100.355	3.34706	-100000	-0.356895
13.3167	100.386	3.35104	-100000	-0.213762
13.325	100.438	3.35442	-100000	-0.28587
13.3333	100.487	3.35266	-100000	-0.300213
13.3417	100.546	3.35658	-100000	-0.327294
13.35	100.627	3.36105	-100000	-0.409493
13.3583	100.683	3.36533	-100000	-0.343403
13.3667	100.749	3.36631	-100000	-0.204602
13.375	100.798	3.36803	-100000	-0.005322
13.3833	100.828	3.36787	-100000	-0.0271765
13.3917	100.864	3.36551	-100000	0.0923788
13.4	100.911	3.36721	-100000	0.00431308
13.4083	100.962	3.36495	-100000	-0.327301
13.4167	101.019	3.36772	-100000	-0.28538
13.425	101.082	3.37642	-100000	-0.477527
13.4333	101.127	3.37672	-100000	-0.427585
13.4417	101.166	3.38087	-100000	-0.0890365
13.45	101.217	3.38198	-100000	-0.223089
13.4583	101.276	3.37938	-100000	-0.0635493
13.4667	101.335	3.38416	-100000	-0.0216141
13.475	101.401	3.38299	-100000	-0.201547
13.4833	101.45	3.3827	-100000	-0.114134
13.4917	101.492	3.3861	-100000	-0.290839
13.5	101.546	3.38796	-100000	-0.406365
13.5083	101.597	3.39268	-100000	-0.147616
13.5167	101.644	3.39624	-100000	-0.0175712
13.525	101.685	3.39102	-100000	0.108211
13.5333	101.727	3.38855	-100000	0.177631
13.5417	101.769	3.38908	-100000	-0.0242414
13.55	101.825	3.39032	-100000	-0.217633
13.5583	101.884	3.39183	-100000	-0.148171
13.5667	101.938	3.3958	-100000	-0.0715759
13.575	101.989	3.39401	-100000	-0.192212
13.5833	102.038	3.39271	-100000	-0.0674036
13.5917	102.082	3.39824	-100000	-0.173108
13.6	102.131	3.39805	-100000	-0.238978
13.6083	102.188	3.39978	-100000	-0.051369
13.6167	102.249	3.40067	-100000	-0.20484
13.625	102.313	3.39995	-100000	-0.210279
13.6333	102.362	3.40488	-100000	-0.264997
13.6417	102.408	3.40679	-100000	-0.299085
13.65	102.443	3.40951	-100000	-0.0946055
13.6583	102.489	3.40992	-100000	-0.147377
13.6667	102.548	3.40803	-100000	-0.154596
13.675	102.597	3.41171	-100000	-0.256067
13.6833	102.651	3.41466	-100000	-0.37599
13.6917	102.7	3.41845	-100000	-0.196368
13.7	102.739	3.42057	-100000	-0.128725
13.7083	102.791	3.41825	-100000	0.058399
13.7167	102.845	3.41895	-100000	0.044245
13.725	102.896	3.41651	-100000	-0.101735
13.7333	102.952	3.41909	-100000	-0.164392
13.7417	103.004	3.42164	-100000	-0.404073
13.75	103.053	3.42443	-100000	-0.24978
13.7583	103.104	3.42998	-100000	-0.25377
13.7667	103.158	3.42742	-100000	-0.184067
13.775	103.212	3.4301	-100000	-0.0997432
13.7833	103.271	3.43057	-100000	-0.399385
13.7917	103.313	3.4333	-100000	-0.354217
13.8	103.367	3.44073	-100000	-0.329043
13.8083	103.42	3.44191	-100000	-0.310932
13.8167	103.465	3.44153	-100000	-0.0126
13.825	103.533	3.44367	-100000	-0.156136
13.8333	103.575	3.44115	-100000	-0.303375
13.8417	103.614	3.44711	-100000	-0.241688
13.85	103.666	3.45165	-100000	-0.44556
13.8583	103.702	3.45172	-100000	-0.276226
13.8667	103.754	3.456	-100000	-0.118635
13.875	103.813	3.45632	-100000	-0.102532
13.8833	103.864	3.4556	-100000	-0.0490867
13.8917	103.918	3.45514	-100000	-0.0514532
13.9	103.964	3.45764	-100000	-0.184389
13.9083	104.016	3.45804	-100000	-0.180059
13.9167	104.08	3.46175	-100000	-0.0135269
13.925	104.131	3.46114	-100000	0.136972
13.9333	104.192	3.45809	-100000	0.331766
13.9417	104.241	3.45347	-100000	0.234876
13.95	104.283	3.45069	-100000	0.155627
13.9583	104.332	3.45331	-100000	-0.144431
13.9667	104.374	3.4529	-100000	-0.332439
13.975	104.425	3.45829	-100000	-0.442076
13.9833	104.472	3.46177	-100000	-0.480515
13.9917	104.528	3.46805	-100000	-0.430521
14	104.577	3.46892	-100000	-0.166194
14.0083	104.621	3.47264	-100000	0.140092
14.0167	104.656	3.46731	-100000	0.0574171
14.025	104.695	3.46338	-100000	0.228879
14.0333	104.746	3.467	-100000	-0.228782
14.0417	104.798	3.46501	-100000	-0.481871
14.05	104.861	3.47494	-100000	-0.537899
14.0583	104.915	3.47944	-100000	-0.732599
14.0667	104.967	3.48493	-100000	-0.351744
14.075	105.018	3.48943	-100000	-0.246957
14.0833	105.067	3.48666	-100000	0.049313
14.0917	105.124	3.48767	-100000	0.225986
14.1	105.175	3.48329	-100000	0.101464
14.1083	105.224	3.48189	-100000	0.0655273
14.1167	105.281	3.48328	-100000	-0.256285
14.125	105.327	3.48549	-100000	-0.345736
14.1333	105.376	3.49183	-100000	-0.393613
14.1417	105.423	3.49342	-100000	-0.258535
14.15	105.474	3.4964	-100000	0.0298929
14.1583	105.521	3.49411	-100000	0.00723522
14.1667	105.572	3.49084	-100000	-0.00255185
14.175	105.621	3.49318	-100000	-0.126403
14.1833	105.663	3.49648	-100000	-0.17401
14.1917	105.712	3.49832	-100000	-0.13263
14.2	105.756	3.49664	-100000	-0.0762823
14.2083	105.805	3.4976	-100000	-0.102988
14.2167	105.847	3.49903	-100000	-0.351759
14.225	105.901	3.50175	-100000	-0.457762
14.2333	105.957	3.50836	-100000	-0.366048
14.2417	106.016	3.51286	-100000	-0.2609
14.25	106.075	3.51123	-100000	-0.0983228
14.2583	106.128	3.51045	-100000	0.0458039
14.2667	106.175	3.51164	-100000	-0.145434
14.275	106.222	3.51133	-100000	-0.215281
14.2833	106.283	3.51608	-100000	-0.172482
14.2917	106.327	3.51763	-100000	-0.198548
14.3	106.393	3.51739	-100000	0.0127098
14.3083	106.44	3.51795	-100000	0.00394112
14.3167	106.491	3.51565	-100000	-0.0754428
14.325	106.548	3.5175	-100000	-0.0766941
14.3333	106.589	3.5199	-100000	-0.137317
14.3417	106.648	3.52051	-100000	-0.188478
14.35	106.707	3.52023	-100000	-0.0579812
14.3583	106.753	3.52378	-100000	-0.00659636
14.3667	106.802	3.52184	-100000	-0.105165
14.375	106.839	3.52072	-100000	-0.0753198
14.3833	106.876	3.52373	-100000	-0.240089
14.3917	106.925	3.52629	-100000	-0.36257
14.4	106.974	3.52984	-100000	-0.343973
14.4083	107.035	3.53281	-100000	-0.208625
14.4167	107.074	3.5352	-100000	-0.234699
14.425	107.121	3.53324	-100000	-0.151788
14.4333	107.17	3.53766	-100000	-0.258644
14.4417	107.229	3.53787	-100000	-0.457876
14.45	107.288	3.54382	-100000	-0.453699
14.4583	107.342	3.54851	-100000	-0.533952
14.4667	107.388	3.55279	-100000	-0.365592
14.475	107.427	3.55567	-100000	-0.246696
14.4833	107.491	3.55601	-100000	0.081361
14.4917	107.557	3.55673	-100000	-0.0145727
14.5	107.623	3.55007	-100000	0.0253054
14.5083	107.687	3.55615	-100000	0.00167701
14.5167	107.729	3.55516	-100000	-0.352285
14.525	107.77	3.55667	-100000	-0.0171276
14.5333	107.817	3.56182	-100000	-0.0661851
14.5417	107.866	3.55673	-100000	0.0573953
14.55	107.913	3.55737	-100000	0.308652
14.5583	107.957	3.55476	-100000	0.0468935
14.5667	108.003	3.55153	-100000	0.117579
14.575	108.047	3.55516	-100000	0.0947896
14.5833	108.101	3.55345	-100000	-0.0818675
14.5917	108.15	3.5516	-100000	0.0261081
14.6	108.204	3.55426	-100000	-0.137549
14.6083	108.258	3.55429	-100000	-0.273368
14.6167	108.3	3.55804	-100000	-0.306077
14.625	108.361	3.56071	-100000	-0.44395
14.6333	108.405	3.56446	-100000	-0.302011
14.6417	108.452	3.56909	-100000	-0.28955
14.65	108.501	3.5681	-100000	-0.169881
14.6583	108.55	3.57036	-100000	0.0326571
14.6667	108.599	3.57012	-100000	-0.0539815
14.675	108.645	3.568	-100000	-0.105118
14.6833	108.702	3.5699	-100000	-0.0822873
14.6917	108.736	3.57387	-100000	-0.141922
14.7	108.783	3.57287	-100000	-0.121492
14.7083	108.827	3.57273	-100000	-0.160392
14.7167	108.863	3.57395	-100000	-0.208041
14.725	108.917	3.57921	-100000	-0.392492
14.7333	108.952	3.5798	-100000	-0.338175
14.7417	109.008	3.58582	-100000	-0.00352201
14.75	109.072	3.58523	-100000	-0.147622
14.7583	109.113	3.57933	-100000	0.0112305
14.7667	109.172	3.58472	-100000	-0.0617702
14.775	109.211	3.58544	-100000	-0.309878
14.7833	109.251	3.58728	-100000	-0.174085
14.7917	109.305	3.58966	-100000	-0.126727
14.8	109.354	3.59052	-100000	-0.202673
14.8083	109.414	3.58967	-100000	-0.195101
14.8167	109.47	3.59404	-100000	-0.202699
14.825	109.526	3.59616	-100000	-0.223372
14.8333	109.579	3.59728	-100000	-0.141047
14.8417	109.615	3.59711	-100000	-0.169918
14.85	109.676	3.59874	-100000	-0.233315
14.8583	109.717	3.60183	-100000	-0.249852
14.8667	109.768	3.60506	-100000	-0.0273261
14.875	109.831	3.60544	-100000	0.223037
14.8833	109.872	3.59965	-100000	0.241952
14.8917	109.927	3.59439	-100000	0.216784
14.9	109.978	3.59699	-100000	-0.0572472
14.9083	110.027	3.59821	-100000	-0.442683
14.9167	110.077	3.60156	-100000	-0.206536
14.925	110.126	3.60915	-100000	-0.224983
14.9333	110.179	3.60388	-100000	-0.291751
14.9417	110.225	3.60571	-100000	-0.104074
14.95	110.266	3.61129	-100000	-0.309921
14.9583	110.312	3.61262	-100000	-0.310038
14.9667	110.363	3.61421	-100000	-0.190853
14.975	110.414	3.61605	-100000	-0.112241
14.9833	110.472	3.61765	-100000	-0.126332
14.9917	110.523	3.61636	-100000	-0.212612
15	110.559	3.61842	-100000	-0.0876865
15.0083	110.615	3.62313	-100000	-0.0952656
15.0167	110.651	3.62057	-100000	-0.279717
15.025	110.707	3.61954	-100000	-0.0129838
15.0333	110.762	3.62774	-100000	-0.182625
15.0417	110.808	3.62357	-100000	-0.358046
15.05	110.869	3.62666	-100000	0.00600571
15.0583	110.912	3.63147	-100000	-0.14033
15.0667	110.961	3.62754	-100000	0.0177923
15.075	111.014	3.62824	-100000	-0.0166003
15.0833	111.062	3.62606	-100000	-0.0580501
15.0917	111.125	3.63202	-100000	-0.110141
15.1	111.183	3.62948	-100000	-0.357706
15.1083	111.232	3.63192	-100000	-0.03077
15.1167	111.29	3.63799	-100000	-0.30007
15.125	111.336	3.63305	-100000	-0.209786
15.1333	111.384	3.63948	-100000	0.0605031
15.1417	111.428	3.63891	-100000	-0.0891914
15.15	111.479	3.63597	-100000	0.109676
15.1583	111.522	3.63602	-100000	-0.0702582
15.1667	111.568	3.63582	-100000	-0.354789
15.175	111.617	3.64125	-100000	-0.463581
15.1833	111.663	3.6478	-100000	-0.4896
15.1917	111.713	3.65147	-100000	-0.358202
15.2	111.757	3.65214	-100000	-0.121804
15.2083	111.803	3.65319	-100000	0.125639
15.2167	111.844	3.65186	-100000	0.0839348
15.225	111.897	3.64729	-100000	0.151418
15.2333	111.963	3.64935	-100000	0.0688506
15.2417	112.013	3.64814	-100000	-0.140847
15.25	112.064	3.64956	-100000	-0.0349689
15.2583	112.118	3.65198	-100000	-0.0383885
15.2667	112.154	3.65051	-100000	0.0290572
15.275	112.197	3.64942	-100000	-0.0867527
15.2833	112.255	3.64859	-100000	-0.263113
15.2917	112.299	3.65487	-100000	-0.473211
15.3	112.35	3.65928	-100000	-0.487528
15.3083	112.41	3.6652	-100000	-0.202554
15.3167	112.444	3.66485	-100000	-0.0187509
15.325	112.488	3.66163	-100000	0.161501
15.3333	112.539	3.65991	-100000	0.0560857
15.3417	112.589	3.65981	-100000	-0.161224
15.35	112.657	3.66298	-100000	-0.33349
15.3583	112.706	3.667	-100000	-0.276956
15.3667	112.759	3.67102	-100000	-0.268777
15.375	112.8	3.66905	-100000	-0.114944
15.3833	112.834	3.67193	-100000	0.0801843
15.3917	112.88	3.67083	-100000	-0.00596434
15.4	112.926	3.66835	-100000	0.114008
15.4083	112.972	3.66924	-100000	0.0053493
15.4167	113.011	3.66813	-100000	-0.14809
15.425	113.066	3.67065	-100000	-0.193062
15.4333	113.103	3.67329	-100000	-0.350509
15.4417	113.163	3.67568	-100000	-0.282844
15.45	113.221	3.67982	-100000	-0.185464
15.4583	113.274	3.68008	-100000	-0.192612
15.4667	113.342	3.67947	-100000	-0.113685
15.475	113.378	3.6821	-100000	-0.0947449
15.4833	113.432	3.68361	-100000	-0.146928
15.4917	113.478	3.68324	-100000	-0.0943919
15.5	113.519	3.68437	-100000	-0.0230106
15.5083	113.572	3.68525	-100000	-0.0828478
15.5167	113.618	3.68437	-100000	-0.0452359
15.525	113.674	3.686	-100000	-0.0787904
15.5333	113.727	3.68588	-100000	-0.0711178
15.5417	113.783	3.68787	-100000	-0.067229
15.55	113.841	3.68675	-100000	-0.0633299
15.5583	113.877	3.68824	-100000	0.00426429
15.5667	113.925	3.68799	-100000	-0.119244
15.575	113.971	3.68773	-100000	-0.242647
15.5833	114.029	3.69072	-100000	-0.45228
15.5917	114.095	3.69633	-100000	-0.388323
15.6	114.155	3.70306	-100000	-0.455716
15.6083	114.211	3.70067	-100000	-0.343256
15.6167	114.252	3.70591	-100000	-0.107092
15.625	114.296	3.70777	-100000	-0.290606
15.6333	114.342	3.70663	-100000	-0.0729938
15.6417	114.395	3.71036	-100000	0.0995425
15.65	114.446	3.70834	-100000	0.0509895
15.6583	114.489	3.70445	-100000	0.0247176
15.6667	114.538	3.70493	-100000	-0.024037
15.675	114.576	3.70954	-100000	-0.203786
15.6833	114.615	3.70915	-100000	-0.312421
15.6917	114.661	3.71125	-100000	-0.11719
15.7	114.705	3.71535	-100000	-0.109164
15.7083	114.758	3.71344	-100000	-0.067612
15.7167	114.821	3.71278	-100000	0.180175
15.725	114.876	3.7135	-100000	0.172774
15.7333	114.934	3.70934	-100000	0.0826389
15.7417	114.983	3.70769	-100000	0.165012
15.75	115.026	3.71003	-100000	-0.0786971
15.7583	115.07	3.708	-100000	-0.179865
15.7667	115.116	3.71196	-100000	-0.187184
15.775	115.16	3.71368	-100000	-0.452577
15.7833	115.206	3.71627	-100000	-0.433694
15.7917	115.273	3.72309	-100000	-0.451536
15.8	115.319	3.72642	-100000	-0.402251
15.8083	115.392	3.72873	-100000	-0.181409
15.8167	115.452	3.72968	-100000	-0.113364
15.825	115.501	3.72913	-100000	-0.0313624
15.8333	115.561	3.7302	-100000	-0.0614387
15.8417	115.61	3.72978	-100000	-0.0578367
15.85	115.661	3.73173	-100000	-0.0132177
15.8583	115.699	3.73106	-100000	-0.144651
15.8667	115.743	3.73064	-100000	-0.103372
15.875	115.779	3.7346	-100000	-0.207559
15.8833	115.827	3.73517	-100000	-0.297216
15.8917	115.886	3.73798	-100000	-0.337907
15.9	115.934	3.74055	-100000	-0.278138
15.9083	115.982	3.74586	-100000	-0.214606
15.9167	116.021	3.74444	-100000	-0.184212
15.925	116.07	3.74513	-100000	0.17217
15.9333	116.125	3.74669	-100000	0.0797336
15.9417	116.178	3.74012	-100000	0.13573
15.95	116.246	3.74178	-100000	0.172898
15.9583	116.285	3.74061	-100000	-0.190586
15.9667	116.328	3.74092	-100000	-0.22909
15.975	116.379	3.74648	-100000	-0.337158
15.9833	116.418	3.74942	-100000	-0.276962
15.9917	116.469	3.75185	-100000	0.0119912
16	116.515	3.75016	-100000	0.117155
16.0083	116.57	3.74608	-100000	0.151039
16.0167	116.612	3.74552	-100000	0.0728092
16.025	116.662	3.74681	-100000	-0.290917
16.0333	116.716	3.74773	-100000	-0.484986
16.0417	116.764	3.75577	-100000	-0.62677
16.05	116.82	3.76168	-100000	-0.689942
16.0583	116.88	3.7677	-100000	-0.386439
16.0667	116.941	3.77073	-100000	-0.0750464
16.075	116.984	3.76866	-100000	0.224231
16.0833	117.042	3.76418	-100000	0.215382
16.0917	117.088	3.76023	-100000	0.0739922
16.1	117.12	3.76355	-100000	-0.129546
16.1083	117.18	3.76619	-100000	-0.147899
16.1167	117.214	3.7685	-100000	-0.0301399
16.125	117.265	3.76516	-100000	0.153007
16.1333	117.323	3.76455	-100000	0.24487
16.1417	117.372	3.76109	-100000	0.162306
16.15	117.437	3.76034	-100000	0.188876
16.1583	117.483	3.75975	-100000	-0.0626538
16.1667	117.543	3.75826	-100000	-0.0750164
16.175	117.582	3.76318	-100000	-0.358984
16.1833	117.626	3.76284	-100000	-0.502125
16.1917	117.684	3.77172	-100000	-0.361511
16.2	117.73	3.77499	-100000	-0.521753
16.2083	117.797	3.77523	-100000	-0.151449
16.2167	117.853	3.78023	-100000	-0.102737
16.225	117.897	3.77676	-100000	-0.0635381
16.2333	117.94	3.77842	-100000	0.127596
16.2417	117.974	3.77735	-100000	-0.0808647
16.25	118.027	3.77598	-100000	0.0289481
16.2583	118.09	3.77946	-100000	-0.0820408
16.2667	118.148	3.77745	-100000	-0.0493161
16.275	118.202	3.78008	-100000	0.114253
16.2833	118.238	3.77762	-100000	0.0496669
16.2917	118.279	3.77565	-100000	0.180984
16.3	118.323	3.7758	-100000	-0.0350677
16.3083	118.376	3.77405	-100000	-0.214849
16.3167	118.429	3.77879	-100000	-0.229894
16.325	118.47	3.78281	-100000	-0.406802
16.3333	118.511	3.78346	-100000	-0.259941
16.3417	118.552	3.78761	-100000	-0.100379
16.35	118.613	3.78746	-100000	-0.0723255
16.3583	118.681	3.78616	-100000	0.0946275
16.3667	118.744	3.78587	-100000	-0.00767777
16.375	118.809	3.78445	-100000	-0.136415
16.3833	118.853	3.78771	-100000	-0.159478
16.3917	118.901	3.79071	-100000	-0.250407
16.4	118.954	3.79119	-100000	-0.208653
16.4083	119.005	3.7928	-100000	-0.11481
16.4167	119.053	3.79467	-100000	-0.201256
16.425	119.102	3.79453	-100000	-0.0965739
16.4333	119.15	3.7979	-100000	-0.100594
16.4417	119.196	3.79602	-100000	-0.183121
16.45	119.24	3.79802	-100000	-0.127186
[truncated: 7,341 more rows]
