# Supplementary material for: Tailoring the thermal and thermomechanical characteristics of novel MAX phase boron composites in high-temperature applications
Source: Nanoscale Adv. 2025 Mar 26;7(10):3077–87. doi: 10.1039/d5na00063g (PMC11974559; doi:10.1039/d5na00063g)
Supplement: NA-007-D5NA00063G-s003 [file NA-007-D5NA00063G-s003.zip › Ti4AlB2N 1250.xls]

## Sheet: 306B 500
Module	TMA/SS
Channel	1
Data Name	306B 500
Measurement Time	3/16/2024 9:03:45 PM
Sample Name	206B
Sample Length	1.711	mm
Sample Cross-section Area	58.752	mm2
Temperature Program		Cel	Cel	Cel/min	min	s	Gas1	Gas2	Store
	1	34	500	6	0	0.5	On	Off	On
	Temperature Program Mode	Ramp
SS Program		mN	mN	mN/min	min
	1	-100	-100	100	0
Operator Name	MKH
Organization Name	JR
Comment	Operator: MKH
	Sample run
Average Linear Expansion Coefficient
306B 500 TMA
No.	Start	End	B
	Cel	Cel	(1/cel)
1	35.8605	132.41	1.56056e-05
2	132.239	201.836	-9.88083e-06
3	35.9958	202.082	4.91886e-06
Time	Temp.	TMA	Load	DTMA
min	Cel	um	uN	um/min
0.00833333	35.7099	-0.0700806	-100000	0.774486
0.0166667	35.7683	-0.0810654	-100000	0.359577
0.025	35.7898	-0.0829887	-100000	0.191111
0.0333333	35.7929	-0.07907	-100000	-0.0343536
0.0416667	35.8175	-0.076451	-100000	-0.294279
0.05	35.8359	-0.0799203	-100000	-0.106718
0.0583333	35.8605	-0.0731794	-100000	0.05156
0.0666667	35.8882	-0.0755128	-100000	-0.132003
0.075	35.8943	-0.0781696	-100000	0.0544229
0.0833333	35.9128	-0.0755201	-100000	-0.00511204
0.0916667	35.9312	-0.0749935	-100000	-0.00963829
0.1	35.9497	-0.0753424	-100000	0.0902391
0.108333	35.9743	-0.0778484	-100000	0.0865769
0.116667	35.9958	-0.0785281	-100000	-0.00369124
0.125	36.0143	-0.0778794	-100000	-0.193405
0.133333	36.0419	-0.0752193	-100000	-0.258437
0.141667	36.0634	-0.0714015	-100000	-0.180076
0.15	36.088	-0.0699136	-100000	-0.076383
0.158333	36.1157	-0.0718769	-100000	-0.0327534
0.166667	36.1126	-0.0726732	-100000	0.0105407
0.175	36.1372	-0.0703098	-100000	-0.146441
0.183333	36.1403	-0.0702649	-100000	-0.261609
0.191667	36.1588	-0.0669955	-100000	-0.224016
0.2	36.1957	-0.0639529	-100000	-0.319984
0.208333	36.2202	-0.0628426	-100000	-0.263419
0.216667	36.2541	-0.0595988	-100000	-0.23678
0.225	36.2633	-0.0582149	-100000	-0.221413
0.233333	36.291	-0.0560603	-100000	-0.131913
0.241667	36.3063	-0.0554621	-100000	-0.0946936
0.25	36.3156	-0.0552017	-100000	0.00877072
0.258333	36.334	-0.0550584	-100000	-0.00730629
0.266667	36.3309	-0.0563526	-100000	-0.0225585
0.275	36.3402	-0.0552186	-100000	0.00262049
0.283333	36.3586	-0.0544497	-100000	-0.111684
0.291667	36.3709	-0.0551458	-100000	-0.0883717
0.3	36.3894	-0.0526298	-100000	-0.0411687
0.308333	36.414	-0.0522729	-100000	-0.0764204
0.316667	36.4447	-0.0530775	-100000	-0.0169169
0.325	36.4693	-0.0525984	-100000	-0.0567128
0.333333	36.5062	-0.0520659	-100000	-0.0746999
0.341667	36.5277	-0.0503824	-100000	-0.0995612
0.35	36.5308	-0.0505875	-100000	-0.233763
0.358333	36.5523	-0.0492797	-100000	-0.237686
0.366667	36.5615	-0.0442738	-100000	-0.266933
0.375	36.5923	-0.0424596	-100000	-0.258091
0.383333	36.62	-0.0416897	-100000	-0.124251
0.391667	36.6384	-0.0406767	-100000	-0.122296
0.4	36.6415	-0.0401321	-100000	-0.246888
0.408333	36.6415	-0.0383831	-100000	-0.361757
0.416667	36.6538	-0.0334601	-100000	-0.25116
0.425	36.6691	-0.0286181	-100000	-0.217749
0.433333	36.703	-0.0317601	-100000	-0.0430589
0.441667	36.7214	-0.0311248	-100000	0.159241
0.45	36.746	-0.0320248	-100000	-0.0303836
0.458333	36.7706	-0.0339261	-100000	-0.0353914
0.466667	36.7921	-0.0307473	-100000	-0.0875134
0.475	36.8137	-0.0299451	-100000	-0.132285
0.483333	36.8198	-0.0291077	-100000	0.00919696
0.491667	36.8352	-0.0295166	-100000	-0.0770343
0.5	36.8413	-0.0310539	-100000	-0.0160135
0.508333	36.8629	-0.0273772	-100000	-0.158524
0.516667	36.8844	-0.0285739	-100000	-0.263701
0.525	36.909	-0.0242325	-100000	-0.0237756
0.533333	36.9336	-0.0222639	-100000	-0.196124
0.541667	36.9551	-0.0265847	-100000	-0.0560441
0.55	36.9766	-0.0220364	-100000	0.0814271
0.558333	36.9889	-0.0223644	-100000	-0.16588
0.566667	37.0166	-0.0249781	-100000	-0.0296082
0.575	37.0381	-0.0210554	-100000	0.0229202
0.583333	37.0566	-0.0210495	-100000	-0.176803
0.591667	37.0689	-0.0231284	-100000	-0.0717147
0.6	37.0812	-0.0190847	-100000	-0.0954336
0.608333	37.0934	-0.0186649	-100000	-0.24424
0.616667	37.115	-0.0178684	-100000	-0.166825
0.625	37.1426	-0.014987	-100000	-0.153153
0.633333	37.1672	-0.0135238	-100000	-0.284334
0.641667	37.1918	-0.0135598	-100000	-0.257924
0.65	37.2226	-0.00839057	-100000	-0.190372
0.658333	37.241	-0.00638957	-100000	-0.25145
0.666667	37.2564	-0.0071781	-100000	-0.038957
0.675	37.2656	-0.00517814	-100000	0.0259863
0.683333	37.281	-0.00709201	-100000	-0.0564427
0.691667	37.3056	-0.00725578	-100000	-0.136447
0.7	37.3302	-0.00529667	-100000	-0.220107
0.708333	37.3702	-0.000629924	-100000	-0.356175
0.716667	37.3978	0.000244887	-100000	-0.326103
0.725	37.4163	0.00461672	-100000	-0.138637
0.733333	37.4317	0.00557342	-100000	-0.0998948
0.741667	37.4347	0.00399131	-100000	0.00630441
0.75	37.4501	0.00357471	-100000	-0.088571
0.758333	37.4747	0.00440658	-100000	-0.173411
0.766667	37.5024	0.00852579	-100000	-0.254577
0.775	37.5393	0.00977168	-100000	-0.172117
0.783333	37.5516	0.0120606	-100000	0.00403934
0.791667	37.5577	0.0101438	-100000	-0.0210135
0.8	37.5762	0.00839114	-100000	-0.00602174
0.808333	37.5823	0.0104721	-100000	-0.229558
0.816667	37.5946	0.0122613	-100000	-0.451806
0.825	37.6161	0.0177957	-100000	-0.372963
0.833333	37.6469	0.0234514	-100000	-0.3215
0.841667	37.6715	0.0229042	-100000	-0.136425
0.85	37.7053	0.022978	-100000	0.113293
0.858333	37.7422	0.0223432	-100000	0.0809616
0.866667	37.7483	0.0196749	-100000	0.0858864
0.875	37.7791	0.0202055	-100000	0.0947279
0.883333	37.8006	0.0201151	-100000	-0.023669
0.891667	37.8344	0.0191856	-100000	-0.0200582
0.9	37.8652	0.0204639	-100000	-0.0599685
0.908333	37.8775	0.0208741	-100000	-0.159092
0.916667	37.8959	0.0221141	-100000	-0.15677
0.925	37.8959	0.0244887	-100000	-0.20773
0.933333	37.9113	0.0256896	-100000	-0.25511
0.941667	37.939	0.0277984	-100000	-0.127343
0.95	37.9636	0.0306177	-100000	-0.166833
0.958333	37.982	0.0287335	-100000	-0.0494439
0.966667	38.022	0.0312506	-100000	0.042829
0.975	38.0466	0.0294465	-100000	-0.0894943
0.983333	38.0558	0.0291901	-100000	0.0122277
0.991667	38.0773	0.0317166	-100000	-0.182551
1	38.0773	0.0308431	-100000	-0.336827
1.00833	38.1019	0.0355316	-100000	-0.320406
1.01667	38.1419	0.0404177	-100000	-0.386243
1.025	38.1696	0.0423968	-100000	-0.277722
1.03333	38.1849	0.0437178	-100000	-0.0496611
1.04167	38.2003	0.044789	-100000	0.00143873
1.05	38.2126	0.042073	-100000	0.0694108
1.05833	38.2341	0.0423489	-100000	0.0757327
1.06667	38.268	0.0414041	-100000	-0.0441442
1.075	38.2864	0.0422646	-100000	-0.0442843
1.08333	38.2987	0.0435445	-100000	-0.0995554
1.09167	38.311	0.043825	-100000	-0.115664
1.1	38.3325	0.0447227	-100000	-0.086288
1.10833	38.3541	0.04612	-100000	-0.116625
1.11667	38.3879	0.0464208	-100000	-0.140484
1.125	38.4309	0.0477125	-100000	-0.105747
1.13333	38.4463	0.0494054	-100000	-0.161075
1.14167	38.4555	0.0496449	-100000	-0.124614
1.15	38.477	0.0517899	-100000	-0.149081
1.15833	38.4832	0.0518663	-100000	-0.202102
1.16667	38.5139	0.0543748	-100000	-0.215551
1.175	38.5447	0.0563816	-100000	-0.235986
1.18333	38.5724	0.058975	-100000	-0.139854
1.19167	38.6031	0.0597325	-100000	-0.0584589
1.2	38.6277	0.0590366	-100000	0.0195287
1.20833	38.6615	0.0583303	-100000	-0.11002
1.21667	38.7015	0.058324	-100000	-0.205924
1.225	38.7384	0.0633999	-100000	-0.237279
1.23333	38.7691	0.0659007	-100000	-0.223591
1.24167	38.7968	0.0662396	-100000	-0.0259718
1.25	38.7999	0.0657771	-100000	-0.0521788
1.25833	38.8091	0.0642656	-100000	-0.076095
1.26667	38.8398	0.06764	-100000	-0.140908
1.275	38.8614	0.0687761	-100000	-0.304965
1.28333	38.8983	0.070474	-100000	-0.253865
1.29167	38.9259	0.0744311	-100000	-0.32659
1.3	38.9505	0.0761022	-100000	-0.379316
1.30833	38.9659	0.0796624	-100000	-0.296171
1.31667	38.9936	0.0831179	-100000	-0.218921
1.325	39.0089	0.0843034	-100000	-0.188661
1.33333	39.0274	0.0833996	-100000	-0.151269
1.34167	39.0735	0.0859511	-100000	-0.095675
1.35	39.0942	0.0881602	-100000	-0.197568
1.35833	39.1266	0.0874926	-100000	-0.17998
1.36667	39.1384	0.0899852	-100000	-0.110691
1.375	39.1472	0.0919504	-100000	-0.170726
1.38333	39.162	0.0918499	-100000	-0.159147
1.39167	39.1826	0.0931835	-100000	-0.040742
1.4	39.218	0.0952901	-100000	-0.10961
1.40833	39.2446	0.0933085	-100000	-0.161785
1.41667	39.2888	0.0955035	-100000	-0.0767443
1.425	39.3212	0.0985763	-100000	-0.266737
1.43333	39.336	0.0978482	-100000	-0.156795
1.44167	39.3714	0.1022	-100000	-0.114837
1.45	39.3743	0.10073	-100000	-0.169722
1.45833	39.392	0.102404	-100000	0.00716217
1.46667	39.4274	0.103506	-100000	-0.110228
1.475	39.4481	0.101961	-100000	-0.116544
1.48333	39.4805	0.104404	-100000	-0.134552
1.49167	39.507	0.106289	-100000	-0.269182
1.5	39.5277	0.107991	-100000	-0.273671
1.50833	39.5601	0.110934	-100000	-0.307317
1.51667	39.5955	0.113527	-100000	-0.34645
1.525	39.6221	0.116533	-100000	-0.319245
1.53333	39.6486	0.119539	-100000	-0.282301
1.54167	39.6781	0.121575	-100000	-0.242756
1.55	39.6899	0.122937	-100000	-0.23975
1.55833	39.7223	0.124625	-100000	-0.2538
1.56667	39.7518	0.127531	-100000	-0.325986
1.575	39.7784	0.130035	-100000	-0.231671
1.58333	39.8197	0.133803	-100000	-0.167043
1.59167	39.8374	0.132347	-100000	-0.0815192
1.6	39.8639	0.133099	-100000	-0.0655233
1.60833	39.8668	0.132753	-100000	-0.242064
1.61667	39.8786	0.135987	-100000	-0.23746
1.625	39.9111	0.140416	-100000	-0.234106
1.63333	39.9347	0.141014	-100000	-0.0450026
1.64167	39.9789	0.140556	-100000	0.0379255
1.65	40.0114	0.137487	-100000	-0.0444147
1.65833	40.0291	0.139152	-100000	-0.13513
1.66667	40.0526	0.142495	-100000	-0.264568
1.675	40.0733	0.14506	-100000	-0.074221
1.68333	40.0998	0.146306	-100000	0.0637114
1.69167	40.1205	0.141626	-100000	0.0667181
1.7	40.147	0.140371	-100000	0.0100595
1.70833	40.1706	0.142836	-100000	-0.250419
1.71667	40.1854	0.145971	-100000	-0.345384
1.725	40.2267	0.149973	-100000	-0.341607
1.73333	40.2443	0.151884	-100000	-0.236082
1.74167	40.2679	0.154223	-100000	-0.0961937
1.75	40.2945	0.15384	-100000	-0.155823
1.75833	40.3181	0.15318	-100000	0.0121503
1.76667	40.3623	0.157078	-100000	-0.00515118
1.775	40.3889	0.153818	-100000	-0.112403
1.78333	40.4242	0.154012	-100000	0.0124364
1.79167	40.4567	0.156926	-100000	-0.132108
1.8	40.4832	0.156663	-100000	-0.245014
1.80833	40.5039	0.158222	-100000	-0.224591
1.81667	40.5275	0.162179	-100000	-0.26797
1.825	40.554	0.164413	-100000	-0.315197
1.83333	40.5747	0.165596	-100000	-0.292783
1.84167	40.6041	0.168728	-100000	-0.228212
1.85	40.6425	0.171938	-100000	-0.201121
1.85833	40.6661	0.17202	-100000	-0.150132
1.86667	40.6838	0.1723	-100000	0.0660263
1.875	40.7192	0.173733	-100000	-0.0276436
1.88333	40.7339	0.169738	-100000	-0.0396446
1.89167	40.7575	0.172941	-100000	0.0767004
1.9	40.7929	0.173621	-100000	-0.118978
1.90833	40.8135	0.171176	-100000	0.00631377
1.91667	40.846	0.173703	-100000	-0.0528262
1.925	40.8784	0.172731	-100000	-0.310594
1.93333	40.9109	0.175382	-100000	-0.323989
1.94167	40.9433	0.181529	-100000	-0.495567
1.95	40.9699	0.184503	-100000	-0.46098
1.95833	40.9993	0.18925	-100000	-0.352146
1.96667	41.0288	0.190748	-100000	-0.339293
1.975	41.0613	0.193268	-100000	-0.115784
1.98333	41.0967	0.195813	-100000	-0.170435
1.99167	41.1321	0.193109	-100000	-0.212388
2	41.1557	0.196429	-100000	-0.181619
2.00833	41.1763	0.200347	-100000	-0.462014
2.01667	41.194	0.201867	-100000	-0.294754
2.025	41.2117	0.20851	-100000	-0.0809369
2.03333	41.2412	0.206254	-100000	0.0541449
2.04167	41.2766	0.203045	-100000	0.307637
2.05	41.309	0.200062	-100000	0.17874
2.05833	41.3326	0.198255	-100000	0.0242344
2.06667	41.3533	0.200296	-100000	-0.215519
2.075	41.3768	0.202237	-100000	-0.410142
2.08333	41.4093	0.207246	-100000	-0.390448
2.09167	41.4476	0.211926	-100000	-0.437389
2.1	41.4801	0.213311	-100000	-0.3047
2.10833	41.5125	0.216817	-100000	-0.0750482
2.11667	41.5391	0.217403	-100000	-0.13939
2.125	41.542	0.214428	-100000	-0.0746635
2.13333	41.5774	0.217958	-100000	-0.202421
2.14167	41.6216	0.219306	-100000	-0.478516
2.15	41.6659	0.22415	-100000	-0.449344
2.15833	41.7278	0.230379	-100000	-0.499177
2.16667	41.7514	0.232936	-100000	-0.348047
2.175	41.7691	0.235945	-100000	-0.178919
2.18333	41.7927	0.235752	-100000	-0.0797194
2.19167	41.8045	0.236343	-100000	0.0375356
2.2	41.8369	0.235593	-100000	-0.0622619
2.20833	41.8664	0.234694	-100000	-0.0733631
2.21667	41.8841	0.237827	-100000	-0.184974
2.225	41.9283	0.238788	-100000	-0.241107
2.23333	41.9578	0.241759	-100000	-0.204882
2.24167	41.9873	0.242731	-100000	-0.197656
2.25	42.0109	0.244656	-100000	-0.195191
2.25833	42.0404	0.245376	-100000	-0.290114
2.26667	42.0758	0.248265	-100000	-0.262139
2.275	42.1112	0.252401	-100000	-0.315151
2.28333	42.1613	0.253394	-100000	-0.214968
2.29167	42.1938	0.255882	-100000	-0.154174
2.3	42.2174	0.255431	-100000	-0.0850879
2.30833	42.2498	0.25754	-100000	-0.0175677
2.31667	42.2587	0.256231	-100000	-0.098696
2.325	42.2911	0.256467	-100000	-0.0392282
2.33333	42.3265	0.258721	-100000	-0.104865
2.34167	42.3442	0.258848	-100000	-0.153446
2.35	42.3796	0.259726	-100000	-0.137799
2.35833	42.412	0.261582	-100000	-0.227676
2.36667	42.4445	0.263314	-100000	-0.278764
2.375	42.4799	0.266437	-100000	-0.266779
2.38333	42.527	0.269018	-100000	-0.326574
2.39167	42.5565	0.270475	-100000	-0.287128
2.4	42.589	0.2742	-100000	-0.310786
2.40833	42.6155	0.276008	-100000	-0.401876
2.41667	42.6332	0.279378	-100000	-0.211244
2.425	42.6686	0.28387	-100000	-0.162305
2.43333	42.704	0.281241	-100000	-0.154679
2.44167	42.7482	0.281418	-100000	-0.0984467
2.45	42.7836	0.284534	-100000	-0.313262
2.45833	42.8013	0.287152	-100000	-0.297745
2.46667	42.8249	0.291683	-100000	-0.269385
2.475	42.8485	0.291343	-100000	-0.186087
2.48333	42.8927	0.293513	-100000	-0.0205797
2.49167	42.9252	0.293355	-100000	-0.142735
2.5	42.9458	0.292369	-100000	-0.0479988
2.50833	42.9812	0.296101	-100000	-0.137835
2.51667	43.0019	0.295113	-100000	-0.314797
2.525	43.0343	0.297949	-100000	-0.311504
2.53333	43.0785	0.302862	-100000	-0.409076
2.54167	43.1169	0.306484	-100000	-0.344375
2.55	43.1582	0.308749	-100000	-0.199446
2.55833	43.2054	0.309429	-100000	-0.156396
2.56667	43.2378	0.309511	-100000	-0.0732281
2.575	43.2673	0.311698	-100000	-0.118931
2.58333	43.3056	0.31119	-100000	-0.221122
2.59167	43.3381	0.313393	-100000	-0.225866
2.6	43.3764	0.316881	-100000	-0.301668
2.60833	43.4118	0.319226	-100000	-0.153789
2.61667	43.4354	0.321246	-100000	-0.0898632
2.625	43.459	0.318519	-100000	-0.00830833
2.63333	43.4767	0.319877	-100000	-0.0967036
2.64167	43.4973	0.319503	-100000	-0.310734
2.65	43.5327	0.324469	-100000	-0.276444
2.65833	43.5593	0.328877	-100000	-0.322454
2.66667	43.5947	0.329092	-100000	-0.152515
2.675	43.6418	0.330252	-100000	0.00284894
2.68333	43.6713	0.329553	-100000	-0.119561
2.69167	43.7097	0.328782	-100000	-0.123697
2.7	43.7598	0.333077	-100000	-0.361297
2.70833	43.7893	0.334375	-100000	-0.574729
2.71667	43.8276	0.341596	-100000	-0.51421
2.725	43.866	0.34794	-100000	-0.589055
2.73333	43.8925	0.350217	-100000	-0.346539
2.74167	43.922	0.35401	-100000	-0.183783
2.75	43.9456	0.353147	-100000	-0.0825026
2.75833	43.9751	0.354066	-100000	0.0525376
2.76667	44.0016	0.352967	-100000	0.0373947
2.775	44.0311	0.352259	-100000	0.033306
2.78333	44.0783	0.351901	-100000	-0.00653522
2.79167	44.1108	0.352956	-100000	-0.0936195
2.8	44.1521	0.353185	-100000	-0.180438
2.80833	44.1875	0.35538	-100000	-0.189661
2.81667	44.2169	0.357916	-100000	-0.295363
2.825	44.2376	0.359278	-100000	-0.346752
2.83333	44.2612	0.363031	-100000	-0.315744
2.84167	44.2907	0.366938	-100000	-0.362576
2.85	44.3143	0.36844	-100000	-0.28845
2.85833	44.3703	0.371364	-100000	-0.154861
2.86667	44.4234	0.372646	-100000	-0.172953
2.875	44.4617	0.3721	-100000	-0.00740911
2.88333	44.506	0.374205	-100000	-0.0184732
2.89167	44.5355	0.371611	-100000	-0.0802245
2.9	44.5649	0.373261	-100000	-0.035639
2.90833	44.5915	0.374774	-100000	-0.209943
2.91667	44.6151	0.375393	-100000	-0.273145
2.925	44.6328	0.378609	-100000	-0.377354
2.93333	44.6593	0.382366	-100000	-0.39411
2.94167	44.7065	0.387353	-100000	-0.446217
2.95	44.7419	0.38853	-100000	-0.394115
2.95833	44.7832	0.393483	-100000	-0.262133
2.96667	44.8127	0.395503	-100000	-0.31358
2.975	44.8304	0.39609	-100000	-0.116013
2.98333	44.8599	0.398983	-100000	-0.131317
2.99167	44.8835	0.39735	-100000	-0.137596
3	44.9159	0.399881	-100000	-0.0292462
3.00833	44.9513	0.400677	-100000	-0.173317
3.01667	44.9837	0.399958	-100000	-0.0644836
3.025	45.0191	0.403127	-100000	-0.1489
3.03333	45.0516	0.40203	-100000	-0.314064
3.04167	45.1017	0.40564	-100000	-0.23808
3.05	45.1371	0.410427	-100000	-0.313408
3.05833	45.1666	0.411063	-100000	-0.17751
3.06667	45.202	0.412477	-100000	-0.0867057
3.075	45.2197	0.411557	-100000	-0.128108
3.08333	45.2492	0.413317	-100000	-0.12416
3.09167	45.3082	0.415333	-100000	-0.145997
3.1	45.3435	0.416616	-100000	-0.21525
3.10833	45.3848	0.416424	-100000	-0.267346
3.11667	45.4291	0.420492	-100000	-0.30843
3.125	45.4586	0.424245	-100000	-0.424104
3.13333	45.494	0.426897	-100000	-0.151069
3.14167	45.5323	0.430561	-100000	-0.0613729
3.15	45.5529	0.425528	-100000	-0.00648822
3.15833	45.5854	0.42629	-100000	0.0386016
3.16667	45.6326	0.427113	-100000	-0.319526
3.175	45.6709	0.429274	-100000	-0.332104
3.18333	45.7092	0.436178	-100000	-0.374749
3.19167	45.7535	0.437361	-100000	-0.394906
3.2	45.783	0.439605	-100000	-0.152255
3.20833	45.8036	0.442437	-100000	-0.147937
3.21667	45.8508	0.441254	-100000	-0.121985
3.225	45.8921	0.442292	-100000	0.0293524
3.23333	45.9245	0.443671	-100000	-0.115197
3.24167	45.9658	0.441459	-100000	-0.0800165
3.25	46.0012	0.445093	-100000	-0.126183
3.25833	46.0307	0.444959	-100000	-0.344386
3.26667	46.075	0.447877	-100000	-0.300971
3.275	46.1251	0.452939	-100000	-0.447253
3.28333	46.1752	0.455126	-100000	-0.356449
3.29167	46.2077	0.459867	-100000	-0.275612
3.3	46.246	0.459759	-100000	-0.223452
3.30833	46.2784	0.462126	-100000	-0.160021
3.31667	46.2991	0.462574	-100000	-0.270102
3.325	46.3345	0.465201	-100000	-0.225637
3.33333	46.3522	0.468762	-100000	-0.340515
3.34167	46.3905	0.469647	-100000	-0.294489
3.35	46.4348	0.473925	-100000	-0.252521
3.35833	46.4613	0.475018	-100000	-0.284606
3.36667	46.5085	0.477179	-100000	-0.167028
3.375	46.5321	0.479134	-100000	-0.17648
3.38333	46.5645	0.479492	-100000	-0.137325
3.39167	46.6117	0.4809	-100000	-0.119946
3.4	46.6441	0.481757	-100000	-0.12764
3.40833	46.6825	0.483132	-100000	-0.1681
3.41667	46.7179	0.483747	-100000	-0.195639
3.425	46.7592	0.486504	-100000	-0.170337
3.43333	46.8064	0.488278	-100000	-0.211676
3.44167	46.8565	0.48881	-100000	-0.176667
3.45	46.8948	0.490803	-100000	-0.17082
3.45833	46.9243	0.492393	-100000	-0.210515
3.46667	46.9509	0.493972	-100000	-0.273578
3.475	46.9863	0.495827	-100000	-0.281214
3.48333	47.0187	0.499922	-100000	-0.225419
3.49167	47.0511	0.501766	-100000	-0.236067
3.5	47.0836	0.501486	-100000	-0.202957
3.50833	47.1131	0.503696	-100000	-0.244863
3.51667	47.1544	0.506687	-100000	-0.406647
3.525	47.1957	0.509929	-100000	-0.433957
3.53333	47.2369	0.515041	-100000	-0.320639
3.54167	47.2812	0.518161	-100000	-0.237701
3.55	47.3136	0.517375	-100000	-0.0281542
3.55833	47.352	0.517852	-100000	0.0659995
3.56667	47.3992	0.515979	-100000	-0.0813851
3.575	47.4404	0.515961	-100000	-0.156229
3.58333	47.4906	0.520088	-100000	-0.379264
3.59167	47.5289	0.52306	-100000	-0.509253
3.6	47.5555	0.528622	-100000	-0.368626
3.60833	47.582	0.532936	-100000	-0.356844
3.61667	47.6085	0.532376	-100000	-0.155443
3.625	47.641	0.534954	-100000	-0.0893071
3.63333	47.6823	0.533803	-100000	-0.146684
3.64167	47.7295	0.535913	-100000	-0.00885543
3.65	47.7737	0.537265	-100000	-0.170212
3.65833	47.8209	0.53525	-100000	-0.0942907
3.66667	47.8681	0.539477	-100000	-0.0936665
3.675	47.9035	0.539056	-100000	-0.253696
3.68333	47.9418	0.540387	-100000	-0.192824
3.69167	47.9742	0.543706	-100000	-0.252084
3.7	48.0096	0.545904	-100000	-0.218266
3.70833	48.0362	0.547459	-100000	-0.150293
3.71667	48.0745	0.547663	-100000	-0.0894783
3.725	48.1011	0.548716	-100000	-0.0716674
3.73333	48.1247	0.548887	-100000	-0.225388
3.74167	48.1689	0.549848	-100000	-0.290989
3.75	48.2102	0.555176	-100000	-0.427491
3.75833	48.2721	0.558416	-100000	-0.41509
3.76667	48.3252	0.563137	-100000	-0.316738
3.775	48.3517	0.563684	-100000	-0.285428
3.78333	48.3812	0.565734	-100000	-0.111753
3.79167	48.4225	0.56793	-100000	-0.267076
3.8	48.455	0.566862	-100000	-0.166076
3.80833	48.5169	0.572587	-100000	-0.104673
3.81667	48.5523	0.57127	-100000	-0.273469
3.825	48.567	0.571419	-100000	-0.136123
3.83333	48.6054	0.575977	-100000	-0.346091
3.84167	48.6201	0.577124	-100000	-0.403796
3.85	48.6585	0.582806	-100000	-0.287243
3.85833	48.7086	0.584879	-100000	-0.412634
3.86667	48.741	0.585552	-100000	-0.236645
3.875	48.7971	0.590879	-100000	-0.242736
3.88333	48.8443	0.590694	-100000	-0.235656
3.89167	48.8649	0.59297	-100000	-0.0508549
3.9	48.9121	0.593407	-100000	-0.181609
3.90833	48.9445	0.592574	-100000	-0.133778
3.91667	48.9858	0.596748	-100000	-0.0955963
3.925	49.033	0.597429	-100000	-0.140847
3.93333	49.0655	0.596594	-100000	-0.0578308
3.94167	49.1097	0.597269	-100000	-0.0762036
3.95	49.1392	0.598675	-100000	-0.323703
3.95833	49.1805	0.599969	-100000	-0.322808
3.96667	49.2218	0.607384	-100000	-0.326387
3.975	49.2424	0.608029	-100000	-0.434684
3.98333	49.269	0.609555	-100000	-0.206
3.99167	49.3014	0.614459	-100000	-0.281401
4	49.3456	0.614251	-100000	-0.23692
4.00833	49.384	0.617409	-100000	-0.162342
4.01667	49.4341	0.617452	-100000	-0.337935
4.025	49.4901	0.61987	-100000	-0.383041
4.03333	49.5196	0.625515	-100000	-0.446197
4.04167	49.5727	0.630177	-100000	-0.321903
4.05	49.6081	0.632326	-100000	-0.142215
4.05833	49.6435	0.6306	-100000	0.0155622
4.06667	49.6907	0.630256	-100000	-0.00333107
4.075	49.7349	0.629658	-100000	-0.246778
4.08333	49.791	0.632437	-100000	-0.313877
4.09167	49.8234	0.638826	-100000	-0.444719
4.1	49.8617	0.640718	-100000	-0.331625
4.10833	49.8971	0.644482	-100000	-0.200491
4.11667	49.9178	0.643491	-100000	-0.196601
4.125	49.965	0.645509	-100000	-0.0990396
4.13333	50.0033	0.647272	-100000	-0.237862
4.14167	50.0387	0.647784	-100000	-0.117626
4.15	50.0859	0.65142	-100000	-0.169952
4.15833	50.1183	0.64943	-100000	-0.180974
4.16667	50.1596	0.652937	-100000	-0.221986
4.175	50.1862	0.653816	-100000	-0.458015
4.18333	50.2186	0.658819	-100000	-0.352927
4.19167	50.2569	0.664697	-100000	-0.379113
4.2	50.3012	0.664701	-100000	-0.180345
4.20833	50.3513	0.666453	-100000	-0.0152018
4.21667	50.3985	0.664831	-100000	-0.146242
4.225	50.4427	0.665204	-100000	-0.217226
4.23333	50.4811	0.669576	-100000	-0.381917
4.24167	50.5283	0.673694	-100000	-0.430502
4.25	50.5637	0.677561	-100000	-0.235407
4.25833	50.602	0.679554	-100000	-0.190358
4.26667	50.6433	0.677422	-100000	-0.133929
4.275	50.6757	0.680039	-100000	-0.133664
4.28333	50.7229	0.682025	-100000	-0.249831
4.29167	50.7701	0.68401	-100000	-0.256818
4.3	50.7996	0.68575	-100000	-0.234283
4.30833	50.8586	0.6886	-100000	-0.264339
4.31667	50.894	0.689835	-100000	-0.383826
4.325	50.9235	0.692821	-100000	-0.327771
4.33333	50.9736	0.698544	-100000	-0.417186
4.34167	51.009	0.699526	-100000	-0.300617
4.35	51.068	0.703741	-100000	-0.105558
4.35833	51.1093	0.702841	-100000	-0.176626
4.36667	51.1535	0.702063	-100000	-0.0533726
4.375	51.1889	0.705413	-100000	-0.240478
4.38333	51.2154	0.70552	-100000	-0.394032
4.39167	51.2626	0.710857	-100000	-0.326366
4.4	51.3039	0.715197	-100000	-0.464393
4.40833	51.3423	0.716292	-100000	-0.385309
4.41667	51.3894	0.721	-100000	-0.321804
4.425	51.4425	0.723701	-100000	-0.269193
4.43333	51.472	0.725924	-100000	-0.175382
4.44167	51.5074	0.725265	-100000	-0.183325
4.45	51.5517	0.726846	-100000	-0.0966261
4.45833	51.5841	0.729812	-100000	-0.182597
4.46667	51.6254	0.729145	-100000	-0.186145
4.475	51.6637	0.731352	-100000	-0.174259
4.48333	51.708	0.733051	-100000	-0.252854
4.49167	51.7551	0.735621	-100000	-0.191893
4.5	51.7935	0.737573	-100000	-0.251777
4.50833	51.8554	0.737748	-100000	-0.166487
4.51667	51.8967	0.741443	-100000	-0.169858
4.525	51.9144	0.74117	-100000	-0.193667
4.53333	51.9586	0.743235	-100000	-0.0629325
4.54167	51.9822	0.744204	-100000	-0.142667
4.55	52.0362	0.743541	-100000	-0.244948
4.55833	52.067	0.745926	-100000	-0.289871
4.56667	52.1062	0.7514	-100000	-0.402749
4.575	52.1481	0.753866	-100000	-0.381294
4.58333	52.1873	0.756966	-100000	-0.216982
4.59167	52.2405	0.758635	-100000	-0.1309
4.6	52.3049	0.758633	-100000	-0.137846
4.60833	52.344	0.758229	-100000	-0.139282
4.61667	52.386	0.761561	-100000	-0.251423
4.625	52.4252	0.763278	-100000	-0.320115
4.63333	52.4588	0.767014	-100000	-0.294758
4.64167	52.4867	0.7689	-100000	-0.251712
4.65	52.5203	0.771386	-100000	-0.225666
4.65833	52.5427	0.771669	-100000	-0.169682
4.66667	52.6043	0.774536	-100000	-0.0579906
4.675	52.6295	0.774556	-100000	-0.181208
4.68333	52.6854	0.773319	-100000	0.00172274
4.69167	52.7106	0.777709	-100000	-0.0967916
4.7	52.7358	0.774479	-100000	-0.328189
4.70833	52.7806	0.777782	-100000	-0.249821
4.71667	52.8142	0.784259	-100000	-0.532335
4.725	52.8645	0.786036	-100000	-0.558427
4.73333	52.9065	0.792223	-100000	-0.401164
4.74167	52.9513	0.796397	-100000	-0.425373
4.75	52.9821	0.797631	-100000	-0.128707
4.75833	53.0184	0.800215	-100000	-0.047217
4.76667	53.0632	0.796513	-100000	-0.0414894
4.775	53.0996	0.79797	-100000	0.0306793
4.78333	53.1444	0.799014	-100000	-0.227349
4.79167	53.1863	0.799193	-100000	-0.276308
4.8	53.2339	0.804092	-100000	-0.216927
4.80833	53.2675	0.807181	-100000	-0.347823
4.81667	53.3067	0.806245	-100000	-0.269271
4.825	53.3235	0.810787	-100000	-0.154274
4.83333	53.3431	0.813067	-100000	-0.324499
4.84167	53.3934	0.812323	-100000	-0.208688
4.85	53.4466	0.817062	-100000	-0.126143
4.85833	53.4858	0.817743	-100000	-0.137219
4.86667	53.5305	0.817272	-100000	0.00543139
4.875	53.5557	0.816897	-100000	-0.0288816
4.88333	53.6089	0.81688	-100000	-0.104394
4.89167	53.6677	0.818706	-100000	-0.216077
4.9	53.732	0.820752	-100000	-0.166371
4.90833	53.7852	0.8241	-100000	-0.152401
4.91667	53.8188	0.822426	-100000	-0.1382
4.925	53.8692	0.823786	-100000	-0.133642
4.93333	53.9027	0.825359	-100000	-0.334987
4.94167	53.9363	0.828554	-100000	-0.389959
4.95	53.9755	0.833592	-100000	-0.323747
4.95833	54.0091	0.836784	-100000	-0.184494
4.96667	54.0343	0.83615	-100000	-0.0475958
4.975	54.0706	0.834704	-100000	0.00864941
4.98333	54.121	0.835179	-100000	-0.0910393
4.99167	54.177	0.836496	-100000	-0.299273
5	54.2329	0.839185	-100000	-0.393755
5.00833	54.2777	0.84468	-100000	-0.289074
5.01667	54.3001	0.848304	-100000	-0.289829
5.025	54.3309	0.846132	-100000	-0.170274
5.03333	54.3589	0.848846	-100000	-0.0525221
5.04167	54.4008	0.850356	-100000	-0.254192
5.05	54.4316	0.850055	-100000	-0.196464
5.05833	54.4876	0.854605	-100000	-0.283017
5.06667	54.524	0.855395	-100000	-0.491574
5.075	54.5632	0.85979	-100000	-0.496545
5.08333	54.6219	0.866441	-100000	-0.505065
5.09167	54.6695	0.871157	-100000	-0.391904
5.1	54.7199	0.87223	-100000	-0.141521
5.10833	54.7618	0.872853	-100000	-0.00298806
5.11667	54.815	0.871158	-100000	-0.0765792
5.125	54.8402	0.871256	-100000	-0.159355
5.13333	54.8766	0.874783	-100000	-0.312232
5.14167	54.9158	0.878165	-100000	-0.296082
5.15	54.9521	0.881566	-100000	-0.0705411
5.15833	54.9829	0.881126	-100000	-0.0676937
5.16667	55.0221	0.877134	-100000	0.0834392
5.175	55.0557	0.880422	-100000	-0.0358301
5.18333	55.0976	0.878784	-100000	-0.244519
5.19167	55.1312	0.88232	-100000	-0.0972195
5.2	55.1564	0.885285	-100000	-0.310652
5.20833	55.1956	0.883662	-100000	-0.250628
5.21667	55.2376	0.88914	-100000	-0.212957
5.225	55.2711	0.890674	-100000	-0.367523
5.23333	55.3159	0.892383	-100000	-0.194453
5.24167	55.3495	0.895913	-100000	-0.156726
5.25	55.3943	0.895621	-100000	-0.169287
5.25833	55.4474	0.895898	-100000	-0.103778
5.26667	55.5034	0.898026	-100000	-0.212211
5.275	55.5454	0.899372	-100000	-0.273959
5.28333	55.5902	0.902695	-100000	-0.285194
5.29167	55.6517	0.90503	-100000	-0.282346
5.3	55.6881	0.907533	-100000	-0.192775
5.30833	55.7245	0.908784	-100000	-0.232892
5.31667	55.7665	0.909121	-100000	-0.167268
5.325	55.814	0.912793	-100000	-0.158442
5.33333	55.8588	0.913108	-100000	-0.270709
5.34167	55.9008	0.914065	-100000	-0.253535
5.35	55.9428	0.918144	-100000	-0.283709
5.35833	55.9819	0.921245	-100000	-0.327774
5.36667	56.0071	0.922565	-100000	-0.207726
5.375	56.0351	0.924991	-100000	-0.0300264
5.38333	56.0771	0.925069	-100000	-0.0626446
5.39167	56.1051	0.922245	-100000	-0.129039
5.4	56.1526	0.924653	-100000	-0.28757
5.40833	56.2198	0.929292	-100000	-0.489918
5.41667	56.273	0.934654	-100000	-0.443425
5.425	56.3177	0.938576	-100000	-0.325562
5.43333	56.3541	0.939434	-100000	-0.235366
5.44167	56.3933	0.940144	-100000	-0.183938
5.45	56.4297	0.9425	-100000	-0.15756
5.45833	56.4689	0.944707	-100000	-0.246181
5.46667	56.5052	0.944686	-100000	-0.255344
5.475	56.55	0.94835	-100000	-0.279597
5.48333	56.5948	0.951011	-100000	-0.418695
5.49167	56.6256	0.954027	-100000	-0.363491
5.5	56.6759	0.958643	-100000	-0.305191
5.50833	56.7151	0.960467	-100000	-0.230118
5.51667	56.7683	0.961184	-100000	0.0448563
5.525	56.7991	0.961698	-100000	0.0986162
5.53333	56.8382	0.957147	-100000	0.0593711
5.54167	56.8662	0.95718	-100000	-0.0159254
5.55	56.911	0.959205	-100000	-0.259851
5.55833	56.9558	0.962229	-100000	-0.370362
5.56667	57.0089	0.965809	-100000	-0.257695
5.575	57.0761	0.969525	-100000	-0.234922
5.58333	57.1209	0.967795	-100000	-0.236957
5.59167	57.1657	0.970059	-100000	-0.207342
5.6	57.1936	0.973708	-100000	-0.500174
5.60833	57.2272	0.976436	-100000	-0.446202
5.61667	57.2692	0.984468	-100000	-0.36903
5.625	57.3196	0.984933	-100000	-0.418556
5.63333	57.3867	0.986009	-100000	-0.158802
5.64167	57.4315	0.990388	-100000	-0.237028
5.65	57.4623	0.989761	-100000	-0.208306
5.65833	57.4987	0.992834	-100000	-0.0228466
5.66667	57.5294	0.992952	-100000	-0.0313968
5.675	57.5658	0.99115	-100000	0.0540606
5.68333	57.6218	0.990808	-100000	-0.0929114
5.69167	57.6694	0.991032	-100000	-0.238216
5.7	57.7113	0.996049	-100000	-0.34948
5.70833	57.7505	0.99909	-100000	-0.473019
5.71667	57.7953	1.00246	-100000	-0.292058
5.725	57.8429	1.0068	-100000	-0.244745
5.73333	57.8737	1.00578	-100000	-0.193437
5.74167	57.9212	1.00725	-100000	-0.125636
5.75	57.9464	1.0089	-100000	-0.239679
5.75833	57.98	1.01099	-100000	-0.26799
5.76667	58.0332	1.01377	-100000	-0.262758
5.775	58.0863	1.01618	-100000	-0.186183
5.78333	58.1451	1.01766	-100000	-0.192619
5.79167	58.1843	1.01719	-100000	-0.177347
5.8	58.2262	1.02019	-100000	-0.247589
5.80833	58.2654	1.02209	-100000	-0.334365
5.81667	58.299	1.02592	-100000	-0.203767
5.825	58.3494	1.02834	-100000	-0.156459
5.83333	58.3886	1.02699	-100000	-0.0475628
5.84167	58.4221	1.02731	-100000	-0.102865
5.85	58.4697	1.0275	-100000	-0.293088
5.85833	58.5089	1.03177	-100000	-0.429997
5.86667	58.5509	1.03676	-100000	-0.453035
5.875	58.604	1.04164	-100000	-0.30906
5.88333	58.6488	1.0426	-100000	-0.221099
5.89167	58.6796	1.04207	-100000	-0.028435
5.9	58.7272	1.04413	-100000	-0.116833
5.90833	58.7579	1.04259	-100000	-0.213987
5.91667	58.7943	1.0465	-100000	-0.208715
5.925	58.8391	1.0492	-100000	-0.320025
5.93333	58.8783	1.05108	-100000	-0.211191
5.94167	58.9258	1.05326	-100000	-0.18314
5.95	58.9622	1.05354	-100000	-0.0954128
5.95833	59.0126	1.05531	-100000	-0.145609
5.96667	59.0434	1.05426	-100000	-0.152699
5.975	59.0854	1.05811	-100000	-0.111214
5.98333	59.1357	1.05863	-100000	-0.238238
5.99167	59.1861	1.05901	-100000	-0.0880912
6	59.2309	1.06221	-100000	-0.216072
6.00833	59.2729	1.06105	-100000	-0.240061
6.01667	59.3204	1.06583	-100000	-0.211895
6.025	59.3652	1.06702	-100000	-0.384559
6.03333	59.4156	1.06927	-100000	-0.170295
6.04167	59.4687	1.07387	-100000	-0.220491
6.05	59.5051	1.07151	-100000	-0.150753
6.05833	59.5443	1.07437	-100000	0.0317965
6.06667	59.5891	1.07429	-100000	-0.114603
6.075	59.6254	1.07281	-100000	-0.0869579
6.08333	59.673	1.07533	-100000	-0.149636
6.09167	59.7038	1.07726	-100000	-0.284763
6.1	59.7514	1.07928	-100000	-0.320861
6.10833	59.7989	1.0823	-100000	-0.335477
6.11667	59.8381	1.08602	-100000	-0.435319
6.125	59.8941	1.08845	-100000	-0.425289
6.13333	59.9333	1.09379	-100000	-0.362583
6.14167	59.9641	1.09647	-100000	-0.334736
6.15	60.0116	1.09811	-100000	-0.162216
6.15833	60.048	1.0996	-100000	-0.129696
6.16667	60.0872	1.0992	-100000	-0.161238
6.175	60.1376	1.1008	-100000	-0.0955926
6.18333	60.1795	1.10348	-100000	-0.0901157
6.19167	60.2215	1.10279	-100000	-0.108454
6.2	60.2775	1.1022	-100000	-0.0425492
6.20833	60.3167	1.10441	-100000	-0.159486
6.21667	60.353	1.1049	-100000	-0.274232
6.225	60.3922	1.10811	-100000	-0.257281
6.23333	60.4286	1.11134	-100000	-0.202014
6.24167	60.4734	1.11299	-100000	-0.190859
6.25	60.5181	1.11163	-100000	-0.131701
6.25833	60.5797	1.11447	-100000	-0.0678732
6.26667	60.6245	1.11573	-100000	-0.272946
6.275	60.6804	1.11525	-100000	-0.201216
6.28333	60.7392	1.12073	-100000	-0.257235
6.29167	60.7672	1.12118	-100000	-0.427449
6.3	60.812	1.12431	-100000	-0.353096
6.30833	60.8511	1.1295	-100000	-0.339894
6.31667	60.8847	1.1325	-100000	-0.297573
6.325	60.9295	1.13251	-100000	-0.15129
6.33333	60.9771	1.13423	-100000	-0.104241
6.34167	61.0274	1.13454	-100000	-0.291439
6.35	61.0666	1.13598	-100000	-0.249088
6.35833	61.1226	1.14222	-100000	-0.199241
6.36667	61.1618	1.14253	-100000	-0.11477
6.375	61.2037	1.14118	-100000	0.0746464
6.38333	61.2485	1.1398	-100000	0.0710988
6.39167	61.2877	1.13973	-100000	-0.0702848
6.4	61.3269	1.14016	-100000	-0.256333
6.40833	61.3605	1.14353	-100000	-0.306447
6.41667	61.4304	1.14835	-100000	-0.339027
6.425	61.4976	1.14995	-100000	-0.404218
6.43333	61.5395	1.15146	-100000	-0.346292
6.44167	61.5899	1.157	-100000	-0.369175
6.45	61.6207	1.15989	-100000	-0.435515
6.45833	61.6431	1.16225	-100000	-0.166642
6.46667	61.6879	1.16598	-100000	0.00129232
6.475	61.7242	1.16255	-100000	0.000796532
6.48333	61.7634	1.15985	-100000	0.104349
6.49167	61.8054	1.16223	-100000	-0.181627
6.5	61.867	1.1625	-100000	-0.377043
6.50833	61.9313	1.16861	-100000	-0.362575
6.51667	61.9789	1.17242	-100000	-0.521223
6.525	62.0293	1.17431	-100000	-0.406556
6.53333	62.0656	1.17987	-100000	-0.404368
6.54167	62.0936	1.18216	-100000	-0.34927
6.55	62.1468	1.18589	-100000	-0.136884
6.55833	62.1832	1.18596	-100000	-0.0284892
6.56667	62.2363	1.18444	-100000	0.13527
6.575	62.2839	1.18311	-100000	0.0714313
6.58333	62.3231	1.18139	-100000	-0.0384375
6.59167	62.3791	1.18357	-100000	-0.0777616
6.6	62.4182	1.18572	-100000	-0.185243
6.60833	62.4602	1.1857	-100000	-0.243706
6.61667	62.5022	1.18756	-100000	-0.302494
6.625	62.5414	1.1917	-100000	-0.496787
6.63333	62.5833	1.1958	-100000	-0.562375
6.64167	62.6365	1.20226	-100000	-0.485228
6.65	62.6729	1.20631	-100000	-0.462512
6.65833	62.7177	1.20787	-100000	-0.308066
6.66667	62.7596	1.21122	-100000	-0.238938
6.675	62.8044	1.21253	-100000	-0.222167
6.68333	62.8548	1.21427	-100000	-0.0597779
6.69167	62.9136	1.21528	-100000	0.0272054
6.7	62.9779	1.21321	-100000	0.0472681
6.70833	63.0143	1.21162	-100000	0.000428855
6.71667	63.0675	1.21269	-100000	-0.0930885
6.725	63.1011	1.21526	-100000	-0.276984
6.73333	63.1458	1.21631	-100000	-0.368894
6.74167	63.2102	1.22086	-100000	-0.264769
6.75	63.2578	1.22499	-100000	-0.298376
6.75833	63.3081	1.22409	-100000	-0.159636
6.76667	63.3333	1.22626	-100000	0.0429817
6.775	63.3781	1.22618	-100000	0.0275048
6.78333	63.4257	1.22356	-100000	0.0584504
6.79167	63.4648	1.22317	-100000	0.0125814
6.8	63.5208	1.22431	-100000	-0.195543
6.80833	63.5628	1.22576	-100000	-0.347638
6.81667	63.6048	1.23008	-100000	-0.474373
6.825	63.6663	1.23476	-100000	-0.491438
6.83333	63.7139	1.24012	-100000	-0.457915
6.84167	63.7503	1.24214	-100000	-0.344079
6.85	63.8007	1.24534	-100000	-0.139625
6.85833	63.837	1.24623	-100000	-0.139805
6.86667	63.8986	1.24478	-100000	-0.0380587
6.875	63.9434	1.2468	-100000	-0.131909
6.88333	63.9853	1.24661	-100000	-0.254336
6.89167	64.0301	1.25063	-100000	-0.26048
6.9	64.0665	1.25326	-100000	-0.294069
6.90833	64.1141	1.25548	-100000	-0.0802357
6.91667	64.156	1.25641	-100000	-0.0763447
6.925	64.2008	1.2533	-100000	-0.032968
6.93333	64.2372	1.2558	-100000	-0.0301417
6.94167	64.2867	1.25658	-100000	-0.244693
6.95	64.3299	1.25742	-100000	-0.242101
6.95833	64.3839	1.26146	-100000	-0.291039
6.96667	64.4217	1.26387	-100000	-0.367123
6.975	64.4676	1.26628	-100000	-0.398175
6.98333	64.5081	1.26965	-100000	-0.420434
6.99167	64.5432	1.27473	-100000	-0.391633
7	64.5972	1.27789	-100000	-0.321347
7.00833	64.6323	1.27934	-100000	-0.052563
7.01667	64.6864	1.28037	-100000	0.122493
7.025	64.7269	1.27648	-100000	0.0479355
7.03333	64.7782	1.2738	-100000	0.0167692
7.04167	64.8295	1.27774	-100000	-0.253979
7.05	64.8727	1.27981	-100000	-0.539948
7.05833	64.9267	1.28495	-100000	-0.437313
7.06667	64.9672	1.2918	-100000	-0.44706
7.075	65.0212	1.29232	-100000	-0.377175
7.08333	65.0671	1.29471	-100000	-0.160748
7.09167	65.1022	1.29752	-100000	-0.113408
7.1	65.1482	1.29716	-100000	-0.0609367
7.10833	65.1833	1.2961	-100000	0.0542672
7.11667	65.2211	1.29674	-100000	-0.0392884
7.125	65.2616	1.29571	-100000	-0.137688
7.13333	65.3075	1.29847	-100000	-0.15329
7.14167	65.348	1.30069	-100000	-0.367676
7.15	65.4074	1.30185	-100000	-0.191322
7.15833	65.4614	1.30797	-100000	-0.128303
7.16667	65.5073	1.30485	-100000	-0.108811
7.175	65.5613	1.30496	-100000	0.0247608
7.18333	65.5911	1.30548	-100000	-0.264146
7.19167	65.6343	1.30714	-100000	-0.413053
7.2	65.664	1.31365	-100000	-0.557267
7.20833	65.7045	1.31873	-100000	-0.526883
7.21667	65.7531	1.32405	-100000	-0.374924
7.225	65.8044	1.3247	-100000	-0.310722
7.23333	65.853	1.32615	-100000	-0.13166
7.24167	65.9016	1.32909	-100000	-0.10202
7.25	65.9556	1.32844	-100000	-0.0691568
7.25833	65.9907	1.32811	-100000	-0.0358547
7.26667	66.0448	1.32845	-100000	-0.105855
7.275	66.0772	1.33028	-100000	-0.181366
7.28333	66.1258	1.33197	-100000	-0.181767
7.29167	66.1744	1.33415	-100000	-0.142075
7.3	66.2122	1.33451	-100000	-0.164067
7.30833	66.2635	1.33502	-100000	-0.252091
7.31667	66.2905	1.33744	-100000	-0.291821
7.325	66.3499	1.34255	-100000	-0.322586
7.33333	66.3904	1.34424	-100000	-0.365444
7.34167	66.4471	1.34577	-100000	-0.176598
7.35	66.5147	1.34962	-100000	-0.256115
7.35833	66.5471	1.34844	-100000	-0.210759
7.36667	66.593	1.35278	-100000	-0.202386
7.375	66.6281	1.3528	-100000	-0.250966
7.38333	66.6605	1.35637	-100000	-0.155255
7.39167	66.6929	1.35681	-100000	-0.285927
7.4	66.7496	1.35795	-100000	-0.162998
7.40833	66.8144	1.36233	-100000	-0.206428
7.41667	66.8522	1.3618	-100000	-0.217434
7.425	66.909	1.36369	-100000	-0.169446
7.43333	66.9441	1.3652	-100000	-0.324818
7.44167	66.9711	1.36798	-100000	-0.389744
7.45	67.0197	1.37263	-100000	-0.401742
7.45833	67.0737	1.37668	-100000	-0.272652
7.46667	67.1142	1.37859	-100000	-0.141274
7.475	67.1655	1.37707	-100000	-0.0680697
7.48333	67.2141	1.37733	-100000	-0.0321541
7.49167	67.2573	1.37895	-100000	-0.170304
7.5	67.3086	1.37966	-100000	-0.131699
7.50833	67.3464	1.38274	-100000	-0.0588764
7.51667	67.3897	1.38172	-100000	-0.117203
7.525	67.4356	1.38091	-100000	-0.157352
7.53333	67.4896	1.38357	-100000	-0.275283
7.54167	67.5571	1.38799	-100000	-0.385967
7.55	67.6246	1.3909	-100000	-0.305324
7.55833	67.6732	1.39378	-100000	-0.103642
7.56667	67.7164	1.39375	-100000	0.0238067
7.575	67.7542	1.39144	-100000	0.0241309
7.58333	67.7866	1.39011	-100000	-0.107743
7.59167	67.8217	1.39297	-100000	-0.19674
7.6	67.8704	1.39734	-100000	-0.269486
7.60833	67.9028	1.398	-100000	-0.17883
7.61667	67.946	1.39909	-100000	-0.04892
7.625	68.0027	1.39893	-100000	-0.141045
7.63333	68.0486	1.39897	-100000	-0.325237
7.64167	68.0972	1.4027	-100000	-0.388657
7.65	68.1323	1.40993	-100000	-0.419194
7.65833	68.1755	1.41189	-100000	-0.416771
7.66667	68.2268	1.41294	-100000	-0.173775
7.675	68.2728	1.41659	-100000	-0.14587
7.68333	68.3268	1.41572	-100000	-0.18911
7.69167	68.3727	1.41675	-100000	-0.0472413
7.7	68.4132	1.41925	-100000	-0.142933
7.70833	68.4645	1.41817	-100000	-0.158497
7.71667	68.5212	1.42049	-100000	-0.114876
7.725	68.559	1.42203	-100000	-0.158955
7.73333	68.5968	1.42308	-100000	-0.0621574
7.74167	68.6427	1.42347	-100000	-0.0942201
7.75	68.6778	1.42256	-100000	-0.0873342
7.75833	68.7184	1.42517	-100000	-0.152375
7.76667	68.7616	1.42599	-100000	-0.305039
7.775	68.8048	1.42855	-100000	-0.301682
7.78333	68.848	1.43273	-100000	-0.363479
7.79167	68.9074	1.43523	-100000	-0.339905
7.8	68.9668	1.4381	-100000	-0.282684
7.80833	69.0181	1.43988	-100000	-0.216652
7.81667	69.0694	1.44215	-100000	-0.210034
7.825	69.1126	1.44245	-100000	-0.243146
7.83333	69.1504	1.4451	-100000	-0.226399
7.84167	69.1829	1.44798	-100000	-0.229336
7.85	69.2369	1.4497	-100000	-0.219227
7.85833	69.2747	1.4501	-100000	-0.23069
7.86667	69.3233	1.45241	-100000	-0.163609
7.875	69.3746	1.45567	-100000	-0.279957
7.88333	69.4016	1.45515	-100000	-0.16668
7.89167	69.4583	1.45943	-100000	-0.0956312
7.9	69.5015	1.45797	-100000	-0.194431
7.90833	69.5393	1.45886	-100000	-0.0150841
7.91667	69.596	1.46163	-100000	-0.110775
7.925	69.6258	1.45993	-100000	-0.0781974
7.93333	69.6717	1.46166	-100000	0.0474584
7.94167	69.7392	1.46147	-100000	-0.168911
7.95	69.7797	1.46005	-100000	-0.0942761
7.95833	69.8364	1.46556	-100000	-0.192868
7.96667	69.8877	1.4648	-100000	-0.314289
7.975	69.9147	1.46789	-100000	-0.0709689
7.98333	69.9714	1.47053	-100000	-0.274769
7.99167	70.0335	1.46793	-100000	-0.218979
8	70.0822	1.47396	-100000	-0.211731
8.00833	70.1335	1.47519	-100000	-0.391919
8.01667	70.1767	1.47758	-100000	-0.141198
8.025	70.2064	1.48099	-100000	-0.136754
8.03333	70.2415	1.47867	-100000	-0.156438
8.04167	70.2874	1.47975	-100000	-0.148789
8.05	70.3225	1.4828	-100000	-0.31984
8.05833	70.3711	1.48595	-100000	-0.312611
8.06667	70.4332	1.48933	-100000	-0.250678
8.075	70.4845	1.49017	-100000	-0.150429
8.08333	70.5413	1.49116	-100000	-0.1498
8.09167	70.5818	1.49096	-100000	-0.239083
8.1	70.6196	1.49432	-100000	-0.256688
8.10833	70.6655	1.49814	-100000	-0.272442
8.11667	70.7114	1.49971	-100000	-0.18911
8.125	70.7627	1.50005	-100000	-0.13269
8.13333	70.814	1.50063	-100000	-0.120808
8.14167	70.8599	1.50257	-100000	-0.204674
8.15	70.9004	1.50374	-100000	-0.240284
8.15833	70.949	1.50687	-100000	-0.106827
8.16667	71.0031	1.50864	-100000	-0.118748
8.175	71.0463	1.50613	-100000	-0.0964698
8.18333	71.0976	1.5077	-100000	-0.131641
8.19167	71.1516	1.51008	-100000	-0.285869
8.2	71.2029	1.51302	-100000	-0.283562
8.20833	71.2569	1.51566	-100000	-0.200878
8.21667	71.3055	1.51715	-100000	-0.173241
8.225	71.3595	1.51678	-100000	-0.103146
8.23333	71.3946	1.5188	-100000	-0.00377294
8.24167	71.4406	1.51909	-100000	-0.118291
8.25	71.4919	1.51727	-100000	-0.00102649
8.25833	71.5243	1.52072	-100000	-0.0962223
8.26667	71.5729	1.51883	-100000	-0.34681
8.275	71.6161	1.5223	-100000	-0.286003
8.28333	71.662	1.52883	-100000	-0.444561
8.29167	71.7133	1.53026	-100000	-0.48492
8.3	71.7538	1.53365	-100000	-0.275188
8.30833	71.8159	1.53846	-100000	-0.138012
8.31667	71.8672	1.53801	-100000	-0.123173
8.325	71.9159	1.53486	-100000	0.0456082
8.33333	71.9618	1.53776	-100000	-0.0455444
8.34167	71.9942	1.53694	-100000	-0.391881
8.35	72.0374	1.53953	-100000	-0.382783
8.35833	72.0833	1.54792	-100000	-0.502029
8.36667	72.1373	1.55052	-100000	-0.417057
8.375	72.194	1.55368	-100000	-0.100304
8.38333	72.2291	1.55343	-100000	0.074886
8.39167	72.2777	1.55126	-100000	0.164378
8.4	72.3183	1.54802	-100000	0.0712431
8.40833	72.3507	1.5482	-100000	-0.100666
8.41667	72.4155	1.55105	-100000	-0.354134
8.425	72.4587	1.55462	-100000	-0.315471
8.43333	72.5127	1.55982	-100000	-0.192333
8.44167	72.564	1.55872	-100000	-0.100456
8.45	72.6045	1.55746	-100000	0.119118
8.45833	72.6504	1.55797	-100000	-0.0138246
8.46667	72.7017	1.55585	-100000	-0.20126
8.475	72.7557	1.55918	-100000	-0.201507
8.48333	72.8017	1.56417	-100000	-0.33733
8.49167	72.8584	1.56468	-100000	-0.254647
8.5	72.8908	1.5671	-100000	-0.0707971
8.50833	72.9448	1.56766	-100000	-0.152604
8.51667	72.9907	1.56653	-100000	-0.140034
8.525	73.0366	1.56977	-100000	-0.124451
8.53333	73.0879	1.57177	-100000	-0.240132
8.54167	73.1311	1.57181	-100000	-0.13683
8.55	73.1662	1.57454	-100000	-0.11623
8.55833	73.2094	1.57433	-100000	-0.232121
8.56667	73.2689	1.57564	-100000	-0.0921973
8.575	73.3067	1.57955	-100000	-0.197368
8.58333	73.3715	1.57761	-100000	-0.164639
8.59167	73.4309	1.58091	-100000	-0.0916631
8.6	73.466	1.58113	-100000	-0.34227
8.60833	73.5173	1.58261	-100000	-0.281331
8.61667	73.5713	1.58902	-100000	-0.393998
8.625	73.5983	1.59029	-100000	-0.523068
8.63333	73.6497	1.59426	-100000	-0.340688
8.64167	73.6983	1.60004	-100000	-0.367371
8.65	73.7334	1.60038	-100000	-0.19077
8.65833	73.7874	1.60253	-100000	0.0793491
8.66667	73.8279	1.60062	-100000	0.0811803
8.675	73.8711	1.5974	-100000	0.137657
8.68333	73.9143	1.59767	-100000	-0.126701
8.69167	73.9683	1.59795	-100000	-0.201622
8.7	74.0331	1.60484	-100000	-0.315814
8.70833	74.0871	1.60412	-100000	-0.32291
8.71667	74.1439	1.6082	-100000	-0.133129
8.725	74.1817	1.60871	-100000	-0.286461
8.73333	74.2168	1.60928	-100000	-0.192506
8.74167	74.26	1.61367	-100000	-0.214936
8.75	74.3005	1.61461	-100000	-0.278584
8.75833	74.3545	1.61587	-100000	-0.171639
8.76667	74.4004	1.61857	-100000	-0.0833853
8.775	74.4517	1.61939	-100000	-0.139328
8.78333	74.5057	1.61739	-100000	0.0164262
8.79167	74.549	1.62052	-100000	0.0110092
8.8	74.603	1.61802	-100000	-0.232388
8.80833	74.6516	1.61902	-100000	-0.144134
8.81667	74.6948	1.62514	-100000	-0.307003
8.825	74.7515	1.62532	-100000	-0.27681
8.83333	74.792	1.62825	-100000	-0.14547
8.84167	74.8352	1.62825	-100000	-0.23523
8.85	74.8838	1.62999	-100000	-0.204979
8.85833	74.9297	1.63316	-100000	-0.275932
8.86667	74.981	1.63509	-100000	-0.122009
8.875	75.0405	1.63744	-100000	-0.0656662
8.88333	75.0891	1.63406	-100000	-0.0634153
8.89167	75.1296	1.63535	-100000	-0.125195
8.9	75.1944	1.6372	-100000	-0.413509
8.90833	75.2349	1.64162	-100000	-0.433746
8.91667	75.2889	1.64784	-100000	-0.413262
8.925	75.3429	1.64981	-100000	-0.231262
8.93333	75.3834	1.65098	-100000	-0.0231516
8.94167	75.4266	1.64933	-100000	0.10836
8.95	75.4725	1.64861	-100000	0.110878
8.95833	75.532	1.6462	-100000	-0.0872951
8.96667	75.5968	1.64728	-100000	-0.191932
8.975	75.6508	1.65224	-100000	-0.443321
8.98333	75.7021	1.65501	-100000	-0.500027
8.99167	75.7399	1.66098	-100000	-0.376145
9	75.7723	1.66395	-100000	-0.338761
9.00833	75.8263	1.66477	-100000	-0.180718
9.01667	75.8668	1.6663	-100000	-0.133186
9.025	75.9209	1.667	-100000	-0.0731812
9.03333	75.9722	1.66839	-100000	-0.132461
9.04167	76.0208	1.66721	-100000	-0.156549
9.05	76.0775	1.67072	-100000	-0.173034
9.05833	76.1172	1.67222	-100000	-0.319288
9.06667	76.1485	1.67415	-100000	-0.179662
9.075	76.2031	1.67786	-100000	-0.236003
9.08333	76.2474	1.6767	-100000	-0.133366
9.09167	76.3046	1.68008	-100000	-0.142987
9.1	76.3567	1.6786	-100000	-0.247447
9.10833	76.4035	1.68262	-100000	-0.0420424
9.11667	76.453	1.68495	-100000	-0.167257
9.125	76.4946	1.68149	-100000	0.0237202
9.13333	76.5493	1.68418	-100000	0.128581
9.14167	76.5909	1.68183	-100000	-0.125797
9.15	76.6352	1.68067	-100000	-0.120484
9.15833	76.682	1.68568	-100000	-0.292349
9.16667	76.7289	1.68819	-100000	-0.379717
9.175	76.7757	1.69158	-100000	-0.199276
9.18333	76.8278	1.69332	-100000	-0.0299932
9.19167	76.8799	1.69232	-100000	0.117259
9.2	76.9319	1.68919	-100000	0.132055
9.20833	76.9658	1.68767	-100000	0.0657029
9.21667	77.0126	1.68892	-100000	-0.191111
9.225	77.0516	1.69013	-100000	-0.300941
9.23333	77.0777	1.69556	-100000	-0.371526
9.24167	77.1427	1.6977	-100000	-0.332599
9.25	77.1948	1.70131	-100000	-0.157046
9.25833	77.2495	1.70122	-100000	-0.18515
9.26667	77.3119	1.7008	-100000	-0.0555302
9.275	77.351	1.70387	-100000	-0.197012
9.28333	77.3822	1.70316	-100000	-0.267198
9.29167	77.4238	1.70779	-100000	-0.2371
9.3	77.4733	1.7097	-100000	-0.310611
9.30833	77.5123	1.71178	-100000	-0.197519
9.31667	77.5592	1.71351	-100000	-0.141582
9.325	77.606	1.71437	-100000	-0.14374
9.33333	77.6503	1.71442	-100000	-0.0692624
9.34167	77.7049	1.71657	-100000	-0.073775
9.35	77.7648	1.71582	-100000	-0.195156
9.35833	77.8012	1.71683	-100000	-0.0937611
9.36667	77.8481	1.72093	-100000	-0.197282
9.375	77.9028	1.71969	-100000	-0.196685
9.38333	77.9548	1.7224	-100000	-0.047078
9.39167	77.9965	1.72338	-100000	-0.136203
9.4	78.0381	1.7225	-100000	-0.240435
9.40833	78.0798	1.72423	-100000	-0.294352
9.41667	78.1188	1.73041	-100000	-0.417351
9.425	78.1813	1.7332	-100000	-0.485721
9.43333	78.2281	1.73641	-100000	-0.237106
9.44167	78.2776	1.74042	-100000	-0.129238
9.45	78.327	1.73831	-100000	0.0107728
9.45833	78.3791	1.7375	-100000	0.173156
9.46667	78.4363	1.73605	-100000	0.10754
9.475	78.478	1.73465	-100000	0.0209411
9.48333	78.5248	1.73473	-100000	-0.1664
9.49167	78.5717	1.73681	-100000	-0.347093
9.5	78.6107	1.7416	-100000	-0.420319
9.50833	78.6602	1.74622	-100000	-0.384229
9.51667	78.7044	1.74874	-100000	-0.213638
9.525	78.7539	1.74961	-100000	-0.0651101
9.53333	78.8085	1.74872	-100000	-0.034301
9.54167	78.8606	1.74839	-100000	-0.105908
9.55	78.91	1.74988	-100000	-0.189385
9.55833	78.9543	1.75314	-100000	-0.162639
9.56667	78.9985	1.75503	-100000	-0.0868543
9.575	79.0376	1.75381	-100000	-0.0201271
9.58333	79.0922	1.75278	-100000	0.051227
9.59167	79.1443	1.75382	-100000	-0.0874995
9.6	79.1885	1.75332	-100000	-0.226431
9.60833	79.2406	1.75673	-100000	-0.185004
9.61667	79.277	1.76033	-100000	-0.311747
9.625	79.3291	1.75998	-100000	-0.219409
9.63333	79.3916	1.76371	-100000	-0.103357
9.64167	79.4462	1.76404	-100000	-0.166022
9.65	79.5087	1.76377	-100000	-0.172897
9.65833	79.5529	1.76552	-100000	-0.175595
9.66667	79.5894	1.76948	-100000	-0.354336
9.675	79.6362	1.7699	-100000	-0.375883
9.68333	79.6779	1.77558	-100000	-0.21614
9.69167	79.7273	1.77805	-100000	-0.284143
9.7	79.7664	1.77668	-100000	-0.0148881
9.70833	79.808	1.77937	-100000	-0.0288342
9.71667	79.8445	1.77608	-100000	-0.139759
9.725	79.8731	1.77901	-100000	-0.111165
9.73333	79.9356	1.78134	-100000	-0.390662
9.74167	79.9798	1.78307	-100000	-0.31643
9.75	80.0397	1.7891	-100000	-0.259136
9.75833	80.1021	1.78955	-100000	-0.170485
9.76667	80.1438	1.78998	-100000	0.0374375
9.775	80.2036	1.78876	-100000	-0.0290943
9.78333	80.2479	1.78785	-100000	-0.184121
9.79167	80.2895	1.79052	-100000	-0.392306
9.8	80.3338	1.79612	-100000	-0.460366
9.80833	80.378	1.80183	-100000	-0.35221
9.81667	80.4171	1.8032	-100000	-0.12722
9.825	80.4665	1.80226	-100000	0.0408122
9.83333	80.5108	1.80036	-100000	0.0889432
9.84167	80.5498	1.80047	-100000	-0.0128198
9.85	80.5967	1.80023	-100000	-0.151971
9.85833	80.6409	1.80269	-100000	-0.177916
9.86667	80.693	1.80542	-100000	-0.26082
9.875	80.745	1.8064	-100000	-0.155559
9.88333	80.7997	1.80893	-100000	-0.0644963
9.89167	80.8569	1.80788	-100000	-0.0807059
9.9	80.9142	1.80757	-100000	-0.0925181
9.90833	80.9689	1.80909	-100000	-0.138916
9.91667	81.0183	1.81201	-100000	-0.148775
9.925	81.0652	1.81251	-100000	-0.117378
9.93333	81.1068	1.81253	-100000	-0.0482965
9.94167	81.1459	1.81301	-100000	-0.166048
9.95	81.1927	1.81362	-100000	-0.197045
9.95833	81.2291	1.81804	-100000	-0.265783
9.96667	81.2864	1.8191	-100000	-0.198148
9.975	81.3281	1.82186	-100000	-0.0829467
9.98333	81.3749	1.82023	-100000	-0.0914159
9.99167	81.427	1.82081	-100000	0.0388347
10	81.466	1.82215	-100000	-0.142848
10.0083	81.5233	1.82057	-100000	-0.16039
10.0167	81.5805	1.82499	-100000	-0.257288
10.025	81.6378	1.82615	-100000	-0.382536
10.0333	81.6898	1.83072	-100000	-0.225777
10.0417	81.7367	1.83332	-100000	-0.184783
10.05	81.7887	1.83251	-100000	0.0117284
10.0583	81.833	1.83231	-100000	0.0348786
10.0667	81.8825	1.83033	-100000	-0.0216311
10.075	81.9423	1.83216	-100000	-0.169496
10.0833	81.9814	1.83323	-100000	-0.309302
10.0917	82.036	1.83796	-100000	-0.222001
10.1	82.0881	1.84064	-100000	-0.299076
10.1083	82.1323	1.83956	-100000	-0.136268
10.1167	82.1896	1.8432	-100000	-0.0639164
10.125	82.2416	1.84251	-100000	-0.183621
10.1333	82.2989	1.84277	-100000	-0.0681755
10.1417	82.3431	1.84568	-100000	-0.205259
10.15	82.3952	1.84548	-100000	-0.259439
10.1583	82.4447	1.84935	-100000	-0.258662
10.1667	82.4915	1.85142	-100000	-0.212068
10.175	82.5488	1.8543	-100000	-0.100791
10.1833	82.5982	1.85255	-100000	-0.0594207
10.1917	82.6503	1.85271	-100000	0.0750717
10.2	82.6971	1.8534	-100000	-0.0968271
10.2083	82.7414	1.8518	-100000	-0.0762198
10.2167	82.783	1.85577	-100000	-0.0542803
10.225	82.8247	1.85525	-100000	-0.294312
10.2333	82.8585	1.85521	-100000	-0.217072
10.2417	82.9106	1.86161	-100000	-0.218568
10.25	82.9626	1.86301	-100000	-0.266926
10.2583	83.0147	1.86253	-100000	0.0030973
10.2667	83.0771	1.86411	-100000	-0.0167174
10.275	83.1292	1.86151	-100000	-0.0553
10.2833	83.1839	1.86357	-100000	-0.118537
10.2917	83.2385	1.86438	-100000	-0.326803
10.3	83.2932	1.86806	-100000	-0.347787
10.3083	83.3426	1.8724	-100000	-0.493479
10.3167	83.3947	1.87516	-100000	-0.426842
10.325	83.4415	1.88083	-100000	-0.188134
10.3333	83.491	1.88229	-100000	-0.107674
10.3417	83.543	1.87867	-100000	-0.0250479
10.35	83.5847	1.87875	-100000	0.0262626
10.3583	83.6315	1.88166	-100000	-0.202104
10.3667	83.6836	1.88141	-100000	-0.296992
10.375	83.7357	1.88541	-100000	-0.106979
10.3833	83.7799	1.88865	-100000	-0.167829
10.3917	83.8294	1.88523	-100000	-0.130015
10.4	83.8762	1.88701	-100000	0.00997081
10.4083	83.9205	1.88974	-100000	-0.192189
10.4167	83.9699	1.88832	-100000	-0.205734
10.425	84.0194	1.89163	-100000	-0.19451
10.4333	84.0636	1.89386	-100000	-0.288057
10.4417	84.1157	1.89623	-100000	-0.299158
10.45	84.1729	1.89792	-100000	-0.291539
10.4583	84.2224	1.90161	-100000	-0.181317
10.4667	84.2744	1.90358	-100000	-0.244676
10.475	84.3239	1.90227	-100000	-0.00829852
10.4833	84.3655	1.90607	-100000	0.0356709
10.4917	84.415	1.90188	-100000	-0.0639994
10.5	84.454	1.90239	-100000	0.0922131
10.5083	84.4931	1.9044	-100000	-0.25111
10.5167	84.5529	1.903	-100000	-0.299731
10.525	84.5842	1.91025	-100000	-0.315875
10.5333	84.6388	1.91238	-100000	-0.410559
10.5417	84.6883	1.91493	-100000	-0.194363
10.55	84.7273	1.91668	-100000	-0.131723
10.5583	84.7924	1.91673	-100000	0.00843503
10.5667	84.8497	1.91678	-100000	-0.0438559
10.575	84.9043	1.91465	-100000	-0.107265
10.5833	84.9512	1.91815	-100000	-0.11454
10.5917	85.0084	1.92031	-100000	-0.189204
10.6	85.0579	1.92059	-100000	-0.081589
10.6083	85.1203	1.92096	-100000	-0.0939245
10.6167	85.1698	1.92087	-100000	-0.0911943
10.625	85.2141	1.92344	-100000	-0.297196
10.6333	85.2661	1.92363	-100000	-0.3317
10.6417	85.3208	1.93086	-100000	-0.151561
10.65	85.3884	1.93192	-100000	-0.237629
10.6583	85.4405	1.92849	-100000	0.045971
10.6667	85.4847	1.93155	-100000	-0.0178552
10.675	85.5186	1.92933	-100000	-0.211359
10.6833	85.5628	1.93252	-100000	-0.173585
10.6917	85.6123	1.93553	-100000	-0.276703
10.7	85.6643	1.93734	-100000	-0.222539
10.7083	85.7268	1.93855	-100000	-0.186049
10.7167	85.7841	1.93994	-100000	-0.163332
10.725	85.8361	1.94174	-100000	-0.15981
10.7333	85.8882	1.94278	-100000	-0.152625
10.7417	85.9272	1.94388	-100000	-0.173724
10.75	85.9611	1.94502	-100000	-0.177091
10.7583	86.0105	1.94753	-100000	-0.127808
10.7667	86.0704	1.94869	-100000	-0.153303
10.775	86.125	1.94814	-100000	-0.0533058
10.7833	86.1823	1.95013	-100000	-0.0550724
10.7917	86.2265	1.9493	-100000	-0.146249
10.8	86.2578	1.95052	-100000	-0.04649
10.8083	86.3072	1.95302	-100000	-0.187579
10.8167	86.3515	1.95168	-100000	-0.202906
10.825	86.3931	1.95556	-100000	-0.183099
10.8333	86.4504	1.95729	-100000	-0.293673
10.8417	86.4894	1.95912	-100000	-0.123123
10.85	86.5467	1.96147	-100000	-0.0975138
10.8583	86.6013	1.95966	-100000	-0.095355
10.8667	86.6352	1.96054	-100000	-0.0492848
10.875	86.695	1.9623	-100000	-0.193799
10.8833	86.7419	1.96312	-100000	-0.173386
10.8917	86.8018	1.96612	-100000	-0.199954
10.9	86.8746	1.96632	-100000	-0.0535834
10.9083	86.9189	1.96896	-100000	-0.0113468
10.9167	86.9657	1.9649	-100000	-0.0821377
10.925	87.0152	1.9665	-100000	-0.0186796
10.9333	87.062	1.96905	-100000	-0.286847
10.9417	87.1245	1.96959	-100000	-0.168948
10.95	87.1766	1.97446	-100000	-0.124905
10.9583	87.2312	1.97213	-100000	-0.0729083
10.9667	87.2807	1.97322	-100000	-0.0131787
10.975	87.3275	1.97202	-100000	-0.156132
10.9833	87.3718	1.9749	-100000	-0.126386
10.9917	87.4108	1.97733	-100000	-0.291181
11	87.4525	1.97743	-100000	-0.229085
11.0083	87.4993	1.98172	-100000	-0.250029
11.0167	87.5654	1.98254	-100000	-0.368833
11.025	87.6187	1.98567	-100000	-0.2423
11.0333	87.6669	1.98973	-100000	-0.278357
11.0417	87.7253	1.9898	-100000	-0.167321
11.05	87.7532	1.99182	-100000	-0.00757627
11.0583	87.8014	1.99125	-100000	-0.000508415
11.0667	87.8623	1.98998	-100000	0.101958
11.075	87.8953	1.98982	-100000	0.117707
11.0833	87.9562	1.98842	-100000	0.123731
11.0917	88.0121	1.98732	-100000	0.0623753
11.1	88.0501	1.98585	-100000	-0.0557698
11.1083	88.0958	1.98774	-100000	-0.152586
11.1167	88.144	1.99028	-100000	-0.330099
11.125	88.1897	1.99241	-100000	-0.304121
11.1333	88.2404	1.99686	-100000	-0.22254
11.1417	88.2963	1.99787	-100000	-0.121788
11.15	88.347	1.9977	-100000	0.0133664
11.1583	88.3851	1.99647	-100000	-0.00249794
11.1667	88.4358	1.99641	-100000	-0.0857682
11.175	88.4942	1.99796	-100000	-0.230208
11.1833	88.5475	2.00055	-100000	-0.217077
11.1917	88.6185	2.00414	-100000	-0.135623
11.2	88.6744	2.00365	-100000	-0.0809483
11.2083	88.7175	2.00248	-100000	-0.0694028
11.2167	88.7657	2.00325	-100000	-0.148266
11.225	88.8089	2.00646	-100000	-0.179466
11.2333	88.8469	2.00859	-100000	-0.125779
11.2417	88.9028	2.00846	-100000	0.0270425
11.25	88.9484	2.00745	-100000	0.0953776
11.2583	88.9941	2.00555	-100000	0.00721656
11.2667	89.0398	2.00541	-100000	-0.129569
11.275	89.0728	2.00822	-100000	-0.155662
11.2833	89.1235	2.01176	-100000	-0.190524
11.2917	89.1692	2.01074	-100000	-0.111203
11.3	89.2276	2.01176	-100000	0.00245123
11.3083	89.2783	2.01193	-100000	-0.167222
11.3167	89.3265	2.01168	-100000	-0.222197
11.325	89.3849	2.01632	-100000	-0.23324
11.3333	89.4407	2.01917	-100000	-0.257358
11.3417	89.4915	2.0197	-100000	-0.104078
11.35	89.5346	2.02026	-100000	-0.147666
11.3583	89.5752	2.01979	-100000	-0.267428
11.3667	89.6184	2.02409	-100000	-0.340585
11.375	89.6691	2.02862	-100000	-0.477428
11.3833	89.7275	2.03161	-100000	-0.273123
11.3917	89.7833	2.0357	-100000	-0.194159
11.4	89.8315	2.03319	-100000	-0.158253
11.4083	89.8823	2.03509	-100000	-0.0136274
11.4167	89.9356	2.03689	-100000	-0.16901
11.425	89.9762	2.03615	-100000	-0.0881856
11.4333	90.0295	2.03883	-100000	0.0094903
11.4417	90.0751	2.03803	-100000	-0.0926062
11.45	90.1183	2.03657	-100000	-0.0436252
11.4583	90.1817	2.03924	-100000	-0.224342
11.4667	90.2249	2.04028	-100000	-0.399423
11.475	90.2731	2.04551	-100000	-0.259504
11.4833	90.334	2.04989	-100000	-0.24527
11.4917	90.3746	2.04789	-100000	0.0163274
11.5	90.4203	2.04846	-100000	0.219876
11.5083	90.471	2.04496	-100000	0.0963367
11.5167	90.5091	2.04256	-100000	0.0730907
11.525	90.5598	2.04468	-100000	-0.109428
11.5333	90.608	2.04602	-100000	-0.223555
11.5417	90.6562	2.04861	-100000	-0.240235
11.55	90.7095	2.05001	-100000	-0.270047
11.5583	90.7552	2.05269	-100000	-0.170569
11.5667	90.8034	2.05502	-100000	-0.243439
11.575	90.8567	2.05429	-100000	-0.220723
11.5833	90.9049	2.05812	-100000	-0.0668004
11.5917	90.9608	2.06005	-100000	-0.20423
11.6	91.0191	2.05725	-100000	-0.127126
11.6083	91.08	2.0611	-100000	-0.0754695
11.6167	91.1333	2.06236	-100000	-0.245786
11.625	91.1815	2.06256	-100000	-0.196805
11.6333	91.2348	2.06544	-100000	-0.141601
11.6417	91.2957	2.06766	-100000	-0.188492
11.65	91.3313	2.06708	-100000	-0.153688
11.6583	91.3643	2.06884	-100000	-0.047285
11.6667	91.415	2.07057	-100000	-0.16124
11.675	91.4404	2.06924	-100000	-0.136265
11.6833	91.4911	2.07246	-100000	-0.199836
11.6917	91.5495	2.07339	-100000	-0.277772
11.7	91.6002	2.07723	-100000	-0.0936944
11.7083	91.6561	2.0785	-100000	-0.153433
11.7167	91.717	2.07558	-100000	0.068826
11.725	91.7753	2.0785	-100000	0.0248952
11.7333	91.8236	2.07493	-100000	-0.0881297
11.7417	91.8768	2.07767	-100000	0.102114
11.75	91.9403	2.07852	-100000	-0.0522235
11.7583	91.991	2.0751	-100000	0.0821157
11.7667	92.0418	2.07667	-100000	0.063005
11.775	92.0976	2.07493	-100000	-0.166292
11.7833	92.1408	2.07642	-100000	-0.271063
11.7917	92.194	2.08064	-100000	-0.321959
11.8	92.2448	2.08571	-100000	-0.374316
11.8083	92.2854	2.08566	-100000	-0.239504
11.8167	92.3285	2.08889	-100000	-0.119399
11.825	92.3717	2.08862	-100000	-0.101461
11.8333	92.4224	2.08969	-100000	0.06442
11.8417	92.4884	2.08904	-100000	0.00827154
11.85	92.5518	2.08675	-100000	0.100597
11.8583	92.6178	2.08835	-100000	-0.00410164
11.8667	92.6737	2.08634	-100000	-0.166679
11.875	92.7168	2.08918	-100000	-0.0698033
11.8833	92.7625	2.0923	-100000	-0.244183
11.8917	92.8082	2.09067	-100000	-0.343088
11.9	92.8589	2.09447	-100000	-0.337052
11.9083	92.9071	2.10062	-100000	-0.535092
11.9167	92.9579	2.10354	-100000	-0.440679
11.925	93.0137	2.10851	-100000	-0.196348
11.9333	93.0746	2.10916	-100000	-0.126267
11.9417	93.133	2.10716	-100000	-0.015387
11.95	93.1761	2.10775	-100000	-0.000437271
11.9583	93.2142	2.10902	-100000	-0.100372
11.9667	93.2522	2.10918	-100000	-0.145477
11.975	93.2954	2.11051	-100000	-0.0594321
11.9833	93.3512	2.1126	-100000	-0.0774567
11.9917	93.402	2.11101	-100000	-0.0737525
12	93.4502	2.11176	-100000	0.0720456
12.0083	93.506	2.11297	-100000	0.0302034
12.0167	93.5517	2.11019	-100000	0.0873809
12.025	93.605	2.11	-100000	0.174729
12.0333	93.6506	2.10885	-100000	0.0676259
12.0417	93.6912	2.10714	-100000	0.00927476
12.05	93.7445	2.10794	-100000	-0.138398
12.0583	93.8054	2.10969	-100000	-0.294324
12.0667	93.8689	2.11346	-100000	-0.378882
12.075	93.9298	2.11695	-100000	-0.44221
12.0833	93.9907	2.12057	-100000	-0.381885
12.0917	94.0389	2.12443	-100000	-0.298443
12.1	94.0896	2.12619	-100000	-0.100288
12.1083	94.148	2.1269	-100000	0.0521331
12.1167	94.1988	2.12391	-100000	0.11077
12.125	94.2394	2.12269	-100000	0.145475
12.1333	94.2825	2.1225	-100000	-0.0634225
12.1417	94.3256	2.12205	-100000	-0.0805896
12.15	94.3739	2.12603	-100000	-0.10212
12.1583	94.4348	2.12538	-100000	-0.156637
12.1667	94.5007	2.1259	-100000	-0.0784882
12.175	94.5515	2.12727	-100000	-0.165276
12.1833	94.6022	2.12864	-100000	-0.102147
12.1917	94.6403	2.13089	-100000	-0.104193
12.2	94.6834	2.12931	-100000	-0.136222
12.2083	94.7418	2.13075	-100000	-0.150744
12.2167	94.8002	2.13318	-100000	-0.343906
12.225	94.8763	2.13591	-100000	-0.301663
12.2333	94.9271	2.14077	-100000	-0.150915
12.2417	94.9829	2.1408	-100000	-0.0565143
12.25	95.026	2.13821	-100000	0.0495149
12.2583	95.0742	2.1378	-100000	-0.00364235
12.2667	95.1351	2.13912	-100000	-0.132847
12.275	95.1808	2.14092	-100000	-0.175276
12.2833	95.2443	2.14264	-100000	-0.179682
12.2917	95.2975	2.14364	-100000	-0.152388
12.3	95.3483	2.14511	-100000	-0.213956
12.3083	95.4041	2.146	-100000	-0.262751
12.3167	95.4473	2.14977	-100000	-0.138225
12.325	95.4879	2.1524	-100000	-0.198177
12.3333	95.5361	2.14972	-100000	-0.142244
12.3417	95.5792	2.15261	-100000	-0.0699181
12.35	95.6376	2.15452	-100000	-0.196848
12.3583	95.6883	2.15473	-100000	-0.108185
12.3667	95.7492	2.15628	-100000	0.0297166
12.375	95.7975	2.15622	-100000	-0.0147016
12.3833	95.8457	2.15353	-100000	-0.0911618
12.3917	95.9091	2.15522	-100000	-0.0782452
12.4	95.9624	2.15932	-100000	-0.231325
12.4083	96.0335	2.15882	-100000	-0.18715
12.4167	96.0944	2.16124	-100000	-0.0635966
12.425	96.1477	2.16146	-100000	-0.234613
12.4333	96.1883	2.16144	-100000	-0.261034
12.4417	96.2263	2.16664	-100000	-0.302561
12.45	96.2745	2.16994	-100000	-0.314363
12.4583	96.3151	2.17154	-100000	-0.152558
12.4667	96.3583	2.17192	-100000	-0.0867687
12.475	96.409	2.17173	-100000	-0.0062747
12.4833	96.4496	2.17283	-100000	0.00496857
12.4917	96.5131	2.17175	-100000	0.0387565
12.5	96.5714	2.17175	-100000	0.0674804
12.5083	96.6374	2.17044	-100000	-0.0282487
12.5167	96.6983	2.17058	-100000	-0.0692757
12.525	96.7415	2.17269	-100000	-0.2982
12.5333	96.7998	2.17406	-100000	-0.34409
12.5417	96.8531	2.18038	-100000	-0.322132
12.55	96.9039	2.18205	-100000	-0.332445
12.5583	96.9495	2.18343	-100000	-0.0886567
12.5667	96.9901	2.18514	-100000	0.0176877
12.575	97.0282	2.18333	-100000	0.0365985
12.5833	97.0739	2.18146	-100000	0.0198747
12.5917	97.1348	2.18221	-100000	-0.0361161
12.6	97.1982	2.18448	-100000	-0.206447
12.6083	97.2515	2.18454	-100000	-0.197493
12.6167	97.3048	2.18834	-100000	-0.179167
12.625	97.3606	2.18879	-100000	-0.160284
12.6333	97.4114	2.19045	-100000	-0.0270318
12.6417	97.4647	2.18988	-100000	-0.0938214
12.65	97.5104	2.18924	-100000	-0.0256001
12.6583	97.5484	2.19192	-100000	-0.0691733
12.6667	97.5966	2.1913	-100000	-0.113106
12.675	97.6448	2.19218	-100000	-0.011369
12.6833	97.7184	2.19301	-100000	0.000274598
12.6917	97.7869	2.1923	-100000	0.0413724
12.7	97.8504	2.19129	-100000	0.0625738
12.7083	97.9164	2.19081	-100000	-0.00857934
12.7167	97.9646	2.19093	-100000	-0.101691
12.725	98.0179	2.19259	-100000	-0.186776
12.7333	98.0636	2.19468	-100000	-0.208506
12.7417	98.1092	2.19703	-100000	-0.136565
12.75	98.1549	2.19788	-100000	-0.0239552
12.7583	98.2057	2.19714	-100000	0.0114066
12.7667	98.2513	2.19548	-100000	0.00173579
12.775	98.3072	2.19665	-100000	-0.0954818
12.7833	98.363	2.19782	-100000	-0.275956
12.7917	98.4137	2.20032	-100000	-0.186734
12.8	98.4797	2.20468	-100000	-0.189695
12.8083	98.5229	2.20288	-100000	-0.135439
12.8167	98.5761	2.20414	-100000	0.0259442
12.825	98.6366	2.20483	-100000	-0.150235
12.8333	98.6856	2.20382	-100000	-0.0922784
12.8417	98.7469	2.20788	-100000	-0.0772826
12.85	98.8106	2.20722	-100000	-0.0466005
12.8583	98.8547	2.20741	-100000	0.0874124
12.8667	98.9013	2.20537	-100000	0.0746694
12.875	98.9503	2.20497	-100000	0.121955
12.8833	98.9871	2.20473	-100000	0.00438791
12.8917	99.0385	2.20335	-100000	-0.0264778
12.9	99.0925	2.20522	-100000	-0.112919
12.9083	99.1464	2.20585	-100000	-0.217106
12.9167	99.2027	2.20849	-100000	-0.288643
12.925	99.2517	2.21058	-100000	-0.324897
12.9333	99.3081	2.21485	-100000	-0.310405
12.9417	99.3571	2.21668	-100000	-0.28602
12.95	99.3988	2.21884	-100000	-0.155372
12.9583	99.4576	2.22012	-100000	-0.0502574
12.9667	99.4993	2.22002	-100000	0.0373443
12.975	99.5483	2.21836	-100000	-0.00771878
12.9833	99.6022	2.2176	-100000	-0.00257131
12.9917	99.6439	2.22037	-100000	-0.1303
13	99.6978	2.22011	-100000	-0.23507
13.0083	99.7492	2.2227	-100000	-0.163812
13.0167	99.8032	2.22543	-100000	-0.126631
13.025	99.8644	2.22583	-100000	-0.0012821
13.0333	99.9208	2.22433	-100000	0.182567
13.0417	99.9649	2.22274	-100000	0.359017
13.05	100.019	2.21935	-100000	0.223419
13.0583	100.06	2.21387	-100000	0.168656
13.0667	100.102	2.21688	-100000	-0.0292764
13.075	100.159	2.21712	-100000	-0.385715
13.0833	100.19	2.22032	-100000	-0.327042
13.0917	100.234	2.22672	-100000	-0.393825
13.1	100.284	2.22779	-100000	-0.322021
13.1083	100.318	2.23025	-100000	-0.173284
13.1167	100.386	2.23106	-100000	-0.237269
13.125	100.438	2.2325	-100000	-0.287125
13.1333	100.489	2.23569	-100000	-0.313236
13.1417	100.551	2.23982	-100000	-0.220689
13.15	100.6	2.2415	-100000	-0.142195
13.1583	100.658	2.23986	-100000	0.0182849
13.1667	100.712	2.24043	-100000	0.0110177
13.175	100.779	2.23921	-100000	-0.139553
13.1833	100.828	2.24113	-100000	-0.111575
13.1917	100.891	2.24451	-100000	-0.215597
13.2	100.957	2.24415	-100000	-0.125474
13.2083	100.999	2.2464	-100000	0.0340402
13.2167	101.048	2.24531	-100000	0.0447669
13.225	101.08	2.24337	-100000	0.161814
13.2333	101.129	2.24266	-100000	0.0391569
13.2417	101.188	2.241	-100000	-0.23482
13.25	101.232	2.24401	-100000	-0.30837
13.2583	101.288	2.2512	-100000	-0.43764
13.2667	101.33	2.25294	-100000	-0.332932
13.275	101.379	2.25559	-100000	-0.116205
13.2833	101.448	2.2551	-100000	-0.129723
13.2917	101.509	2.25507	-100000	-0.189519
13.3	101.565	2.25726	-100000	-0.206351
13.3083	101.614	2.26191	-100000	-0.157904
13.3167	101.673	2.26198	-100000	-0.137726
13.325	101.715	2.26034	-100000	-0.0109496
13.3333	101.764	2.26185	-100000	-0.0945914
13.3417	101.818	2.26227	-100000	-0.252422
13.35	101.862	2.26514	-100000	-0.253844
13.3583	101.93	2.26875	-100000	-0.184972
13.3667	101.989	2.27032	-100000	-0.0959724
13.375	102.036	2.26844	-100000	0.0659214
13.3833	102.087	2.26834	-100000	0.095016
13.3917	102.129	2.26655	-100000	-0.0037944
13.4	102.171	2.26715	-100000	0.0316155
13.4083	102.227	2.26857	-100000	-0.0818312
13.4167	102.269	2.26728	-100000	-0.0572862
13.425	102.318	2.26928	-100000	-0.0039329
13.4333	102.372	2.26906	-100000	-0.201668
13.4417	102.423	2.2687	-100000	-0.0924224
13.45	102.484	2.274	-100000	-0.082044
13.4583	102.531	2.27236	-100000	-0.216741
13.4667	102.592	2.27179	-100000	0.0071319
13.475	102.644	2.27592	-100000	-0.0664226
13.4833	102.688	2.27377	-100000	-0.079054
13.4917	102.751	2.27458	-100000	0.111225
13.5	102.798	2.27443	-100000	-0.0515693
13.5083	102.857	2.27221	-100000	-0.0897543
13.5167	102.913	2.27548	-100000	-0.221798
13.525	102.957	2.27757	-100000	-0.307445
13.5333	103.011	2.28182	-100000	-0.144009
13.5417	103.068	2.28246	-100000	-0.0552503
13.55	103.109	2.28029	-100000	0.114261
13.5583	103.163	2.27941	-100000	0.165201
13.5667	103.212	2.27801	-100000	0.107108
13.575	103.254	2.27696	-100000	0.0469575
13.5833	103.31	2.27671	-100000	-0.0537385
13.5917	103.367	2.27785	-100000	-0.106393
13.6	103.413	2.2798	-100000	-0.167083
13.6083	103.457	2.2805	-100000	-0.191158
13.6167	103.521	2.28228	-100000	-0.0645653
13.625	103.563	2.28422	-100000	-0.0891393
13.6333	103.616	2.28196	-100000	-0.0195448
13.6417	103.678	2.28347	-100000	0.0458318
13.65	103.727	2.28294	-100000	-0.0769965
13.6583	103.786	2.28269	-100000	-0.0605265
13.6667	103.835	2.28452	-100000	-0.127222
13.675	103.886	2.28549	-100000	-0.0589337
13.6833	103.93	2.28718	-100000	-0.128071
13.6917	103.984	2.28465	-100000	-0.116924
13.7	104.048	2.28879	-100000	-0.0894519
13.7083	104.102	2.28939	-100000	-0.288191
13.7167	104.168	2.29016	-100000	-0.114009
13.725	104.224	2.29426	-100000	-0.162234
13.7333	104.276	2.29259	-100000	-0.133173
13.7417	104.327	2.2948	-100000	-0.0155937
13.75	104.371	2.2946	-100000	-0.142313
13.7583	104.418	2.29478	-100000	-0.148502
13.7667	104.464	2.29734	-100000	-0.219868
13.775	104.506	2.29975	-100000	-0.242482
13.7833	104.553	2.30193	-100000	-0.134188
13.7917	104.602	2.30286	-100000	-0.0321812
13.8	104.653	2.30181	-100000	0.0260428
13.8083	104.722	2.30082	-100000	0.0674705
13.8167	104.785	2.30106	-100000	-0.0113343
13.825	104.835	2.30061	-100000	-0.0571052
13.8333	104.888	2.30219	-100000	-0.0694144
13.8417	104.933	2.30272	-100000	-0.0471103
13.85	104.974	2.30337	-100000	0.0283182
13.8583	105.026	2.30218	-100000	-0.00952837
13.8667	105.077	2.30124	-100000	0.0112732
13.875	105.126	2.30304	-100000	-0.16864
13.8833	105.185	2.303	-100000	-0.230709
13.8917	105.239	2.30781	-100000	-0.21279
13.9	105.276	2.30893	-100000	-0.380525
13.9083	105.334	2.31013	-100000	-0.169987
13.9167	105.386	2.31568	-100000	-0.198969
13.925	105.435	2.31347	-100000	-0.137626
13.9333	105.501	2.31557	-100000	0.135692
13.9417	105.548	2.31472	-100000	-0.000450229
13.95	105.604	2.31116	-100000	0.0532132
13.9583	105.668	2.31349	-100000	-0.0868891
13.9667	105.724	2.31379	-100000	-0.235855
13.975	105.788	2.31762	-100000	-0.24527
13.9833	105.837	2.31902	-100000	-0.248393
13.9917	105.883	2.32166	-100000	-0.0750937
14	105.935	2.32207	-100000	-0.236537
14.0083	105.991	2.32012	-100000	-0.113801
14.0167	106.045	2.3269	-100000	-0.0988215
14.025	106.104	2.32546	-100000	-0.153751
14.0333	106.158	2.32537	-100000	0.160823
14.0417	106.202	2.32525	-100000	-0.0105039
14.05	106.261	2.32154	-100000	-0.0694503
14.0583	106.31	2.32581	-100000	-0.200726
14.0667	106.354	2.32768	-100000	-0.281919
14.075	106.401	2.33194	-100000	-0.162662
14.0833	106.447	2.33094	-100000	-0.058581
14.0917	106.506	2.33123	-100000	0.0609738
14.1	106.562	2.32963	-100000	0.000696772
14.1083	106.616	2.3299	-100000	-0.00931422
14.1167	106.668	2.33092	-100000	-0.144803
14.125	106.714	2.33154	-100000	-0.0144001
14.1333	106.78	2.33446	-100000	-0.017707
14.1417	106.847	2.33038	-100000	-0.0370379
14.15	106.896	2.33151	-100000	-0.0728194
14.1583	106.952	2.33277	-100000	-0.33707
14.1667	106.998	2.33689	-100000	-0.36384
14.175	107.043	2.34162	-100000	-0.254456
14.1833	107.101	2.34364	-100000	-0.0416678
14.1917	107.15	2.34126	-100000	0.207739
14.2	107.212	2.33828	-100000	0.290733
14.2083	107.283	2.33469	-100000	0.184975
14.2167	107.337	2.33394	-100000	0.0662569
14.225	107.4	2.33509	-100000	-0.167011
14.2333	107.447	2.33607	-100000	-0.249237
14.2417	107.479	2.34026	-100000	-0.289277
14.25	107.533	2.34225	-100000	-0.247963
14.2583	107.582	2.34473	-100000	-0.0804033
14.2667	107.628	2.34433	-100000	0.00185591
14.275	107.68	2.34294	-100000	0.0434099
14.2833	107.739	2.34219	-100000	-0.0694195
14.2917	107.785	2.34328	-100000	-0.189802
14.3	107.842	2.34665	-100000	-0.22284
14.3083	107.903	2.34927	-100000	-0.213394
14.3167	107.954	2.34962	-100000	-0.164471
14.325	108.035	2.3504	-100000	-0.062835
14.3333	108.092	2.35213	-100000	-0.122757
14.3417	108.15	2.35136	-100000	-0.0408401
14.35	108.204	2.35371	-100000	0.143262
14.3583	108.231	2.35176	-100000	0.0876916
14.3667	108.283	2.34735	-100000	0.15186
14.375	108.332	2.34844	-100000	0.000608978
14.3833	108.381	2.34865	-100000	-0.238904
14.3917	108.435	2.35174	-100000	-0.197982
14.4	108.484	2.35532	-100000	-0.239572
14.4083	108.542	2.35504	-100000	-0.149266
14.4167	108.601	2.35663	-100000	-0.0783607
14.425	108.653	2.35671	-100000	-0.148992
14.4333	108.712	2.35793	-100000	-0.121533
14.4417	108.763	2.36001	-100000	-0.128914
14.45	108.8	2.36068	-100000	-0.150851
14.4583	108.851	2.36101	-100000	-0.116585
14.4667	108.903	2.36296	-100000	-0.00871796
14.475	108.944	2.36389	-100000	-0.102216
14.4833	109.003	2.36098	-100000	-0.0603857
14.4917	109.055	2.36442	-100000	-0.0233904
14.5	109.094	2.36497	-100000	-0.169625
14.5083	109.153	2.36467	-100000	0.0437478
14.5167	109.219	2.36663	-100000	0.102758
14.525	109.283	2.36296	-100000	-0.0016658
14.5333	109.354	2.36155	-100000	0.0444737
14.5417	109.402	2.36473	-100000	-0.0675764
14.55	109.443	2.36515	-100000	-0.134455
14.5583	109.501	2.36521	-100000	-0.00732673
14.5667	109.562	2.36603	-100000	-0.0451588
14.575	109.627	2.36497	-100000	-0.0859919
14.5833	109.683	2.36665	-100000	-0.0591574
14.5917	109.736	2.36808	-100000	-0.106861
14.6	109.785	2.368	-100000	-0.1254
14.6083	109.821	2.36853	-100000	-0.0798319
14.6167	109.877	2.37083	-100000	-0.1883
14.625	109.913	2.37074	-100000	-0.121496
14.6333	109.956	2.37428	-100000	-0.0350138
14.6417	110.024	2.37258	-100000	-0.095378
14.65	110.075	2.372	-100000	0.0206558
14.6583	110.135	2.37392	-100000	-0.158721
14.6667	110.194	2.37359	-100000	-0.181196
14.675	110.247	2.37787	-100000	-0.162199
14.6833	110.307	2.37804	-100000	-0.147035
14.6917	110.368	2.37933	-100000	0.00704666
14.7	110.426	2.37849	-100000	0.00357855
14.7083	110.469	2.37764	-100000	0.0714403
14.7167	110.525	2.37792	-100000	0.0530595
14.725	110.574	2.37695	-100000	0.0978889
14.7333	110.622	2.37672	-100000	0.0832277
14.7417	110.685	2.37438	-100000	0.0795433
14.75	110.731	2.37515	-100000	-0.0628082
14.7583	110.784	2.37429	-100000	-0.182491
14.7667	110.842	2.37881	-100000	-0.216113
14.775	110.9	2.38046	-100000	-0.291002
14.7833	110.953	2.38235	-100000	-0.0508828
14.7917	111.016	2.38399	-100000	-0.0393147
14.8	111.07	2.38051	-100000	0.0545396
14.8083	111.113	2.38177	-100000	0.0923368
14.8167	111.176	2.38053	-100000	-0.0573981
14.825	111.22	2.38092	-100000	0.00643935
14.8333	111.271	2.38242	-100000	-0.0270933
14.8417	111.331	2.38155	-100000	-0.0344716
14.85	111.382	2.38143	-100000	0.0481773
14.8583	111.45	2.38207	-100000	-0.124012
14.8667	111.496	2.38082	-100000	-0.180088
14.875	111.546	2.38569	-100000	-0.269778
14.8833	111.597	2.38744	-100000	-0.340833
14.8917	111.646	2.39106	-100000	-0.119562
14.9	111.701	2.39218	-100000	-0.0819105
14.9083	111.752	2.38967	-100000	0.00448108
14.9167	111.803	2.39017	-100000	0.0121488
14.925	111.854	2.39091	-100000	-0.0888676
14.9333	111.909	2.39177	-100000	-0.0774125
14.9417	111.965	2.39264	-100000	-0.0998316
14.95	112.013	2.39275	-100000	-0.155758
14.9583	112.062	2.39424	-100000	-0.256869
14.9667	112.122	2.39697	-100000	-0.267946
14.975	112.166	2.4012	-100000	-0.174047
14.9833	112.222	2.40168	-100000	-0.0765559
14.9917	112.27	2.40004	-100000	-0.0124783
15	112.321	2.39952	-100000	-0.154682
15.0083	112.379	2.40161	-100000	-0.161914
15.0167	112.437	2.40684	-100000	-0.217979
15.025	112.49	2.40543	-100000	0.00706899
15.0333	112.539	2.40678	-100000	0.243308
15.0417	112.597	2.40138	-100000	0.224804
15.05	112.648	2.39873	-100000	0.341318
15.0583	112.706	2.39794	-100000	0.120343
15.0667	112.764	2.39541	-100000	0.0268339
15.075	112.819	2.39737	-100000	-0.126574
15.0833	112.873	2.39783	-100000	-0.205173
15.0917	112.931	2.40216	-100000	-0.141603
15.1	112.984	2.40224	-100000	-0.0363854
15.1083	113.027	2.40209	-100000	0.135996
15.1167	113.083	2.39904	-100000	0.147245
15.125	113.134	2.39763	-100000	0.188914
15.1333	113.18	2.39734	-100000	0.0541597
15.1417	113.233	2.39579	-100000	0.0171968
15.15	113.289	2.39724	-100000	-0.0868376
15.1583	113.352	2.39705	-100000	-0.157549
15.1667	113.424	2.40023	-100000	-0.288722
15.175	113.487	2.40104	-100000	-0.349311
15.1833	113.536	2.40686	-100000	-0.320202
15.1917	113.572	2.4087	-100000	-0.410429
15.2	113.611	2.4109	-100000	-0.17412
15.2083	113.659	2.41472	-100000	-0.0684544
15.2167	113.71	2.41267	-100000	0.00712428
15.225	113.763	2.41098	-100000	0.0937229
15.2333	113.816	2.41067	-100000	0.0602951
15.2417	113.872	2.4116	-100000	-0.0516154
15.25	113.925	2.41066	-100000	-0.122419
15.2583	113.988	2.4127	-100000	-0.155847
15.2667	114.046	2.41475	-100000	-0.241643
15.275	114.104	2.41679	-100000	-0.256716
15.2833	114.162	2.41871	-100000	-0.197094
15.2917	114.218	2.42126	-100000	-0.114617
15.3	114.264	2.42132	-100000	-0.00956004
15.3083	114.317	2.42061	-100000	0.0765327
15.3167	114.375	2.41903	-100000	0.103279
15.325	114.424	2.41871	-100000	0.0808023
15.3333	114.477	2.41788	-100000	-0.0511627
15.3417	114.528	2.41792	-100000	-0.0956562
15.35	114.564	2.42074	-100000	-0.147749
15.3583	114.62	2.42189	-100000	-0.195905
15.3667	114.678	2.4228	-100000	-0.0931555
15.375	114.736	2.42445	-100000	-0.0743191
15.3833	114.801	2.42384	-100000	-0.11545
15.3917	114.855	2.42437	-100000	-0.0669504
15.4	114.91	2.42665	-100000	-0.138799
15.4083	114.961	2.42668	-100000	-0.0932846
15.4167	115.01	2.42847	-100000	-0.0291054
15.425	115.07	2.42748	-100000	-0.0549803
15.4333	115.131	2.42762	-100000	-0.0163769
15.4417	115.184	2.42852	-100000	-0.0921164
15.45	115.249	2.42901	-100000	-0.0397373
15.4583	115.293	2.43055	-100000	0.121728
15.4667	115.348	2.42894	-100000	0.169963
15.475	115.404	2.42446	-100000	0.263804
15.4833	115.457	2.42335	-100000	0.217773
15.4917	115.501	2.42176	-100000	0.034428
15.5	115.537	2.42168	-100000	-0.0709849
15.5083	115.595	2.42331	-100000	-0.264158
15.5167	115.639	2.42571	-100000	-0.221182
15.525	115.706	2.43056	-100000	-0.17662
15.5333	115.767	2.42906	-100000	-0.0329598
15.5417	115.815	2.4292	-100000	0.205956
15.55	115.876	2.42681	-100000	0.131226
15.5583	115.927	2.4237	-100000	0.0385309
15.5667	115.987	2.42468	-100000	-0.0216891
15.575	116.048	2.42791	-100000	-0.0990143
15.5833	116.101	2.42754	-100000	-0.136964
15.5917	116.169	2.427	-100000	-0.0733702
15.6	116.22	2.42925	-100000	-0.169946
15.6083	116.275	2.43036	-100000	-0.219111
15.6167	116.338	2.4332	-100000	-0.14684
15.625	116.396	2.4343	-100000	-0.0642134
15.6333	116.459	2.43414	-100000	-0.00887168
15.6417	116.515	2.4325	-100000	-0.0244484
15.65	116.563	2.4335	-100000	-0.0145176
15.6583	116.612	2.43512	-100000	-0.10883
15.6667	116.655	2.43463	-100000	-0.0775394
15.675	116.701	2.43613	-100000	-0.0962967
15.6833	116.764	2.43608	-100000	-0.203652
15.6917	116.81	2.43833	-100000	-0.138762
15.7	116.868	2.44141	-100000	-0.192472
15.7083	116.926	2.44075	-100000	-0.124081
15.7167	116.972	2.4425	-100000	-0.04452
15.725	117.028	2.44246	-100000	-0.0449444
15.7333	117.093	2.4429	-100000	0.0682615
15.7417	117.144	2.44225	-100000	0.0539343
15.75	117.197	2.44022	-100000	0.0148841
15.7583	117.258	2.44067	-100000	-0.160633
15.7667	117.304	2.4424	-100000	-0.33987
15.775	117.359	2.4476	-100000	-0.355183
15.7833	117.417	2.45155	-100000	-0.315893
15.7917	117.473	2.45251	-100000	-0.0941857
15.8	117.536	2.45293	-100000	0.130209
15.8083	117.597	2.45074	-100000	0.132358
15.8167	117.647	2.44721	-100000	0.138604
15.825	117.684	2.44809	-100000	-0.00479185
15.8333	117.732	2.44831	-100000	-0.231359
15.8417	117.78	2.4509	-100000	-0.176424
15.85	117.851	2.45492	-100000	-0.168046
15.8583	117.911	2.45397	-100000	-0.0696602
15.8667	117.967	2.45391	-100000	0.0228174
15.875	118.022	2.45323	-100000	-0.0431561
15.8833	118.078	2.45416	-100000	-0.0614777
15.8917	118.151	2.45541	-100000	-0.102012
15.9	118.209	2.45596	-100000	-0.0618451
15.9083	118.269	2.45663	-100000	-0.0421995
15.9167	118.313	2.45622	-100000	0.00300463
15.925	118.356	2.45682	-100000	-0.0460684
15.9333	118.415	2.45586	-100000	-0.079439
15.9417	118.47	2.45816	-100000	-0.0554621
15.95	118.516	2.45887	-100000	-0.16155
15.9583	118.572	2.45867	-100000	-0.0232836
15.9667	118.618	2.46125	-100000	0.0494453
15.975	118.669	2.45894	-100000	0.162605
15.9833	118.727	2.45722	-100000	0.202124
15.9917	118.787	2.45325	-100000	0.127394
16	118.85	2.45451	-100000	0.0303945
16.0083	118.901	2.45469	-100000	-0.155037
16.0167	118.961	2.45621	-100000	-0.0826561
16.025	119.005	2.45842	-100000	-0.156893
16.0333	119.044	2.45727	-100000	-0.150051
16.0417	119.099	2.45992	-100000	-0.111025
16.05	119.153	2.46121	-100000	-0.1011
16.0583	119.208	2.46212	-100000	0.00401398
16.0667	119.266	2.46064	-100000	0.0459917
16.075	119.322	2.45979	-100000	0.0517616
16.0833	119.38	2.45968	-100000	-0.0910385
16.0917	119.45	2.46039	-100000	-0.0880297
16.1	119.504	2.46367	-100000	-0.0968436
16.1083	119.552	2.46272	-100000	-0.0309733
16.1167	119.598	2.46291	-100000	0.0721859
16.125	119.654	2.46142	-100000	0.0670726
16.1333	119.721	2.46126	-100000	0.08439
16.1417	119.787	2.46049	-100000	-0.0850066
16.15	119.85	2.46009	-100000	-0.0160815
16.1583	119.898	2.46426	-100000	-0.0887832
16.1667	119.946	2.4618	-100000	-0.150083
16.175	119.999	2.46345	-100000	-0.019
16.1833	120.05	2.4651	-100000	-0.197686
16.1917	120.097	2.46489	-100000	-0.111151
16.2	120.153	2.46839	-100000	-0.0656698
16.2083	120.207	2.46715	-100000	-0.0864842
16.2167	120.26	2.46729	-100000	0.0255136
16.225	120.319	2.46777	-100000	-0.0492736
16.2333	120.37	2.46754	-100000	-0.0872504
16.2417	120.424	2.46879	-100000	-0.0542655
16.25	120.473	2.47019	-100000	-0.00917579
16.2583	120.524	2.46958	-100000	-0.141492
16.2667	120.575	2.46785	-100000	-0.0912872
16.275	120.62	2.47351	-100000	-0.189566
16.2833	120.678	2.47324	-100000	-0.317159
16.2917	120.722	2.4759	-100000	0.00695169
16.3	120.771	2.47842	-100000	-0.0375173
16.3083	120.827	2.47328	-100000	0.00452236
16.3167	120.888	2.47449	-100000	0.0622231
16.325	120.937	2.47575	-100000	-0.248321
16.3333	120.996	2.47634	-100000	-0.201797
16.3417	121.054	2.48156	-100000	-0.0704002
16.35	121.098	2.48121	-100000	-0.0126612
16.3583	121.173	2.4781	-100000	0.259017
16.3667	121.215	2.47677	-100000	0.2306
16.375	121.259	2.47292	-100000	-0.0436588
16.3833	121.313	2.47353	-100000	-0.0961596
16.3917	121.357	2.47955	-100000	-0.284313
16.4	121.423	2.47997	-100000	-0.287583
16.4083	121.486	2.4824	-100000	-0.049083
16.4167	121.542	2.48311	-100000	-0.129769
16.425	121.6	2.48119	-100000	-0.141539
16.4333	121.652	2.4843	-100000	-0.179181
16.4417	121.71	2.48712	-100000	-0.162086
16.45	121.764	2.48909	-100000	-0.00609818
16.4583	121.81	2.48659	-100000	0.0833548
[truncated: 1,448 more rows]
